# Supplementary material for: Discovering the Active Ingredients of Medicine and Food Homologous Substances for Inhibiting the Cyclooxygenase-2 Metabolic Pathway by Machine Learning Algorithms
Source: Molecules. 2023 Sep 23;28(19):6782. doi: 10.3390/molecules28196782 (PMC10574661; doi:10.3390/molecules28196782)
Supplement: Supplementary file 1 [file molecules-28-06782-s001.zip]

Archive with 11 entries (11 files):
- FigureS1.pdf
- Table S10.pdf
- TableS1.csv
- TableS2.csv
- TableS3.csv
- TableS4.csv
- TableS5.csv
- TableS6.csv
- TableS7.xlsx
- TableS8.xlsx
- TableS9.csv
