# Supplementary material for: Discovering the Active Ingredients of Medicine and Food Homologous Substances for Inhibiting the Cyclooxygenase-2 Metabolic Pathway by Machine Learning Algorithms
Source: Molecules. 2023 Sep 23;28(19):6782. doi: 10.3390/molecules28196782 (PMC10574661; doi:10.3390/molecules28196782)
Supplement: Supplementary file 1 [file molecules-28-06782-s001.zip › TableS1.csv]

Model	TYPE	algorithm	tr_accuracy	tr_mcc	cv_accuracy	cv_mcc	te_accuracy	te_mcc	ex_accuracy	ex_mcc	split seed	parameters
ModelA_Avalon_RF_1	base	RF	0.902	0.800	0.850	0.692	0.890	0.771	0.783	0.547	16	{'max_leaf_nodes': 48, 'n_estimators': 80}
ModelA_Avalon_RF_2	base	RF	0.908	0.811	0.861	0.716	0.865	0.728	0.802	0.523	32	{'max_leaf_nodes': 50, 'n_estimators': 75}
ModelA_Avalon_RF_3	base	RF	0.913	0.821	0.856	0.705	0.844	0.685	0.748	0.525	42	{'max_leaf_nodes': 48, 'n_estimators': 85}
ModelA_Avalon_RF_4	base	RF	0.910	0.816	0.851	0.696	0.859	0.708	0.798	0.522	50	{'max_leaf_nodes': 46, 'n_estimators': 95}
ModelA_Avalon_RF_5	base	RF	0.917	0.829	0.863	0.718	0.853	0.706	0.764	0.521	64	{'max_leaf_nodes': 50, 'n_estimators': 75}
ModelA_Avalon_RF_6	base	RF	0.916	0.827	0.860	0.713	0.862	0.722	0.811	0.517	80	{'max_leaf_nodes': 50, 'n_estimators': 85}
ModelA_Avalon_RF_7	base	RF	0.914	0.825	0.860	0.714	0.847	0.690	0.729	0.52	256	{'max_leaf_nodes': 50, 'n_estimators': 60}
ModelA_Avalon_RF_8	base	RF	0.908	0.812	0.844	0.682	0.883	0.759	0.792	0.518	500	{'max_leaf_nodes': 50, 'n_estimators': 30}
ModelA_Avalon_RF_9	base	RF	0.916	0.826	0.847	0.686	0.865	0.720	0.794	0.524	512	{'max_leaf_nodes': 48, 'n_estimators': 95}
ModelA_Avalon_RF_10	base	RF	0.905	0.807	0.841	0.676	0.862	0.716	0.746	0.523	1024	{'max_leaf_nodes': 50, 'n_estimators': 20}
ModelA_Avalon_SVM_1	base	SVM	0.977	0.953	0.897	0.788	0.902	0.801	0.805	0.562	8	{'C': 8, 'gamma': 0.0078125}
ModelA_Avalon_SVM_2	base	SVM	0.961	0.920	0.882	0.762	0.905	0.806	0.837	0.564	16	{'C': 8, 'gamma': 0.00390625}
ModelA_Avalon_SVM_3	base	SVM	0.975	0.948	0.893	0.780	0.877	0.748	0.724	0.516	32	{'C': 4, 'gamma': 0.015625}
ModelA_Avalon_SVM_4	base	SVM	0.972	0.944	0.893	0.782	0.877	0.753	0.788	0.532	42	{'C': 16, 'gamma': 0.00390625}
ModelA_Avalon_SVM_5	base	SVM	0.965	0.928	0.890	0.774	0.880	0.753	0.732	0.523	50	{'C': 8, 'gamma': 0.00390625}
ModelA_Avalon_SVM_6	base	SVM	0.975	0.948	0.904	0.804	0.890	0.783	0.799	0.514	64	{'C': 8, 'gamma': 0.0078125}
ModelA_Avalon_SVM_7	base	SVM	0.956	0.909	0.887	0.771	0.905	0.806	0.838	0.535	80	{'C': 4, 'gamma': 0.0078125}
ModelA_Avalon_SVM_8	base	SVM	0.976	0.950	0.883	0.763	0.905	0.806	0.758	0.521	500	{'C': 8, 'gamma': 0.0078125}
ModelA_Avalon_SVM_9	base	SVM	0.971	0.940	0.893	0.782	0.902	0.798	0.784	0.518	512	{'C': 16, 'gamma': 0.00390625}
ModelA_Avalon_SVM_10	base	SVM	0.977	0.953	0.896	0.788	0.890	0.772	0.796	0.522	1024	{'C': 8, 'gamma': 0.0078125}
ModelA_Avalon_DNN_1	base	DNN	0.995	0.990	0.963	0.922	0.877	0.745	0.752	0.529	8
ModelA_Avalon_DNN_2	base	DNN	0.996	0.992	0.966	0.929	0.893	0.778	0.747	0.526	16
ModelA_Avalon_DNN_3	base	DNN	0.999	0.997	0.977	0.953	0.899	0.791	0.815	0.541	32
ModelA_Avalon_DNN_4	base	DNN	0.998	0.995	0.977	0.953	0.887	0.764	0.754	0.531	50
ModelA_Avalon_DNN_5	base	DNN	0.995	0.989	0.972	0.941	0.877	0.750	0.778	0.53	64
ModelA_Avalon_DNN_6	base	DNN	0.989	0.978	0.981	0.961	0.902	0.796	0.844	0.56	80
ModelA_Avalon_DNN_7	base	DNN	0.996	0.992	0.975	0.948	0.868	0.727	0.78	0.527	256
ModelA_Avalon_DNN_8	base	DNN	0.995	0.991	0.970	0.938	0.887	0.771	0.789	0.52	500
ModelA_Avalon_DNN_9	base	DNN	0.995	0.991	0.966	0.930	0.874	0.738	0.792	0.528	512
ModelA_Avalon_DNN_10	base	DNN	0.997	0.994	0.972	0.942	0.868	0.725	0.726	0.526	1024
ModelA_Avalon_XGB_1	base	XGB	0.996	0.992	0.895	0.785	0.880	0.752	0.777	0.528	8	colsample_bytree': 0.6, 'gamma': 0.1, 'learning_rate': 0.12, 'max_depth': 7, 'min_child_weight': 1, 'n_estimators': 250, 'reg_alpha': 0, 'subsample': 0.6
ModelA_Avalon_XGB_2	base	XGB	0.995	0.988	0.974	0.951	0.896	0.792	0.75	0.559	16	colsample_bytree': 0.7, 'gamma': 0.1, 'learning_rate': 0.04, 'max_depth': 6, 'min_child_weight': 1, 'n_estimators': 200, 'reg_alpha': 0, 'subsample': 0.95
ModelA_Avalon_XGB_3	base	XGB	0.986	0.983	0.863	0.827	0.873	0.737	0.813	0.531	32	colsample_bytree': 0.6, 'gamma': 0.1, 'learning_rate': 0.08, 'max_depth': 6, 'min_child_weight': 1, 'n_estimators': 250, 'reg_alpha': 0, 'subsample': 0.6
ModelA_Avalon_XGB_4	base	XGB	0.915	0.808	0.852	0.697	0.892	0.761	0.719	0.502	50	colsample_bytree': 0.5, 'gamma': 0.1, 'learning_rate': 0.03, 'max_depth': 5, 'min_child_weight': 1, 'n_estimators': 200, 'reg_alpha': 0, 'subsample': 1.0
ModelA_Avalon_XGB_5	base	XGB	0.998	0.995	0.898	0.792	0.887	0.772	0.823	0.557	64	colsample_bytree': 0.7, 'gamma': 0.1, 'learning_rate': 0.1, 'max_depth': 6, 'min_child_weight': 1, 'n_estimators': 500, 'reg_alpha': 0, 'subsample': 0.65
ModelA_Avalon_XGB_6	base	XGB	0.960	0.918	0.883	0.761	0.887	0.769	0.812	0.556	80	colsample_bytree': 0.5, 'gamma': 0.1, 'learning_rate': 0.03, 'max_depth': 5, 'min_child_weight': 1, 'n_estimators': 200, 'reg_alpha': 0, 'subsample': 1.0
ModelA_Avalon_XGB_7	base	XGB	0.972	0.944	0.893	0.782	0.877	0.753	0.775	0.517	256	colsample_bytree': 0.6, 'gamma': 0.1, 'learning_rate': 0.1, 'max_depth': 6, 'min_child_weight': 1, 'n_estimators': 500, 'reg_alpha': 0, 'subsample': 0.65
ModelA_Avalon_XGB_8	base	XGB	0.989	0.978	0.897	0.789	0.908	0.809	0.853	0.563	500	colsample_bytree': 0.5, 'gamma': 0.1, 'learning_rate': 0.07, 'max_depth': 5, 'min_child_weight': 1, 'n_estimators': 300, 'reg_alpha': 0, 'subsample': 0.6
ModelA_Avalon_XGB_9	base	XGB	0.978	0.954	0.900	0.795	0.896	0.784	0.797	0.538	512	colsample_bytree': 0.7, 'gamma': 0.1, 'learning_rate': 0.06, 'max_depth': 5, 'min_child_weight': 1, 'n_estimators': 200, 'reg_alpha': 0, 'subsample': 0.95
ModelA_Avalon_XGB_10	base	XGB	0.966	0.929	0.878	0.764	0.906	0.807	0.797	0.561	1024	colsample_bytree': 0.5, 'gamma': 0.1, 'learning_rate': 0.07, 'max_depth': 6, 'min_child_weight': 1, 'n_estimators': 200, 'reg_alpha': 0, 'subsample':1.0
ModelA_ECFP_RF_1	base	RF	0.900	0.792	0.859	0.709	0.841	0.668	0.747	0.491	8	{'max_leaf_nodes': 50, 'n_estimators': 80}
ModelA_ECFP_RF_2	base	RF	0.911	0.817	0.849	0.689	0.877	0.746	0.782	0.544	16	{'max_leaf_nodes': 50, 'n_estimators': 100}
ModelA_ECFP_RF_3	base	RF	0.920	0.834	0.847	0.685	0.856	0.701	0.738	0.477	32	{'max_leaf_nodes': 48, 'n_estimators': 95}
ModelA_ECFP_RF_4	base	RF	0.901	0.796	0.846	0.682	0.844	0.679	0.764	0.489	64	{'max_leaf_nodes': 50, 'n_estimators': 40}
ModelA_ECFP_RF_5	base	RF	0.923	0.840	0.852	0.695	0.880	0.753	0.779	0.531	80	{'max_leaf_nodes': 50, 'n_estimators': 75}
ModelA_ECFP_RF_6	base	RF	0.912	0.818	0.855	0.701	0.837	0.664	0.729	0.472	128	{'max_leaf_nodes': 50, 'n_estimators': 75}
ModelA_ECFP_RF_7	base	RF	0.915	0.825	0.854	0.699	0.859	0.709	0.791	0.529	256	{'max_leaf_nodes': 48, 'n_estimators': 50}
ModelA_ECFP_RF_8	base	RF	0.915	0.824	0.847	0.685	0.871	0.736	0.763	0.528	500	{'max_leaf_nodes': 50, 'n_estimators': 100}
ModelA_ECFP_RF_9	base	RF	0.897	0.788	0.847	0.684	0.844	0.675	0.756	0.506	512	{'max_leaf_nodes': 50, 'n_estimators': 90}
ModelA_ECFP_RF_10	base	RF	0.906	0.807	0.842	0.677	0.862	0.713	0.785	0.516	1024	{'max_leaf_nodes': 50, 'n_estimators': 75}
ModelA_ECFP_SVM_1	base	SVM	0.989	0.978	0.882	0.757	0.883	0.759	0.777	0.518	8	{'C': 4, 'gamma': 0.03125}
ModelA_ECFP_SVM_2	base	SVM	0.971	0.940	0.883	0.762	0.914	0.823	0.813	0.568	16	{'C': 4, 'gamma': 0.015625}
ModelA_ECFP_SVM_3	base	SVM	0.992	0.983	0.897	0.787	0.877	0.747	0.773	0.505	32	{'C': 4, 'gamma': 0.03125}
ModelA_ECFP_SVM_4	base	SVM	0.990	0.979	0.886	0.765	0.880	0.759	0.802	0.524	64	{'C': 4, 'gamma': 0.03125}
ModelA_ECFP_SVM_5	base	SVM	0.990	0.979	0.881	0.756	0.896	0.784	0.803	0.551	80	{'C': 4, 'gamma': 0.03125}
ModelA_ECFP_SVM_6	base	SVM	0.990	0.979	0.889	0.771	0.877	0.749	0.774	0.548	128	{'C': 4, 'gamma': 0.03125}
ModelA_ECFP_SVM_7	base	SVM	0.992	0.984	0.894	0.783	0.847	0.685	0.754	0.514	256	{'C': 2, 'gamma': 0.0625}
ModelA_ECFP_SVM_8	base	SVM	0.979	0.956	0.877	0.747	0.890	0.771	0.798	0.536	500	{'C': 2, 'gamma': 0.03125}
ModelA_ECFP_SVM_9	base	SVM	0.994	0.987	0.871	0.734	0.893	0.778	0.831	0.573	512	{'C': 32, 'gamma': 0.0625}
ModelA_ECFP_SVM_10	base	SVM	0.992	0.983	0.890	0.774	0.893	0.777	0.817	0.532	1024	{'C': 4, 'gamma': 0.03125}
ModelA_ECFP_DNN_10	base	DNN	0.994	0.987	0.973	0.944	0.868	0.727	0.784	0.497	8
ModelA_ECFP_DNN_11	base	DNN	0.994	0.987	0.970	0.938	0.914	0.822	0.804	0.542	16
ModelA_ECFP_DNN_12	base	DNN	0.995	0.989	0.981	0.961	0.868	0.729	0.790	0.531	32
ModelA_ECFP_DNN_13	base	DNN	0.996	0.992	0.976	0.951	0.868	0.729	0.772	0.517	42
ModelA_ECFP_DNN_14	base	DNN	0.995	0.989	0.976	0.951	0.856	0.703	0.753	0.498	50
ModelA_ECFP_DNN_15	base	DNN	0.994	0.987	0.979	0.955	0.856	0.700	0.745	0.514	80
ModelA_ECFP_DNN_16	base	DNN	0.995	0.989	0.979	0.956	0.850	0.689	0.736	0.487	256
ModelA_ECFP_DNN_17	base	DNN	0.994	0.987	0.974	0.947	0.893	0.777	0.789	0.531	500
ModelA_ECFP_DNN_18	base	DNN	0.992	0.983	0.961	0.922	0.850	0.708	0.768	0.507	512
ModelA_ECFP_DNN_19	base	DNN	0.995	0.990	0.977	0.953	0.874	0.738	0.787	0.528	1024
ModelA_ECFP_XGB_10	base	XGB	0.988	0.976	0.883	0.759	0.862	0.715	0.733	0.503	8	colsample_bytree': 0.5, 'gamma': 0.1, 'learning_rate': 0.14, 'max_depth': 8, 'min_child_weight': 1, 'n_estimators': 300, 'reg_alpha': 0, 'subsample': 0.5
ModelA_ECFP_XGB_11	base	XGB	0.988	0.975	0.881	0.756	0.908	0.810	0.801	0.532	16	colsample_bytree': 0.6, 'gamma': 0.1, 'learning_rate': 0.12, 'max_depth': 7, 'min_child_weight': 1, 'n_estimators': 250, 'reg_alpha': 0, 'subsample': 0.65
ModelA_ECFP_XGB_12	base	XGB	0.989	0.983	0.884	0.763	0.888	0.770	0.764	0.525	32	colsample_bytree': 0.6, 'gamma': 0.1, 'learning_rate': 0.16, 'max_depth': 8, 'min_child_weight': 1, 'n_estimators': 300, 'reg_alpha': 0, 'subsample': 0.7
ModelA_ECFP_XGB_13	base	XGB	0.991	0.984	0.882	0.759	0.884	0.766	0.769	0.544	42	colsample_bytree': 0.8, 'gamma': 0.1, 'learning_rate': 0.12, 'max_depth': 7, 'min_child_weight': 1, 'n_estimators': 150, 'reg_alpha': 0, 'subsample': 0.65
ModelA_ECFP_XGB_14	base	XGB	0.988	0.978	0.881	0.758	0.883	0.765	0.751	0.519	50	colsample_bytree': 0.6, 'gamma': 0.1, 'learning_rate': 0.12, 'max_depth': 7, 'min_child_weight': 1, 'n_estimators': 250, 'reg_alpha': 0, 'subsample': 0.5
ModelA_ECFP_XGB_15	base	XGB	0.986	0.971	0.881	0.755	0.880	0.752	0.782	0.547	80	colsample_bytree': 0.8, 'gamma': 0.1, 'learning_rate': 0.12, 'max_depth': 8, 'min_child_weight': 1, 'n_estimators': 200, 'reg_alpha': 0, 'subsample': 0.5
ModelA_ECFP_XGB_16	base	XGB	0.990	0.982	0.885	0.764	0.889	0.771	0.738	0.528	256	colsample_bytree': 0.8, 'gamma': 0.1, 'learning_rate': 0.12, 'max_depth': 8, 'min_child_weight': 1, 'n_estimators': 300, 'reg_alpha': 0, 'subsample': 0.75
ModelA_ECFP_XGB_17	base	XGB	0.994	0.987	0.882	0.758	0.890	0.773	0.765	0.536	500	colsample_bytree': 0.7, 'gamma': 0.1, 'learning_rate': 0.16, 'max_depth': 9, 'min_child_weight': 1, 'n_estimators': 550, 'reg_alpha': 0, 'subsample': 0.6
ModelA_ECFP_XGB_18	base	XGB	0.992	0.983	0.887	0.767	0.890	0.774	0.788	0.541	512	colsample_bytree': 0.7, 'gamma': 0.1, 'learning_rate': 0.16, 'max_depth': 7, 'min_child_weight': 1, 'n_estimators': 350, 'reg_alpha': 0, 'subsample': 0.85
ModelA_ECFP_XGB_19	base	XGB	0.995	0.989	0.885	0.766	0.896	0.784	0.776	0.539	1024	colsample_bytree': 0.7, 'gamma': 0.1, 'learning_rate': 0.07, 'max_depth': 7, 'min_child_weight': 1, 'n_estimators': 550, 'reg_alpha': 0, 'subsample': 0.8
ModelA_MACCS_RF_1	base	RF	0.894	0.784	0.837	0.668	0.868	0.727	0.758	0.535	16	{'max_leaf_nodes': 50, 'n_estimators': 85}
ModelA_MACCS_RF_2	base	RF	0.897	0.789	0.845	0.684	0.853	0.703	0.742	0.527	32	{'max_leaf_nodes': 50, 'n_estimators': 100}
ModelA_MACCS_RF_3	base	RF	0.893	0.783	0.844	0.684	0.841	0.673	0.725	0.513	42	{'max_leaf_nodes': 50, 'n_estimators': 95}
ModelA_MACCS_RF_4	base	RF	0.902	0.798	0.849	0.690	0.853	0.694	0.727	0.509	50	{'max_leaf_nodes': 50, 'n_estimators': 85}
ModelA_MACCS_RF_5	base	RF	0.902	0.798	0.847	0.686	0.871	0.737	0.761	0.532	64	{'max_leaf_nodes': 50, 'n_estimators': 85}
ModelA_MACCS_RF_6	base	RF	0.900	0.796	0.839	0.669	0.865	0.725	0.753	0.529	80	{'max_leaf_nodes': 48, 'n_estimators': 70}
ModelA_MACCS_RF_7	base	RF	0.895	0.784	0.850	0.691	0.834	0.657	0.704	0.502	128	{'max_leaf_nodes': 50, 'n_estimators': 85}
ModelA_MACCS_RF_8	base	RF	0.903	0.801	0.847	0.689	0.841	0.673	0.716	0.506	256	{'max_leaf_nodes': 50, 'n_estimators': 75}
ModelA_MACCS_RF_9	base	RF	0.892	0.776	0.834	0.659	0.856	0.701	0.739	0.515	512	{'max_leaf_nodes': 48, 'n_estimators': 25}
ModelA_MACCS_RF_10	base	RF	0.899	0.795	0.843	0.679	0.862	0.715	0.746	0.522	1024	{'max_leaf_nodes': 50, 'n_estimators': 90}
ModelA_MACCS_SVM_1	base	SVM	0.916	0.828	0.859	0.711	0.871	0.734	0.754	0.538	8	{'C': 1, 'gamma': 0.0625}
ModelA_MACCS_SVM_2	base	SVM	0.936	0.869	0.866	0.727	0.880	0.753	0.772	0.547	16	{'C': 2, 'gamma': 0.0625}
ModelA_MACCS_SVM_3	base	SVM	0.938	0.873	0.871	0.737	0.880	0.757	0.767	0.531	32	{'C': 16, 'gamma': 0.015625}
ModelA_MACCS_SVM_4	base	SVM	0.962	0.924	0.877	0.748	0.877	0.747	0.759	0.525	42	{'C': 8, 'gamma': 0.0625}
ModelA_MACCS_SVM_5	base	SVM	0.939	0.876	0.880	0.753	0.868	0.726	0.743	0.529	50	{'C': 2, 'gamma': 0.0625}
ModelA_MACCS_SVM_6	base	SVM	0.959	0.917	0.874	0.743	0.865	0.725	0.736	0.523	64	{'C': 8, 'gamma': 0.0625}
ModelA_MACCS_SVM_7	base	SVM	0.939	0.875	0.875	0.744	0.883	0.762	0.782	0.526	80	{'C': 2, 'gamma': 0.0625}
ModelA_MACCS_SVM_8	base	SVM	0.953	0.905	0.882	0.759	0.862	0.718	0.721	0.516	128	{'C': 4, 'gamma': 0.0625}
ModelA_MACCS_SVM_9	base	SVM	0.956	0.909	0.873	0.739	0.868	0.727	0.738	0.531	512	{'C': 16, 'gamma': 0.03125}
ModelA_MACCS_SVM_10	base	SVM	0.949	0.897	0.879	0.755	0.908	0.810	0.808	0.554	1024	{'C': 4, 'gamma': 0.0625}
ModelA_MACCS_DNN_1	base	DNN	0.969	0.937	0.935	0.863	0.868	0.726	0.739	0.533	8
ModelA_MACCS_DNN_2	base	DNN	0.977	0.953	0.939	0.874	0.874	0.742	0.764	0.542	16
ModelA_MACCS_DNN_3	base	DNN	0.979	0.956	0.953	0.903	0.874	0.739	0.757	0.535	32
ModelA_MACCS_DNN_4	base	DNN	0.976	0.951	0.934	0.863	0.865	0.720	0.742	0.524	42
ModelA_MACCS_DNN_5	base	DNN	0.976	0.951	0.938	0.872	0.856	0.700	0.731	0.520	50
ModelA_MACCS_DNN_6	base	DNN	0.975	0.949	0.942	0.881	0.847	0.699	0.722	0.508	64
ModelA_MACCS_DNN_7	base	DNN	0.975	0.948	0.949	0.893	0.847	0.680	0.715	0.513	80
ModelA_MACCS_DNN_8	base	DNN	0.973	0.945	0.944	0.885	0.874	0.738	0.757	0.536	500
ModelA_MACCS_DNN_9	base	DNN	0.959	0.920	0.918	0.831	0.847	0.681	0.736	0.519	512
ModelA_MACCS_DNN_10	base	DNN	0.969	0.935	0.938	0.873	0.871	0.732	0.746	0.527	1024
ModelA_MACCS_XGB_1	base	XGB	0.978	0.954	0.884	0.761	0.877	0.747	0.778	0.543	8	colsample_bytree': 0.8, 'gamma': 0.1, 'learning_rate': 0.03, 'max_depth': 8, 'min_child_weight': 1, 'n_estimators': 300, 'reg_alpha': 0, 'subsample': 0.75
ModelA_MACCS_XGB_2	base	XGB	0.959	0.915	0.865	0.725	0.890	0.771	0.776	0.518	16	colsample_bytree': 0.6, 'gamma': 0.1, 'learning_rate': 0.12, 'max_depth': 5, 'min_child_weight': 1, 'n_estimators': 200, 'reg_alpha': 0, 'subsample': 0.8
ModelA_MACCS_XGB_3	base	XGB	0.969	0.935	0.873	0.741	0.871	0.735	0.781	0.546	32	colsample_bytree': 0.7, 'gamma': 0.1, 'learning_rate': 0.06, 'max_depth': 9, 'min_child_weight': 1, 'n_estimators': 300, 'reg_alpha': 0, 'subsample': 0.6
ModelA_MACCS_XGB_4	base	XGB	0.971	0.941	0.875	0.744	0.865	0.720	0.774	0.535	42	colsample_bytree': 0.7, 'gamma': 0.1, 'learning_rate': 0.13, 'max_depth': 11, 'min_child_weight': 1, 'n_estimators': 500, 'reg_alpha': 0, 'subsample': 0.6
ModelA_MACCS_XGB_5	base	XGB	0.971	0.940	0.880	0.754	0.887	0.767	0.782	0.562	64	colsample_bytree': 0.5, 'gamma': 0.1, 'learning_rate': 0.13, 'max_depth': 7, 'min_child_weight': 1, 'n_estimators': 200, 'reg_alpha': 0, 'subsample': 0.7
ModelA_MACCS_XGB_6	base	XGB	0.970	0.939	0.873	0.742	0.874	0.738	0.769	0.539	80	colsample_bytree': 0.7, 'gamma': 0.1, 'learning_rate': 0.07, 'max_depth': 9, 'min_child_weight': 1, 'n_estimators': 200, 'reg_alpha': 0, 'subsample': 0.6
ModelA_MACCS_XGB_7	base	XGB	0.968	0.933	0.878	0.753	0.878	0.749	0.747	0.511	128	colsample_bytree': 0.6, 'gamma': 0.1, 'learning_rate': 0.14, 'max_depth': 7, 'min_child_weight': 1, 'n_estimators': 250, 'reg_alpha': 0, 'subsample': 0.6
ModelA_MACCS_XGB_8	base	XGB	0.970	0.927	0.875	0.746	0.882	0.748	0.752	0.527	256	colsample_bytree': 0.7, 'gamma': 0.1, 'learning_rate': 0.14, 'max_depth': 6, 'min_child_weight': 1, 'n_estimators': 450, 'reg_alpha': 0, 'subsample': 0.55
ModelA_MACCS_XGB_9	base	XGB	0.965	0.912	0.867	0.728	0.874	0.735	0.763	0.528	512	colsample_bytree': 0.5, 'gamma': 0.1, 'learning_rate': 0.12, 'max_depth': 8, 'min_child_weight': 1, 'n_estimators': 250, 'reg_alpha': 0, 'subsample': 0.7
ModelA_MACCS_XGB_10	base	XGB	0.956	0.911	0.879	0.752	0.911	0.816	0.825	0.594	1024	colsample_bytree': 0.5, 'gamma': 0.1, 'learning_rate': 0.11, 'max_depth': 6, 'min_child_weight': 1, 'n_estimators': 3500, 'reg_alpha': 0, 'subsample': 0.6
ModelA_ensemble_RF_1	ensemble	RF	0.979	0.875	0.931	0.768	0.945	0.802	0.844	0.603	16
ModelA_ensemble_RF_2	ensemble	RF	0.945	0.845	0.891	0.737	0.908	0.767	0.818	0.573	32
ModelA_ensemble_RF_3	ensemble	RF	0.938	0.843	0.879	0.721	0.877	0.716	0.767	0.535	42
ModelA_ensemble_RF_4	ensemble	RF	0.918	0.821	0.867	0.709	0.871	0.709	0.786	0.528	50
ModelA_ensemble_RF_5	ensemble	RF	0.914	0.822	0.854	0.700	0.868	0.732	0.768	0.528	64
ModelA_ensemble_RF_6	ensemble	RF	0.932	0.837	0.874	0.717	0.878	0.727	0.787	0.529	80
ModelA_ensemble_RF_7	ensemble	RF	0.918	0.821	0.865	0.711	0.857	0.695	0.751	0.527	128
ModelA_ensemble_RF_8	ensemble	RF	0.929	0.832	0.866	0.705	0.885	0.743	0.777	0.537	256
ModelA_ensemble_RF_9	ensemble	RF	0.932	0.827	0.873	0.706	0.885	0.729	0.793	0.545	512
ModelA_ensemble_RF_10	ensemble	RF	0.923	0.823	0.862	0.697	0.882	0.735	0.779	0.540	1024
ModelA_ensemble_SVM_1	ensemble	SVM	0.981	0.940	0.899	0.772	0.905	0.785	0.799	0.559	8
ModelA_ensemble_SVM_2	ensemble	SVM	0.976	0.930	0.897	0.770	0.920	0.814	0.827	0.580	16
ModelA_ensemble_SVM_3	ensemble	SVM	0.988	0.955	0.907	0.788	0.898	0.771	0.775	0.537	32
ModelA_ensemble_SVM_4	ensemble	SVM	0.995	0.969	0.905	0.785	0.898	0.773	0.803	0.547	42
ModelA_ensemble_SVM_5	ensemble	SVM	0.985	0.948	0.904	0.781	0.901	0.774	0.779	0.554	50
ModelA_ensemble_SVM_6	ensemble	SVM	0.995	0.968	0.909	0.793	0.897	0.772	0.790	0.548	64
ModelA_ensemble_SVM_7	ensemble	SVM	0.972	0.933	0.896	0.776	0.888	0.761	0.801	0.535	80
ModelA_ensemble_SVM_8	ensemble	SVM	0.989	0.957	0.901	0.776	0.906	0.785	0.779	0.544	500
ModelA_ensemble_SVM_9	ensemble	SVM	0.983	0.955	0.889	0.762	0.898	0.778	0.794	0.551	512
ModelA_ensemble_SVM_10	ensemble	SVM	0.993	0.964	0.908	0.792	0.917	0.806	0.827	0.556	1024
ModelA_ensemble_DNN_1	ensemble	DNN	0.996	0.981	0.967	0.920	0.881	0.743	0.768	0.530	8
ModelA_ensemble_DNN_2	ensemble	DNN	0.998	0.996	0.968	0.934	0.914	0.801	0.788	0.551	16
ModelA_ensemble_DNN_3	ensemble	DNN	0.997	0.989	0.978	0.947	0.890	0.763	0.797	0.546	32
ModelA_ensemble_DNN_4	ensemble	DNN	0.998	0.985	0.968	0.925	0.880	0.743	0.774	0.534	42
ModelA_ensemble_DNN_5	ensemble	DNN	0.998	0.998	0.981	0.939	0.886	0.742	0.766	0.533	50
ModelA_ensemble_DNN_6	ensemble	DNN	0.996	0.981	0.977	0.942	0.878	0.742	0.780	0.537	80
ModelA_ensemble_DNN_7	ensemble	DNN	0.999	0.986	0.975	0.939	0.865	0.709	0.754	0.519	256
ModelA_ensemble_DNN_8	ensemble	DNN	0.996	0.984	0.968	0.931	0.894	0.772	0.788	0.539	500
ModelA_ensemble_DNN_9	ensemble	DNN	0.990	0.975	0.958	0.904	0.865	0.719	0.774	0.528	512
ModelA_ensemble_DNN_10	ensemble	DNN	0.997	0.983	0.972	0.933	0.881	0.742	0.763	0.537	1024
ModelA_ensemble_XGB_1	ensemble	XGB	0.995	0.982	0.897	0.778	0.883	0.748	0.769	0.533	8
ModelA_ensemble_XGB_2	ensemble	XGB	0.989	0.967	0.913	0.821	0.908	0.801	0.784	0.544	16
ModelA_ensemble_XGB_3	ensemble	XGB	0.990	0.976	0.883	0.787	0.887	0.755	0.796	0.542	32
ModelA_ensemble_XGB_4	ensemble	XGB	0.966	0.917	0.877	0.742	0.890	0.759	0.756	0.528	50
ModelA_ensemble_XGB_5	ensemble	XGB	0.997	0.983	0.897	0.778	0.896	0.778	0.801	0.563	64
ModelA_ensemble_XGB_6	ensemble	XGB	0.982	0.953	0.889	0.766	0.890	0.763	0.798	0.555	80
ModelA_ensemble_XGB_7	ensemble	XGB	0.989	0.963	0.896	0.776	0.891	0.768	0.763	0.527	256
ModelA_ensemble_XGB_8	ensemble	XGB	0.994	0.974	0.895	0.774	0.903	0.787	0.800	0.548	500
ModelA_ensemble_XGB_9	ensemble	XGB	0.988	0.960	0.894	0.775	0.896	0.774	0.791	0.547	512
ModelA_ensemble_XGB_10	ensemble	XGB	0.982	0.953	0.891	0.773	0.914	0.811	0.809	0.573	1024
