# Supplementary material for: Discovering the Active Ingredients of Medicine and Food Homologous Substances for Inhibiting the Cyclooxygenase-2 Metabolic Pathway by Machine Learning Algorithms
Source: Molecules. 2023 Sep 23;28(19):6782. doi: 10.3390/molecules28196782 (PMC10574661; doi:10.3390/molecules28196782)
Supplement: Supplementary file 1 [file molecules-28-06782-s001.zip › TableS2.csv]

Model	type	algorithm	tr_accuracy	tr_mcc	cv_accuracy	cv_mcc	te_accuracy	te_mcc	ex_accuracy	ex_mcc	split seed	parameter
ModelB_Avalon_RF_1	base	RF	0.838	0.670	0.776	0.544	0.826	0.650	0.763	0.518	64	{'max_leaf_nodes': 50, 'n_estimators': 70}
ModelB_Avalon_RF_2	base	RF	0.840	0.675	0.780	0.552	0.815	0.625	0.781	0.525	8	{'max_leaf_nodes': 50, 'n_estimators': 65}
ModelB_Avalon_RF_3	base	RF	0.841	0.676	0.790	0.573	0.800	0.592	0.760	0.507	78	{'max_leaf_nodes': 50, 'n_estimators': 50}
ModelB_Avalon_RF_4	base	RF	0.837	0.668	0.788	0.569	0.797	0.592	0.758	0.511	50	{'max_leaf_nodes': 50, 'n_estimators': 100}
ModelB_Avalon_RF_5	base	RF	0.836	0.666	0.783	0.559	0.795	0.586	0.744	0.506	256	{'max_leaf_nodes': 50, 'n_estimators': 95}
ModelB_Avalon_RF_6	base	RF	0.846	0.688	0.787	0.570	0.788	0.573	0.736	0.503	16	{'max_leaf_nodes': 50, 'n_estimators': 55}
ModelB_Avalon_RF_7	base	RF	0.838	0.670	0.797	0.588	0.785	0.565	0.732	0.499	12	{'max_leaf_nodes': 46, 'n_estimators': 90}
ModelB_Avalon_RF_8	base	RF	0.836	0.666	0.791	0.577	0.785	0.561	0.730	0.497	500	{'max_leaf_nodes': 48, 'n_estimators': 35}
ModelB_Avalon_RF_9	base	RF	0.831	0.655	0.781	0.556	0.783	0.558	0.728	0.486	42	{'max_leaf_nodes': 48, 'n_estimators': 100}
ModelB_Avalon_RF_10	base	RF	0.837	0.670	0.787	0.568	0.781	0.558	0.741	0.502	32	{'max_leaf_nodes': 50, 'n_estimators': 85}
ModelB_Avalon_SVM_1	base	SVM	0.915	0.827	0.819	0.634	0.829	0.656	0.805	0.553	16	{'C': 8, 'gamma': 0.00390625}
ModelB_Avalon_SVM_2	base	SVM	0.913	0.824	0.818	0.631	0.824	0.650	0.792	0.564	1024	{'C': 8, 'gamma': 0.00390625}
ModelB_Avalon_SVM_3	base	SVM	0.957	0.912	0.805	0.606	0.824	0.646	0.787	0.514	64	{'C': 4, 'gamma': 0.015625}
ModelB_Avalon_SVM_4	base	SVM	0.918	0.835	0.811	0.617	0.822	0.645	0.792	0.515	50	{'C': 8, 'gamma': 0.00390625}
ModelB_Avalon_SVM_5	base	SVM	0.954	0.907	0.811	0.618	0.826	0.644	0.784	0.523	42	{'C': 8, 'gamma': 0.0078125}
ModelB_Avalon_SVM_6	base	SVM	0.916	0.829	0.822	0.641	0.815	0.628	0.801	0.536	78	{'C': 8, 'gamma': 0.00390625}
ModelB_Avalon_SVM_7	base	SVM	0.953	0.905	0.817	0.630	0.815	0.628	0.769	0.518	256	{'C': 8, 'gamma': 0.0078125}
ModelB_Avalon_SVM_8	base	SVM	0.927	0.852	0.806	0.608	0.809	0.612	0.783	0.527	8	{'C': 4, 'gamma': 0.0078125}
ModelB_Avalon_SVM_9	base	SVM	0.949	0.896	0.810	0.616	0.807	0.611	0.775	0.519	80	{'C': 8, 'gamma': 0.0078125}
ModelB_Avalon_SVM_10	base	SVM	0.922	0.842	0.825	0.647	0.803	0.603	0.758	0.522	32	{'C': 8, 'gamma': 0.00390625}
ModelB_Avalon_DNN_1	base	DNN	0.994	0.989	0.953	0.905	0.822	0.641	0.792	0.531	256
ModelB_Avalon_DNN_2	base	DNN	0.991	0.981	0.940	0.879	0.810	0.622	0.778	0.512	64
ModelB_Avalon_DNN_3	base	DNN	0.992	0.984	0.942	0.882	0.812	0.621	0.734	0.509	42
ModelB_Avalon_DNN_4	base	DNN	0.993	0.985	0.949	0.896	0.810	0.616	0.729	0.507	50
ModelB_Avalon_DNN_5	base	DNN	0.994	0.989	0.937	0.870	0.810	0.615	0.748	0.504	16
ModelB_Avalon_DNN_6	base	DNN	0.991	0.982	0.939	0.876	0.802	0.609	0.757	0.511	1024
ModelB_Avalon_DNN_7	base	DNN	0.993	0.985	0.940	0.880	0.797	0.588	0.728	0.498	80
ModelB_Avalon_DNN_8	base	DNN	0.991	0.981	0.953	0.905	0.790	0.575	0.730	0.493	32
ModelB_Avalon_DNN_9	base	DNN	0.989	0.977	0.929	0.854	0.785	0.570	0.741	0.505	500
ModelB_Avalon_DNN_10	base	DNN	0.992	0.983	0.944	0.886	0.785	0.564	0.735	0.496	12
ModelB_Avalon_XGB_1	base	XGB	0.986	0.972	0.824	0.642	0.832	0.660	0.808	0.554	78	colsample_bytree': 0.6, 'gamma': 0.1, 'learning_rate': 0.1, 'max_depth': 5, 'min_child_weight': 1, 'n_estimators': 500, 'reg_alpha': 0, 'subsample': 0.65
ModelB_Avalon_XGB_2	base	XGB	0.971	0.942	0.814	0.622	0.827	0.655	0.743	0.504	50	colsample_bytree': 0.7, 'gamma': 0.1, 'learning_rate': 0.06, 'max_depth': 8, 'min_child_weight': 1, 'n_estimators': 200, 'reg_alpha': 0, 'subsample': 0.7
ModelB_Avalon_XGB_3	base	XGB	0.959	0.916	0.825	0.646	0.829	0.651	0.752	0.530	42	colsample_bytree': 0.5, 'gamma': 0.1, 'learning_rate': 0.03, 'max_depth': 7, 'min_child_weight': 1, 'n_estimators': 400, 'reg_alpha': 0, 'subsample': 0.8
ModelB_Avalon_XGB_4	base	XGB	0.956	0.911	0.826	0.647	0.826	0.645	0.733	0.512	16	colsample_bytree': 0.6, 'gamma': 0.1, 'learning_rate': 0.02, 'max_depth': 9, 'min_child_weight': 1, 'n_estimators': 500, 'reg_alpha': 0, 'subsample': 0.5
ModelB_Avalon_XGB_5	base	XGB	0.928	0.854	0.806	0.609	0.822	0.645	0.786	0.527	1024	colsample_bytree': 0.6, 'gamma': 0.1, 'learning_rate': 0.04, 'max_depth': 5, 'min_child_weight': 1, 'n_estimators': 300, 'reg_alpha': 0, 'subsample': 0.75
ModelB_Avalon_XGB_6	base	XGB	0.988	0.975	0.815	0.624	0.822	0.643	0.794	0.533	64	colsample_bytree': 0.7, 'gamma': 0.1, 'learning_rate': 0.05, 'max_depth': 7, 'min_child_weight': 1, 'n_estimators': 600, 'reg_alpha': 0, 'subsample': 0.5
ModelB_Avalon_XGB_7	base	XGB	0.993	0.975	0.807	0.617	0.825	0.636	0.777	0.519	256	colsample_bytree': 0.6, 'gamma': 0.1, 'learning_rate': 0.02, 'max_depth': 9, 'min_child_weight': 1, 'n_estimators': 500, 'reg_alpha': 0, 'subsample': 0.5
ModelB_Avalon_XGB_8	base	XGB	0.987	0.953	0.813	0.625	0.814	0.625	0.739	0.508	8	colsample_bytree': 0.6, 'gamma': 0.1, 'learning_rate': 0.1, 'max_depth': 5, 'min_child_weight': 1, 'n_estimators': 500, 'reg_alpha': 0, 'subsample': 0.65
ModelB_Avalon_XGB_9	base	XGB	0.974	0.948	0.828	0.638	0.838	0.663	0.748	0.535	80	colsample_bytree': 0.7, 'gamma': 0.1, 'learning_rate': 0.06, 'max_depth': 8, 'min_child_weight': 1, 'n_estimators': 200, 'reg_alpha': 0, 'subsample': 0.7
ModelB_Avalon_XGB_10	base	XGB	0.962	0.939	0.819	0.613	0.819	0.618	0.736	0.506	32	colsample_bytree': 0.5, 'gamma': 0.1, 'learning_rate': 0.03, 'max_depth': 7, 'min_child_weight': 1, 'n_estimators': 400, 'reg_alpha': 0, 'subsample': 0.8
ModelB_ECFP_RF_1	base	RF	0.818	0.628	0.775	0.540	0.798	0.587	0.729	0.506	8	{'max_leaf_nodes': 48, 'n_estimators': 100}
ModelB_ECFP_RF_2	base	RF	0.839	0.670	0.787	0.564	0.773	0.539	0.698	0.487	12	{'max_leaf_nodes': 50, 'n_estimators': 85}
ModelB_ECFP_RF_3	base	RF	0.834	0.663	0.780	0.551	0.790	0.571	0.682	0.496	16	{'max_leaf_nodes': 50, 'n_estimators': 75}
ModelB_ECFP_RF_4	base	RF	0.826	0.646	0.776	0.543	0.781	0.554	0.713	0.502	32	{'max_leaf_nodes': 50, 'n_estimators': 100}
ModelB_ECFP_RF_5	base	RF	0.829	0.650	0.782	0.555	0.774	0.538	0.691	0.477	42	{'max_leaf_nodes': 50, 'n_estimators': 55}
ModelB_ECFP_RF_6	base	RF	0.830	0.654	0.776	0.543	0.783	0.562	0.724	0.514	50	{'max_leaf_nodes': 50, 'n_estimators': 55}
ModelB_ECFP_RF_7	base	RF	0.823	0.638	0.770	0.528	0.817	0.630	0.777	0.521	64	{'max_leaf_nodes': 48, 'n_estimators': 45}
ModelB_ECFP_RF_8	base	RF	0.824	0.642	0.784	0.560	0.781	0.553	0.706	0.491	256	{'max_leaf_nodes': 50, 'n_estimators': 100}
ModelB_ECFP_RF_9	base	RF	0.830	0.654	0.773	0.538	0.778	0.544	0.710	0.489	500	{'max_leaf_nodes': 50, 'n_estimators': 85}
ModelB_ECFP_RF_10	base	RF	0.828	0.650	0.781	0.554	0.768	0.528	0.695	0.485	1024	{'max_leaf_nodes': 50, 'n_estimators': 55}
ModelB_ECFP_SVM_1	base	SVM	0.941	0.880	0.810	0.615	0.807	0.606	0.737	0.511	8	{'C': 2, 'gamma': 0.03125}
ModelB_ECFP_SVM_2	base	SVM	0.946	0.889	0.810	0.614	0.810	0.615	0.746	0.528	32	{'C': 1, 'gamma': 0.0625}
ModelB_ECFP_SVM_3	base	SVM	0.935	0.868	0.811	0.618	0.824	0.643	0.764	0.543	42	{'C': 2, 'gamma': 0.03125}
ModelB_ECFP_SVM_4	base	SVM	0.981	0.961	0.809	0.611	0.824	0.644	0.783	0.555	50	{'C': 2, 'gamma': 0.0625}
ModelB_ECFP_SVM_5	base	SVM	0.938	0.873	0.809	0.612	0.836	0.673	0.812	0.567	64	{'C': 2, 'gamma': 0.03125}
ModelB_ECFP_SVM_6	base	SVM	0.940	0.877	0.804	0.604	0.827	0.651	0.751	0.532	78	{'C': 2, 'gamma': 0.03125}
ModelB_ECFP_SVM_7	base	SVM	0.975	0.949	0.813	0.620	0.809	0.614	0.743	0.519	80	{'C': 2, 'gamma': 0.0625}
ModelB_ECFP_SVM_8	base	SVM	0.987	0.974	0.815	0.624	0.802	0.598	0.735	0.508	256	{'C': 4, 'gamma': 0.0625}
ModelB_ECFP_SVM_9	base	SVM	0.897	0.790	0.811	0.618	0.817	0.627	0.749	0.526	500	{'C': 1, 'gamma': 0.03125}
ModelB_ECFP_SVM_10	base	SVM	0.939	0.876	0.815	0.625	0.815	0.632	0.752	0.534	1024	{'C': 2, 'gamma': 0.03125}
ModelB_ECFP_DNN_1	base	DNN	0.989	0.977	0.950	0.898	0.786	0.570	0.724	0.511	8
ModelB_ECFP_DNN_2	base	DNN	0.990	0.979	0.964	0.926	0.786	0.567	0.708	0.492	32
ModelB_ECFP_DNN_3	base	DNN	0.989	0.978	0.962	0.923	0.809	0.616	0.745	0.512	50
ModelB_ECFP_DNN_4	base	DNN	0.989	0.978	0.959	0.916	0.824	0.642	0.713	0.508	64
ModelB_ECFP_DNN_5	base	DNN	0.990	0.979	0.954	0.906	0.807	0.610	0.738	0.519	78
ModelB_ECFP_DNN_6	base	DNN	0.988	0.975	0.954	0.907	0.802	0.602	0.726	0.517	80
ModelB_ECFP_DNN_7	base	DNN	0.992	0.983	0.957	0.913	0.788	0.572	0.719	0.504	128
ModelB_ECFP_DNN_8	base	DNN	0.986	0.971	0.959	0.917	0.792	0.573	0.717	0.495	256
ModelB_ECFP_DNN_9	base	DNN	0.989	0.977	0.953	0.903	0.810	0.612	0.741	0.523	500
ModelB_ECFP_DNN_10	base	DNN	0.986	0.971	0.948	0.895	0.797	0.587	0.722	0.506	600
ModelB_ECFP_XGB_1	base	XGB	0.963	0.924	0.809	0.610	0.810	0.614	0.749	0.511	8	colsample_bytree': 0.7, 'gamma': 0.1, 'learning_rate': 0.07, 'max_depth': 9, 'min_child_weight': 1, 'n_estimators': 350, 'reg_alpha': 0, 'subsample': 0.55
ModelB_ECFP_XGB_2	base	XGB	0.932	0.888	0.811	0.616	0.819	0.633	0.786	0.524	32	colsample_bytree': 0.6, 'gamma': 0.1, 'learning_rate': 0.06, 'max_depth': 6, 'min_child_weight': 1, 'n_estimators': 400, 'reg_alpha': 0, 'subsample': 0.9
ModelB_ECFP_XGB_3	base	XGB	0.959	0.916	0.814	0.625	0.810	0.613	0.751	0.506	42	colsample_bytree': 0.7, 'gamma': 0.1, 'learning_rate': 0.07, 'max_depth': 9, 'min_child_weight': 1, 'n_estimators': 350, 'reg_alpha': 0, 'subsample': 0.55
ModelB_ECFP_XGB_4	base	XGB	0.969	0.937	0.803	0.600	0.815	0.631	0.785	0.526	50	colsample_bytree': 0.7, 'gamma': 0.1, 'learning_rate': 0.07, 'max_depth': 8, 'min_child_weight': 1, 'n_estimators': 500, 'reg_alpha': 0, 'subsample': 0.5
ModelB_ECFP_XGB_5	base	XGB	0.973	0.943	0.823	0.641	0.835	0.672	0.808	0.563	64	colsample_bytree': 0.5, 'gamma': 0.1, 'learning_rate': 0.08, 'max_depth': 8, 'min_child_weight': 1, 'n_estimators': 450, 'reg_alpha': 0, 'subsample': 0.9
ModelB_ECFP_XGB_6	base	XGB	0.947	0.889	0.809	0.608	0.823	0.657	0.798	0.548	78	colsample_bytree': 0.5, 'gamma': 0.1, 'learning_rate': 0.06, 'max_depth': 6, 'min_child_weight': 1, 'n_estimators': 300, 'reg_alpha': 0, 'subsample': 0.9
ModelB_ECFP_XGB_7	base	XGB	0.965	0.921	0.817	0.624	0.826	0.649	0.797	0.552	80	colsample_bytree': 0.7, 'gamma': 0.1, 'learning_rate': 0.07, 'max_depth': 7, 'min_child_weight': 1, 'n_estimators': 350, 'reg_alpha': 0, 'subsample': 0.55
ModelB_ECFP_XGB_8	base	XGB	0.928	0.877	0.805	0.617	0.808	0.616	0.698	0.502	256	colsample_bytree': 0.5, 'gamma': 0.1, 'learning_rate': 0.06, 'max_depth': 6, 'min_child_weight': 1, 'n_estimators': 400, 'reg_alpha': 0, 'subsample': 0.9
ModelB_ECFP_XGB_9	base	XGB	0.941	0.880	0.814	0.623	0.791	0.575	0.683	0.497	500	colsample_bytree': 0.5, 'gamma': 0.1, 'learning_rate': 0.06, 'max_depth': 6, 'min_child_weight': 1, 'n_estimators': 450, 'reg_alpha': 0, 'subsample': 0.9
ModelB_ECFP_XGB_10	base	XGB	0.894	0.785	0.803	0.602	0.797	0.591	0.692	0.505	1024	colsample_bytree': 0.5, 'gamma': 0.1, 'learning_rate': 0.03, 'max_depth': 5, 'min_child_weight': 1, 'n_estimators': 550, 'reg_alpha': 0, 'subsample': 0.6
ModelB_MACCS_RF_1	base	RF	0.811	0.616	0.763	0.519	0.781	0.556	0.717	0.498	8	{'max_leaf_nodes': 50, 'n_estimators': 55}
ModelB_MACCS_RF_2	base	RF	0.818	0.632	0.782	0.557	0.762	0.522	0.703	0.492	12	{'max_leaf_nodes': 50, 'n_estimators': 100}
ModelB_MACCS_RF_3	base	RF	0.814	0.623	0.777	0.547	0.764	0.520	0.695	0.486	32	{'max_leaf_nodes': 50, 'n_estimators': 90}
ModelB_MACCS_RF_4	base	RF	0.805	0.605	0.763	0.518	0.785	0.561	0.732	0.511	42	{'max_leaf_nodes': 48, 'n_estimators': 95}
ModelB_MACCS_RF_5	base	RF	0.815	0.623	0.771	0.534	0.780	0.557	0.729	0.503	50	{'max_leaf_nodes': 50, 'n_estimators': 100}
ModelB_MACCS_RF_6	base	RF	0.800	0.594	0.764	0.520	0.795	0.584	0.731	0.507	64	{'max_leaf_nodes': 50, 'n_estimators': 100}
ModelB_MACCS_RF_7	base	RF	0.812	0.619	0.777	0.548	0.771	0.536	0.716	0.505	80	{'max_leaf_nodes': 50, 'n_estimators': 45}
ModelB_MACCS_RF_8	base	RF	0.811	0.615	0.7654	0.523	0.759	0.511	0.689	0.493	128	{'max_leaf_nodes': 50, 'n_estimators': 55}
ModelB_MACCS_RF_9	base	RF	0.820	0.636	0.772	0.537	0.771	0.535	0.704	0.484	256	{'max_leaf_nodes': 50, 'n_estimators': 100}
ModelB_MACCS_RF_10	base	RF	0.809	0.611	0.768	0.529	0.761	0.518	0.703	0.494	1024	{'max_leaf_nodes': 50, 'n_estimators': 35}
ModelB_MACCS_SVM_1	base	SVM	0.879	0.755	0.806	0.606	0.821	0.633	0.759	0.529	8	{'C': 4, 'gamma': 0.03125}
ModelB_MACCS_SVM_2	base	SVM	0.889	0.776	0.818	0.631	0.795	0.584	0.723	0.508	12	{'C': 4, 'gamma': 0.03125}
ModelB_MACCS_SVM_3	base	SVM	0.895	0.789	0.813	0.623	0.798	0.592	0.725	0.506	16	{'C': 2, 'gamma': 0.0625}
ModelB_MACCS_SVM_4	base	SVM	0.880	0.757	0.807	0.611	0.807	0.606	0.742	0.514	42	{'C': 4, 'gamma': 0.03125}
ModelB_MACCS_SVM_5	base	SVM	0.920	0.839	0.809	0.614	0.817	0.640	0.768	0.533	50	{'C': 4, 'gamma': 0.0625}
ModelB_MACCS_SVM_6	base	SVM	0.877	0.750	0.803	0.601	0.831	0.657	0.813	0.572	64	{'C': 4, 'gamma': 0.03125}
ModelB_MACCS_SVM_7	base	SVM	0.921	0.840	0.802	0.600	0.824	0.644	0.787	0.558	78	{'C': 2, 'gamma': 0.125}
ModelB_MACCS_SVM_8	base	SVM	0.894	0.785	0.809	0.616	0.809	0.613	0.751	0.517	80	{'C': 2, 'gamma': 0.0625}
ModelB_MACCS_SVM_9	base	SVM	0.900	0.799	0.812	0.623	0.798	0.594	0.736	0.508	128	{'C': 2, 'gamma': 0.0625}
ModelB_MACCS_SVM_10	base	SVM	0.917	0.834	0.810	0.618	0.822	0.643	0.776	0.541	1024	{'C': 4, 'gamma': 0.0625}
ModelB_MACCS_DNN_1	base	DNN	0.942	0.885	0.870	0.733	0.807	0.610	0.748	0.513	8
ModelB_MACCS_DNN_2	base	DNN	0.919	0.847	0.874	0.743	0.790	0.590	0.739	0.511	42
ModelB_MACCS_DNN_3	base	DNN	0.953	0.904	0.897	0.792	0.778	0.547	0.727	0.509	50
ModelB_MACCS_DNN_4	base	DNN	0.951	0.901	0.890	0.778	0.795	0.583	0.740	0.508	64
ModelB_MACCS_DNN_5	base	DNN	0.948	0.895	0.886	0.770	0.809	0.610	0.744	0.519	78
ModelB_MACCS_DNN_6	base	DNN	0.946	0.892	0.889	0.775	0.792	0.583	0.737	0.510	80
ModelB_MACCS_DNN_7	base	DNN	0.953	0.907	0.887	0.771	0.785	0.566	0.727	0.502	256
ModelB_MACCS_DNN_8	base	DNN	0.949	0.897	0.906	0.807	0.783	0.558	0.723	0.498	500
ModelB_MACCS_DNN_9	base	DNN	0.953	0.904	0.885	0.768	0.781	0.552	0.716	0.497	600
ModelB_MACCS_DNN_10	base	DNN	0.951	0.900	0.890	0.778	0.781	0.552	0.715	0.493	800
ModelB_MACCS_XGB_1	base	XGB	0.894	0.786	0.807	0.609	0.826	0.645	0.762	0.524	8	colsample_bytree': 0.7, 'gamma': 0.1, 'learning_rate': 0.05, 'max_depth': 5, 'min_child_weight': 1, 'n_estimators': 300, 'reg_alpha': 0, 'subsample': 0.6
ModelB_MACCS_XGB_2	base	XGB	0.918	0.827	0.805	0.617	0.815	0.618	0.726	0.499	12	colsample_bytree': 0.6, 'gamma': 0.1, 'learning_rate': 0.06, 'max_depth': 5, 'min_child_weight': 1, 'n_estimators': 350, 'reg_alpha': 0, 'subsample': 0.6
ModelB_MACCS_XGB_3	base	XGB	0.925	0.851	0.814	0.624	0.831	0.643	0.775	0.533	16	colsample_bytree': 0.5, 'gamma': 0.1, 'learning_rate': 0.04, 'max_depth': 5, 'min_child_weight': 1, 'n_estimators': 400, 'reg_alpha': 0, 'subsample': 0.55
ModelB_MACCS_XGB_4	base	XGB	0.906	0.811	0.809	0.613	0.807	0.606	0.746	0.506	42	colsample_bytree': 0.6, 'gamma': 0.1, 'learning_rate': 0.06, 'max_depth': 5, 'min_child_weight': 1, 'n_estimators': 300, 'reg_alpha': 0, 'subsample': 0.6
ModelB_MACCS_XGB_5	base	XGB	0.902	0.802	0.806	0.606	0.810	0.623	0.757	0.517	50	colsample_bytree': 0.7, 'gamma': 0.1, 'learning_rate': 0.08, 'max_depth': 5, 'min_child_weight': 1, 'n_estimators': 200, 'reg_alpha': 0, 'subsample': 0.6
ModelB_MACCS_XGB_6	base	XGB	0.929	0.856	0.809	0.612	0.819	0.635	0.753	0.519	64	colsample_bytree': 0.8, 'gamma': 0.1, 'learning_rate': 0.05, 'max_depth': 5, 'min_child_weight': 1, 'n_estimators': 50, 'reg_alpha': 0, 'subsample': 0.8
ModelB_MACCS_XGB_7	base	XGB	0.916	0.830	0.807	0.608	0.820	0.635	0.761	0.522	78	colsample_bytree': 0.5, 'gamma': 0.1, 'learning_rate': 0.02, 'max_depth': 8, 'min_child_weight': 1, 'n_estimators': 450, 'reg_alpha': 0, 'subsample': 0.65
ModelB_MACCS_XGB_8	base	XGB	0.911	0.829	0.812	0.622	0.804	0.614	0.738	0.501	128	colsample_bytree': 0.7, 'gamma': 0.1, 'learning_rate': 0.05, 'max_depth': 5, 'min_child_weight': 1, 'n_estimators': 550, 'reg_alpha': 0, 'subsample': 0.8
ModelB_MACCS_XGB_9	base	XGB	0.897	0.788	0.801	0.601	0.828	0.621	0.752	0.515	256	colsample_bytree': 0.7, 'gamma': 0.1, 'learning_rate': 0.08, 'max_depth': 5, 'min_child_weight': 1, 'n_estimators': 200, 'reg_alpha': 0, 'subsample': 0.6
ModelB_MACCS_XGB_10	base	XGB	0.894	0.785	0.803	0.603	0.812	0.623	0.759	0.518	1024	colsample_bytree': 0.5, 'gamma': 0.1, 'learning_rate': 0.04, 'max_depth': 5, 'min_child_weight': 1, 'n_estimators': 400, 'reg_alpha': 0, 'subsample': 0.55
ModelB_ensemble_RF_1	ensemble	RF	0.833	0.650	0.782	0.547	0.808	0.599	0.754	0.513	8
ModelB_ensemble_RF_2	ensemble	RF	0.852	0.677	0.808	0.590	0.793	0.564	0.732	0.513	12
ModelB_ensemble_RF_3	ensemble	RF	0.844	0.670	0.793	0.566	0.791	0.567	0.714	0.507	16
ModelB_ensemble_RF_4	ensemble	RF	0.843	0.660	0.793	0.563	0.802	0.569	0.746	0.522	32
ModelB_ensemble_RF_5	ensemble	RF	0.835	0.653	0.788	0.558	0.789	0.561	0.726	0.499	42
ModelB_ensemble_RF_6	ensemble	RF	0.842	0.659	0.796	0.564	0.813	0.599	0.759	0.528	50
ModelB_ensemble_RF_7	ensemble	RF	0.834	0.652	0.781	0.550	0.815	0.615	0.766	0.526	64
ModelB_ensemble_RF_8	ensemble	RF	0.839	0.661	0.792	0.568	0.792	0.573	0.733	0.504	256
ModelB_ensemble_RF_9	ensemble	RF	0.845	0.664	0.793	0.562	0.796	0.568	0.737	0.516	500
ModelB_ensemble_RF_10	ensemble	RF	0.834	0.653	0.790	0.564	0.781	0.546	0.719	0.502	1024
ModelB_ensemble_SVM_1	ensemble	SVM	0.926	0.839	0.817	0.620	0.822	0.624	0.768	0.531	8
ModelB_ensemble_SVM_2	ensemble	SVM	0.933	0.855	0.824	0.635	0.831	0.652	0.783	0.556	1024
ModelB_ensemble_SVM_3	ensemble	SVM	0.937	0.851	0.836	0.646	0.831	0.635	0.773	0.542	12
ModelB_ensemble_SVM_4	ensemble	SVM	0.938	0.853	0.837	0.649	0.829	0.633	0.769	0.544	16
ModelB_ensemble_SVM_5	ensemble	SVM	0.946	0.882	0.819	0.623	0.827	0.641	0.773	0.543	42
ModelB_ensemble_SVM_6	ensemble	SVM	0.945	0.869	0.830	0.634	0.843	0.671	0.809	0.559	50
ModelB_ensemble_SVM_7	ensemble	SVM	0.931	0.852	0.814	0.614	0.837	0.663	0.796	0.551	64
ModelB_ensemble_SVM_8	ensemble	SVM	0.956	0.893	0.835	0.640	0.837	0.649	0.797	0.556	78
ModelB_ensemble_SVM_9	ensemble	SVM	0.953	0.895	0.821	0.629	0.816	0.617	0.764	0.525	80
ModelB_ensemble_SVM_10	ensemble	SVM	0.935	0.851	0.833	0.642	0.830	0.633	0.771	0.535	128
ModelB_ensemble_DNN_1	ensemble	DNN	0.984	0.956	0.931	0.849	0.803	0.589	0.743	0.515	8
ModelB_ensemble_DNN_2	ensemble	DNN	0.988	0.958	0.945	0.866	0.815	0.612	0.752	0.523	42
ModelB_ensemble_DNN_3	ensemble	DNN	0.988	0.964	0.948	0.883	0.804	0.589	0.744	0.516	50
ModelB_ensemble_DNN_4	ensemble	DNN	0.997	0.974	0.950	0.879	0.830	0.635	0.746	0.517	64
ModelB_ensemble_DNN_5	ensemble	DNN	0.987	0.963	0.939	0.867	0.819	0.619	0.747	0.524	78
ModelB_ensemble_DNN_6	ensemble	DNN	0.985	0.959	0.938	0.862	0.811	0.611	0.753	0.522	80
ModelB_ensemble_DNN_7	ensemble	DNN	0.998	0.978	0.945	0.875	0.810	0.595	0.743	0.520	256
ModelB_ensemble_DNN_8	ensemble	DNN	0.986	0.961	0.949	0.882	0.809	0.601	0.754	0.517	500
ModelB_ensemble_DNN_9	ensemble	DNN	0.987	0.963	0.932	0.848	0.802	0.588	0.743	0.519	600
ModelB_ensemble_DNN_10	ensemble	DNN	0.996	0.971	0.946	0.870	0.813	0.603	0.751	0.523	800
ModelB_ensemble_XGB_1	ensemble	XGB	0.958	0.898	0.820	0.625	0.827	0.639	0.760	0.525	8
ModelB_ensemble_XGB_2	ensemble	XGB	0.955	0.895	0.834	0.647	0.840	0.651	0.767	0.530	16
ModelB_ensemble_XGB_3	ensemble	XGB	0.959	0.912	0.826	0.631	0.830	0.635	0.764	0.525	32
ModelB_ensemble_XGB_4	ensemble	XGB	0.955	0.898	0.822	0.629	0.827	0.639	0.771	0.531	42
ModelB_ensemble_XGB_5	ensemble	XGB	0.959	0.906	0.824	0.633	0.834	0.660	0.779	0.538	50
ModelB_ensemble_XGB_6	ensemble	XGB	0.964	0.917	0.821	0.625	0.831	0.655	0.792	0.543	64
ModelB_ensemble_XGB_7	ensemble	XGB	0.966	0.918	0.826	0.635	0.836	0.658	0.799	0.553	78
ModelB_ensemble_XGB_8	ensemble	XGB	0.948	0.895	0.825	0.636	0.827	0.641	0.738	0.523	80
ModelB_ensemble_XGB_9	ensemble	XGB	0.954	0.891	0.817	0.624	0.825	0.621	0.747	0.520	256
ModelB_ensemble_XGB_10	ensemble	XGB	0.915	0.818	0.814	0.615	0.820	0.630	0.756	0.527	1024
