# Supplementary material for: Discovering the Active Ingredients of Medicine and Food Homologous Substances for Inhibiting the Cyclooxygenase-2 Metabolic Pathway by Machine Learning Algorithms
Source: Molecules. 2023 Sep 23;28(19):6782. doi: 10.3390/molecules28196782 (PMC10574661; doi:10.3390/molecules28196782)
Supplement: Supplementary file 1 [file molecules-28-06782-s001.zip › TableS3.csv]

Model	des type	n_features	algorithm	tr_r2	tr_rmse	cv_r2	cv_rmse	te_r2	te_rmse	ex_r2	ex_rmse	split seed	parameter
ModelC_3D_RF_1	G_3D	50	RF	0.849	0.347	0.633	0.542	0.658	0.495	0.611	0.589	64	{'max_leaf_nodes': 60, 'n_estimators': 80}
ModelC_3D_RF_2	G_3D	53	RF	0.852	0.346	0.641	0.538	0.647	0.500	0.643	0.566	128	{'max_leaf_nodes': 60, 'n_estimators': 100}
ModelC_3D_RF_3	G_3D	49	RF	0.850	0.347	0.640	0.537	0.649	0.502	0.504	0.636	64	{'max_leaf_nodes': 60, 'n_estimators': 100}
ModelC_3D_RF_4	G_3D	40	RF	0.848	0.347	0.641	0.533	0.660	0.506	0.533	0.635	12	{'max_leaf_nodes': 60, 'n_estimators': 100}
ModelC_3D_RF_5	G_3D	32	RF	0.844	0.355	0.637	0.541	0.638	0.507	0.586	0.613	128	{'max_leaf_nodes': 60, 'n_estimators': 100}
ModelC_3D_RF_6	G_3D	59	RF	0.852	0.343	0.639	0.534	0.653	0.511	0.602	0.624	12	{'max_leaf_nodes': 60, 'n_estimators': 100}
ModelC_3D_RF_7	G_3D	31	RF	0.842	0.353	0.637	0.535	0.649	0.515	0.507	0.647	78	{'max_leaf_nodes': 60, 'n_estimators': 100}
ModelC_3D_RF_8	G_3D	58	RF	0.849	0.345	0.636	0.536	0.643	0.520	0.490	0.666	78	{'max_leaf_nodes': 60, 'n_estimators': 100}
ModelC_3D_RF_9	G_3D	59	RF	0.846	0.338	0.617	0.534	0.658	0.553	0.460	0.677	256	{'max_leaf_nodes': 60, 'n_estimators': 100}
ModelC_3D_RF_10	G_3D	51	RF	0.840	0.345	0.611	0.538	0.653	0.558	0.459	0.686	256	{'max_leaf_nodes': 60, 'n_estimators': 100}
ModelC_3D_SVM_1	G_3D	60	SVM	0.929	0.236	0.700	0.487	0.742	0.461	0.523	0.604	12	{'C': 4, 'epsilon': 0.125, 'gamma': 4}
ModelC_3D_SVM_2	G_3D	55	SVM	0.931	0.236	0.711	0.481	0.726	0.444	0.669	0.545	64	{'C': 4, 'epsilon': 0.125, 'gamma': 4}
ModelC_3D_SVM_3	G_3D	37	SVM	0.945	0.209	0.715	0.475	0.738	0.481	0.578	0.614	12	{'C': 4, 'epsilon': 0.125, 'gamma': 8}
ModelC_3D_SVM_4	G_3D	57	SVM	0.939	0.222	0.712	0.480	0.721	0.457	0.604	0.555	64	{'C': 4, 'epsilon': 0.125, 'gamma': 4}
ModelC_3D_SVM_5	G_3D	56	SVM	0.931	0.234	0.715	0.474	0.735	0.448	0.567	0.622	78	{'C': 4, 'epsilon': 0.125, 'gamma': 4}
ModelC_3D_SVM_6	G_3D	50	SVM	0.933	0.229	0.718	0.472	0.730	0.452	0.548	0.625	78	{'C': 4, 'epsilon': 0.0625, 'gamma': 4}
ModelC_3D_SVM_7	G_3D	57	SVM	0.938	0.224	0.718	0.476	0.696	0.464	0.523	0.623	128	{'C': 4, 'epsilon': 0.0625, 'gamma': 2}
ModelC_3D_SVM_8	G_3D	47	SVM	0.951	0.199	0.725	0.471	0.691	0.468	0.514	0.637	128	{'C': 4, 'epsilon': 0.0625, 'gamma': 4}
ModelC_3D_SVM_9	G_3D	60	SVM	0.959	0.174	0.708	0.466	0.737	0.485	0.504	0.649	256	{'C': 8, 'epsilon': 0.125, 'gamma': 4}
ModelC_3D_SVM_10	G_3D	44	SVM	0.959	0.175	0.704	0.469	0.737	0.486	0.501	0.645	256	{'C': 4, 'epsilon': 0.125, 'gamma': 8}
ModelC_3D_DNN_1	G_3D	103	DNN	0.954	0.191	0.851	0.331	0.726	0.456	0.649	0.561	78
ModelC_3D_DNN_2	G_3D	103	DNN	0.962	0.175	0.865	0.321	0.701	0.463	0.542	0.629	64
ModelC_3D_DNN_3	G_3D	103	DNN	0.962	0.173	0.863	0.329	0.704	0.478	0.487	0.647	512
ModelC_3D_DNN_4	G_3D	103	DNN	0.965	0.168	0.883	0.311	0.691	0.482	0.628	0.582	12
ModelC_3D_DNN_5	G_3D	103	DNN	0.966	0.158	0.884	0.292	0.732	0.490	0.514	0.637	256
ModelC_3D_DNN_6	G_3D	103	DNN	0.917	0.254	0.776	0.418	0.696	0.495	0.616	0.593	80
ModelC_3D_DNN_7	G_3D	103	DNN	0.972	0.149	0.876	0.312	0.673	0.502	0.502	0.664	1024
ModelC_3D_DNN_8	G_3D	103	DNN	0.974	0.143	0.875	0.308	0.647	0.509	0.465	0.660	50
ModelC_3D_DNN_9	G_3D	103	DNN	0.923	0.245	0.725	0.464	0.672	0.505	0.495	0.669	8
ModelC_3D_DNN_10	G_3D	103	DNN	0.920	0.250	0.732	0.459	0.672	0.505	0.465	0.660	42
ModelC_3D_XGB_1	G_3D	43	XGB	0.876	0.314	0.802	0.405	0.719	0.459	0.653	0.558	512	{'colsample_bytree': 0.7, 'max_depth': 6, 'n_estimators': 300, 'subsample': 0.7}
ModelC_3D_XGB_2	G_3D	35	XGB	0.906	0.274	0.820	0.370	0.696	0.466	0.569	0.621	12	{'colsample_bytree': 0.6, 'max_depth': 5, 'n_estimators': 100, 'subsample': 0.9}
ModelC_3D_XGB_3	G_3D	60	XGB	0.894	0.286	0.799	0.396	0.724	0.472	0.578	0.614	64	{'colsample_bytree': 0.7, 'max_depth': 4, 'n_estimators': 450, 'subsample': 1}
ModelC_3D_XGB_4	G_3D	54	XGB	0.889	0.298	0.796	0.398	0.666	0.487	0.508	0.660	256	{'colsample_bytree': 0.9, 'max_depth': 7, 'n_estimators': 200, 'subsample': 0.8}
ModelC_3D_XGB_5	G_3D	58	XGB	0.920	0.244	0.807	0.376	0.733	0.490	0.554	0.621	80	{'colsample_bytree': 1, 'max_depth': 6, 'n_estimators': 300, 'subsample': 0.7}
ModelC_3D_XGB_6	G_3D	42	XGB	0.903	0.275	0.826	0.369	0.674	0.501	0.509	0.645	50	{'colsample_bytree': 0.8, 'max_depth': 8, 'n_estimators': 150, 'subsample': 0.6}
ModelC_3D_XGB_7	G_3D	59	XGB	0.881	0.307	0.798	0.385	0.666	0.503	0.504	0.643	78	{'colsample_bytree': 0.9, 'max_depth': 3, 'n_estimators': 400, 'subsample': 0.8}
ModelC_3D_XGB_8	G_3D	40	XGB	0.914	0.259	0.824	0.371	0.671	0.506	0.538	0.639	1024	{'colsample_bytree': 1, 'max_depth': 5, 'n_estimators': 200, 'subsample': 0.7}
ModelC_3D_XGB_9	G_3D	55	XGB	0.936	0.226	0.821	0.369	0.636	0.517	0.502	0.664	42	{'colsample_bytree': 1, 'max_depth': 3, 'n_estimators': 300, 'subsample': 0.9}
ModelC_3D_XGB_10	G_3D	33	XGB	0.949	0.200	0.881	0.306	0.651	0.519	0.470	0.679	8	{'colsample_bytree': 0.8, 'max_depth': 5, 'n_estimators': 100, 'subsample': 1}
ModelC_RDKIT_RF_1	RDKIT	59	RF	0.865	0.327	0.672	0.510	0.730	0.450	0.546	0.588	12	{'max_leaf_nodes': 60, 'n_estimators': 100}
ModelC_RDKIT_RF_2	RDKIT	53	RF	0.863	0.329	0.677	0.505	0.716	0.464	0.534	0.597	78	{'max_leaf_nodes': 60, 'n_estimators': 100}
ModelC_RDKIT_RF_3	RDKIT	56	RF	0.863	0.331	0.678	0.507	0.695	0.467	0.519	0.602	64	{'max_leaf_nodes': 60, 'n_estimators': 100}
ModelC_RDKIT_RF_4	RDKIT	51	RF	0.846	0.349	0.663	0.516	0.710	0.467	0.649	0.561	12	{'max_leaf_nodes': 60, 'n_estimators': 100}
ModelC_RDKIT_RF_5	RDKIT	54	RF	0.859	0.337	0.684	0.504	0.692	0.468	0.521	0.603	128	{'max_leaf_nodes': 60, 'n_estimators': 80}
ModelC_RDKIT_RF_6	RDKIT	38	RF	0.865	0.330	0.689	0.501	0.680	0.477	0.513	0.614	128	{'max_leaf_nodes': 60, 'n_estimators': 90}
ModelC_RDKIT_RF_7	RDKIT	48	RF	0.850	0.346	0.685	0.502	0.669	0.487	0.525	0.609	64	{'max_leaf_nodes': 60, 'n_estimators': 100}
ModelC_RDKIT_RF_8	RDKIT	41	RF	0.850	0.344	0.683	0.500	0.671	0.499	0.517	0.627	78	{'max_leaf_nodes': 60, 'n_estimators': 90}
ModelC_RDKIT_RF_9	RDKIT	52	RF	0.866	0.324	0.690	0.493	0.638	0.530	0.497	0.638	8	{'max_leaf_nodes': 60, 'n_estimators': 100}
ModelC_RDKIT_RF_10	RDKIT	48	RF	0.858	0.325	0.674	0.492	0.675	0.540	0.502	0.630	256	{'max_leaf_nodes': 60, 'n_estimators': 70}
ModelC_RDKIT_SVM_1	RDKIT	56	SVM	0.974	0.142	0.742	0.452	0.771	0.416	0.672	0.548	78	{'C': 4, 'epsilon': 0.0625, 'gamma': 2}
ModelC_RDKIT_SVM_2	RDKIT	55	SVM	0.975	0.143	0.738	0.459	0.753	0.419	0.662	0.513	128	{'C': 4, 'epsilon': 0.0625, 'gamma': 2}
ModelC_RDKIT_SVM_3	RDKIT	41	SVM	0.947	0.205	0.738	0.455	0.767	0.419	0.624	0.584	12	{'C': 4, 'epsilon': 0.125, 'gamma': 2}
ModelC_RDKIT_SVM_4	RDKIT	57	SVM	0.956	0.186	0.748	0.446	0.764	0.423	0.565	0.577	78	{'C': 8, 'epsilon': 0.125, 'gamma': 1}
ModelC_RDKIT_SVM_5	RDKIT	45	SVM	0.941	0.216	0.726	0.466	0.762	0.423	0.567	0.622	12	{'C': 4, 'epsilon': 0.125, 'gamma': 2}
ModelC_RDKIT_SVM_6	RDKIT	52	SVM	0.956	0.188	0.747	0.450	0.727	0.442	0.523	0.623	64	{'C': 4, 'epsilon': 0.125, 'gamma': 2}
ModelC_RDKIT_SVM_7	RDKIT	60	SVM	0.948	0.204	0.746	0.451	0.727	0.442	0.548	0.625	64	{'C': 8, 'epsilon': 0.125, 'gamma': 1}
ModelC_RDKIT_SVM_8	RDKIT	55	SVM	0.973	0.147	0.753	0.446	0.721	0.445	0.542	0.629	128	{'C': 4, 'epsilon': 0.03125, 'gamma': 2}
ModelC_RDKIT_SVM_9	RDKIT	57	SVM	0.966	0.160	0.741	0.439	0.766	0.458	0.533	0.625	256	{'C': 4, 'epsilon': 0.125, 'gamma': 2}
ModelC_RDKIT_SVM_10	RDKIT	56	SVM	0.950	0.198	0.767	0.427	0.706	0.478	0.578	0.616	8	{'C': 8, 'epsilon': 0.125, 'gamma': 1}
ModelC_RDKIT_DNN_1	RDKIT	117	DNN	0.991	0.084	0.927	0.239	0.747	0.436	0.609	0.575	8
ModelC_RDKIT_DNN_2	RDKIT	117	DNN	0.986	0.104	0.927	0.246	0.722	0.444	0.636	0.531	12
ModelC_RDKIT_DNN_3	RDKIT	117	DNN	0.987	0.103	0.943	0.208	0.718	0.450	0.625	0.564	64
ModelC_RDKIT_DNN_4	RDKIT	117	DNN	0.987	0.100	0.932	0.224	0.731	0.451	0.617	0.587	78
ModelC_RDKIT_DNN_5	RDKIT	117	DNN	0.988	0.097	0.911	0.262	0.735	0.452	0.612	0.573	128
ModelC_RDKIT_DNN_6	RDKIT	117	DNN	0.986	0.102	0.911	0.256	0.748	0.475	0.601	0.592	256
ModelC_RDKIT_DNN_7	RDKIT	117	DNN	0.986	0.105	0.914	0.259	0.694	0.488	0.598	0.608	1024
ModelC_RDKIT_DNN_8	RDKIT	117	DNN	0.958	0.177	0.735	0.444	0.744	0.479	0.583	0.617	80
ModelC_RDKIT_DNN_9	RDKIT	117	DNN	0.935	0.226	0.750	0.442	0.688	0.492	0.559	0.625	42
ModelC_RDKIT_DNN_10	RDKIT	117	DNN	0.849	0.335	0.673	0.493	0.669	0.545	0.504	0.636	512
ModelC_RDKIT_XGB_1	RDKIT	51	XGB	0.989	0.095	0.919	0.244	0.737	0.447	0.640	0.514	12	{'colsample_bytree': 0.9, 'max_depth': 8, 'n_estimators': 150, 'subsample': 0.6}
ModelC_RDKIT_XGB_2	RDKIT	45	XGB	0.989	0.093	0.911	0.273	0.722	0.458	0.648	0.546	256	{'colsample_bytree': 1, 'max_depth': 3, 'n_estimators': 400, 'subsample': 0.7}
ModelC_RDKIT_XGB_3	RDKIT	46	XGB	0.988	0.097	0.938	0.218	0.697	0.466	0.622	0.587	64	{'colsample_bytree': 0.6, 'max_depth': 9, 'n_estimators': 300, 'subsample': 0.8}
ModelC_RDKIT_XGB_4	RDKIT	55	XGB	0.991	0.085	0.925	0.242	0.718	0.477	0.617	0.559	80	{'colsample_bytree': 0.7, 'max_depth': 5, 'n_estimators': 200, 'subsample': 1}
ModelC_RDKIT_XGB_5	RDKIT	55	XGB	0.991	0.080	0.935	0.218	0.746	0.477	0.615	0.562	1024	{'colsample_bytree': 0.8, 'max_depth': 7, 'n_estimators': 450, 'subsample': 0.9}
ModelC_RDKIT_XGB_6	RDKIT	46	XGB	0.988	0.095	0.924	0.245	0.701	0.480	0.523	0.604	512	{'colsample_bytree': 0.7, 'max_depth': 4, 'n_estimators': 100, 'subsample': 0.6}
ModelC_RDKIT_XGB_7	RDKIT	52	XGB	0.992	0.082	0.944	0.208	0.672	0.482	0.578	0.614	128	{'colsample_bytree': 1, 'max_depth': 6, 'n_estimators': 300, 'subsample': 0.9}
ModelC_RDKIT_XGB_8	RDKIT	60	XGB	0.984	0.112	0.908	0.264	0.676	0.488	0.578	0.614	42	{'colsample_bytree': 1, 'max_depth': 5, 'n_estimators': 200, 'subsample': 0.7}
ModelC_RDKIT_XGB_9	RDKIT	55	XGB	0.987	0.100	0.914	0.259	0.684	0.494	0.554	0.621	78	{'colsample_bytree': 0.8, 'max_depth': 5, 'n_estimators': 100, 'subsample': 1}
ModelC_RDKIT_XGB_10	RDKIT	45	XGB	0.985	0.110	0.913	0.260	0.678	0.500	0.569	0.621	8	{'colsample_bytree': 0.9, 'max_depth': 4, 'n_estimators': 450, 'subsample': 0.7}
