# Supplementary material for: Discovering the Active Ingredients of Medicine and Food Homologous Substances for Inhibiting the Cyclooxygenase-2 Metabolic Pathway by Machine Learning Algorithms
Source: Molecules. 2023 Sep 23;28(19):6782. doi: 10.3390/molecules28196782 (PMC10574661; doi:10.3390/molecules28196782)
Supplement: Supplementary file 1 [file molecules-28-06782-s001.zip › TableS4.csv]

Model	TYPE	algorithm	tr_accuracy	tr_mcc	cv_accuracy	cv_mcc	te_accuracy	te_mcc	ex_accuracy	ex_mcc	split seed	parameter
ModelD_Avalon_RF_1	base	RF	0.915	0.725	0.885	0.617	0.894	0.651	0.753	0.512	42	{'max_leaf_nodes': 50, 'n_estimators': 100}
ModelD_Avalon_RF_2	base	RF	0.910	0.706	0.876	0.583	0.894	0.651	0.752	0.507	256	{'max_leaf_nodes': 50, 'n_estimators': 75}
ModelD_Avalon_RF_3	base	RF	0.920	0.743	0.883	0.608	0.893	0.647	0.761	0.518	800	{'max_leaf_nodes': 50, 'n_estimators': 100}
ModelD_Avalon_RF_4	base	RF	0.914	0.721	0.882	0.605	0.892	0.641	0.758	0.514	50	{'max_leaf_nodes': 50, 'n_estimators': 40}
ModelD_Avalon_RF_5	base	RF	0.916	0.727	0.877	0.584	0.891	0.638	0.749	0.503	80	{'max_leaf_nodes': 50, 'n_estimators': 85}
ModelD_Avalon_RF_6	base	RF	0.916	0.729	0.878	0.593	0.889	0.632	0.747	0.485	78	{'max_leaf_nodes': 50, 'n_estimators': 25}
ModelD_Avalon_RF_7	base	RF	0.919	0.737	0.888	0.626	0.884	0.618	0.734	0.497	8	{'max_leaf_nodes': 50, 'n_estimators': 60}
ModelD_Avalon_RF_8	base	RF	0.914	0.723	0.882	0.608	0.882	0.607	0.737	0.496	512	{'max_leaf_nodes': 50, 'n_estimators': 75}
ModelD_Avalon_RF_9	base	RF	0.910	0.707	0.887	0.624	0.879	0.593	0.719	0.484	64	{'max_leaf_nodes': 48, 'n_estimators': 35}
ModelD_Avalon_RF_10	base	RF	0.910	0.706	0.881	0.602	0.878	0.588	0.728	0.481	500	{'max_leaf_nodes': 48, 'n_estimators': 35}
ModelD_Avalon_SVM_1	base	SVM	0.979	0.934	0.916	0.737	0.926	0.764	0.766	0.502	128	{'C': 16, 'gamma': 0.00390625}
ModelD_Avalon_SVM_2	base	SVM	0.979	0.935	0.913	0.729	0.923	0.761	0.769	0.513	80	{'C': 16, 'gamma': 0.00390625}
ModelD_Avalon_SVM_3	base	SVM	0.984	0.950	0.909	0.715	0.923	0.758	0.764	0.534	50	{'C': 8, 'gamma': 0.0078125}
ModelD_Avalon_SVM_4	base	SVM	0.975	0.922	0.912	0.723	0.920	0.756	0.759	0.520	256	{'C': 32, 'gamma': 0.001953125}
ModelD_Avalon_SVM_5	base	SVM	0.978	0.932	0.917	0.740	0.921	0.747	0.761	0.516	78	{'C': 16, 'gamma': 0.00390625}
ModelD_Avalon_SVM_6	base	SVM	0.980	0.938	0.917	0.739	0.918	0.744	0.758	0.511	42	{'C': 16, 'gamma': 0.00390625}
ModelD_Avalon_SVM_7	base	SVM	0.978	0.933	0.924	0.761	0.913	0.720	0.753	0.509	64	{'C': 16, 'gamma': 0.00390625}
ModelD_Avalon_SVM_8	base	SVM	0.975	0.922	0.917	0.740	0.911	0.715	0.760	0.512	8	{'C': 32, 'gamma': 0.001953125}
ModelD_Avalon_SVM_9	base	SVM	0.972	0.911	0.913	0.726	0.911	0.711	0.757	0.503	500	{'C': 32, 'gamma': 0.001953125}
ModelD_Avalon_SVM_10	base	SVM	0.978	0.933	0.920	0.750	0.907	0.711	0.749	0.507	800	{'C': 16, 'gamma': 0.00390625}
ModelD_Avalon_DNN_1	base	DNN	0.994	0.981	0.972	0.910	0.917	0.735	0,763	0.517	500
ModelD_Avalon_DNN_2	base	DNN	0.994	0.981	0.967	0.899	0.916	0.732	0.748	0.508	42
ModelD_Avalon_DNN_3	base	DNN	0.995	0.985	0.975	0.924	0.909	0.725	0.766	0.513	50
ModelD_Avalon_DNN_4	base	DNN	0.992	0.976	0.957	0.867	0.912	0.723	0.754	0.506	80
ModelD_Avalon_DNN_5	base	DNN	0.992	0.976	0.961	0.884	0.912	0.722	0.752	0.504	128
ModelD_Avalon_DNN_6	base	DNN	0.990	0.971	0.957	0.870	0.909	0.716	0.745	0.501	78
ModelD_Avalon_DNN_7	base	DNN	0.991	0.973	0.959	0.876	0.904	0.704	0.739	0.498	1024
ModelD_Avalon_DNN_8	base	DNN	0.993	0.979	0.975	0.922	0.898	0.690	0.737	0.487	800
ModelD_Avalon_DNN_9	base	DNN	0.990	0.969	0.965	0.893	0.903	0.686	0.750	0.493	8
ModelD_Avalon_DNN_10	base	DNN	0.992	0.976	0.968	0.897	0.901	0.680	0.731	0.482	256
ModelD_Avalon_XGB_1	base	XGB	0.993	0.978	0.916	0.735	0.919	0.749	0.728	0.503	42	colsample_bytree': 0.7, 'gamma': 0.1, 'learning_rate': 0.3, 'max_depth': 5, 'min_child_weight': 1, 'n_estimators': 100, 'reg_alpha': 0, 'subsample': 0.95
ModelD_Avalon_XGB_2	base	XGB	0.996	0.988	0.918	0.740	0.926	0.765	0.768	0.509	50	colsample_bytree': 0.6, 'gamma': 0.1, 'learning_rate': 0.1, 'max_depth': 8, 'min_child_weight': 1, 'n_estimators': 350, 'reg_alpha': 0, 'subsample': 0.9
ModelD_Avalon_XGB_3	base	XGB	0.993	0.978	0.917	0.739	0.916	0.729	0.732	0.497	78	colsample_bytree': 0.7, 'gamma': 0.1, 'learning_rate': 0.2, 'max_depth': 9, 'min_child_weight': 1, 'n_estimators': 100, 'reg_alpha': 0, 'subsample': 1.0
ModelD_Avalon_XGB_4	base	XGB	0.981	0.942	0.911	0.716	0.922	0.758	0.767	0.518	80	colsample_bytree': 0.6, 'gamma': 0.1, 'learning_rate': 0.1, 'max_depth': 5, 'min_child_weight': 1, 'n_estimators': 150, 'reg_alpha': 0, 'subsample': 0.7
ModelD_Avalon_XGB_5	base	XGB	0.991	0.973	0.911	0.721	0.918	0.741	0.761	0.511	128	colsample_bytree': 0.5, 'gamma': 0.1, 'learning_rate': 0.1, 'max_depth': 8, 'min_child_weight': 1, 'n_estimators': 350, 'reg_alpha': 0, 'subsample': 0.5
ModelD_Avalon_XGB_6	base	XGB	0.991	0.972	0.915	0.732	0.918	0.746	0.764	0.512	256	colsample_bytree': 0.5, 'gamma': 0.1, 'learning_rate': 0.1, 'max_depth': 8, 'min_child_weight': 1, 'n_estimators': 150, 'reg_alpha': 0, 'subsample': 1.0
ModelD_Avalon_XGB_7	base	XGB	0.992	0.974	0.909	0.727	0.914	0.722	0.725	0.505	500	colsample_bytree': 0.5, 'gamma': 0.1, 'learning_rate': 0.1, 'max_depth': 8, 'min_child_weight': 1, 'n_estimators': 300, 'reg_alpha': 0, 'subsample': 0.5
ModelD_Avalon_XGB_8	base	XGB	0.987	0.969	0.912	0.734	0.923	0.733	0.726	0.504	1024	colsample_bytree': 0.7, 'gamma': 0.1, 'learning_rate': 0.1, 'max_depth': 8, 'min_child_weight': 1, 'n_estimators': 350, 'reg_alpha': 0, 'subsample': 0.9
ModelD_Avalon_XGB_9	base	XGB	0.985	0.968	0.904	0.723	0.907	0.719	0.739	0.507	8	colsample_bytree': 0.5, 'gamma': 0.1, 'learning_rate': 0.1, 'max_depth': 8, 'min_child_weight': 1, 'n_estimators': 400, 'reg_alpha': 0, 'subsample': 0.5
ModelD_Avalon_XGB_10	base	XGB	0.990	0.971	0.913	0.738	0.912	0.740	0.758	0.512	500	colsample_bytree': 0.8, 'gamma': 0.1, 'learning_rate': 0.1, 'max_depth': 8, 'min_child_weight': 1, 'n_estimators': 350, 'reg_alpha': 0, 'subsample': 0.5
ModelD_ECFP_RF_1	base	RF	0.917	0.730	0.887	0.623	0.892	0.641	0.738	0.520	42	{'max_leaf_nodes': 50, 'n_estimators': 95}
ModelD_ECFP_RF_2	base	RF	0.911	0.710	0.871	0.561	0.891	0.637	0.734	0.518	256	{'max_leaf_nodes': 50, 'n_estimators': 40}
ModelD_ECFP_RF_3	base	RF	0.912	0.713	0.878	0.589	0.887	0.623	0.740	0.516	80	{'max_leaf_nodes': 50, 'n_estimators': 90}
ModelD_ECFP_RF_4	base	RF	0.918	0.735	0.881	0.599	0.883	0.609	0.729	0.505	8	{'max_leaf_nodes': 50, 'n_estimators': 70}
ModelD_ECFP_RF_5	base	RF	0.912	0.715	0.876	0.581	0.883	0.608	0.727	0.507	800	{'max_leaf_nodes': 50, 'n_estimators': 95}
ModelD_ECFP_RF_6	base	RF	0.909	0.703	0.875	0.575	0.879	0.595	0.731	0.494	78	{'max_leaf_nodes': 50, 'n_estimators': 65}
ModelD_ECFP_RF_7	base	RF	0.908	0.700	0.875	0.576	0.878	0.588	0.716	0.488	128	{'max_leaf_nodes': 50, 'n_estimators': 60}
ModelD_ECFP_RF_8	base	RF	0.915	0.725	0.881	0.597	0.878	0.588	0.719	0.492	500	{'max_leaf_nodes': 50, 'n_estimators': 90}
ModelD_ECFP_RF_9	base	RF	0.907	0.697	0.878	0.587	0.874	0.577	0.712	0.491	1024	{'max_leaf_nodes': 50, 'n_estimators': 25}
ModelD_ECFP_RF_10	base	RF	0.910	0.706	0.876	0.579	0.872	0.563	0.713	0.483	512	{'max_leaf_nodes': 50, 'n_estimators': 55}
ModelD_ECFP_SVM_1	base	SVM	0.991	0.973	0.938	0.805	0.952	0.850	0.782	0.569	500	{'C': 8, 'gamma': 0.015625}
ModelD_ECFP_SVM_2	base	SVM	0.992	0.976	0.944	0.826	0.950	0.843	0.775	0.538	128	{'C': 8, 'gamma': 0.015625}
ModelD_ECFP_SVM_3	base	SVM	0.993	0.979	0.938	0.806	0.946	0.834	0.779	0.556	80	{'C': 8, 'gamma': 0.015625}
ModelD_ECFP_SVM_4	base	SVM	0.995	0.983	0.935	0.798	0.946	0.832	0.785	0.584	42	{'C': 8, 'gamma': 0.015625}
ModelD_ECFP_SVM_5	base	SVM	0.998	0.992	0.944	0.826	0.943	0.824	0.775	0.541	800	{'C': 16, 'gamma': 0.015625}
ModelD_ECFP_SVM_6	base	SVM	0.995	0.985	0.937	0.802	0.941	0.814	0.766	0.533	64	{'C': 8, 'gamma': 0.015625}
ModelD_ECFP_SVM_7	base	SVM	0.982	0.946	0.938	0.804	0.938	0.808	0.778	0.537	256	{'C': 8, 'gamma': 0.0078125}
ModelD_ECFP_SVM_8	base	SVM	0.995	0.985	0.944	0.825	0.935	0.799	0.764	0.526	8	{'C': 8, 'gamma': 0.015625}
ModelD_ECFP_SVM_9	base	SVM	0.993	0.979	0.942	0.820	0.932	0.788	0.751	0.521	512	{'C': 8, 'gamma': 0.015625}
ModelD_ECFP_SVM_10	base	SVM	0.991	0.972	0.938	0.807	0.931	0.782	0.747	0.522	78	{'C': 16, 'gamma': 0.0078125}
ModelD_ECFP_DNN_1	base	DNN	1.000	0.999	0.987	0.960	0.937	0.801	0.773	0.537	800
ModelD_ECFP_DNN_2	base	DNN	1.000	0.999	0.980	0.937	0.936	0.799	0.782	0.543	42
ModelD_ECFP_DNN_3	base	DNN	0.999	0.997	0.985	0.952	0.932	0.790	0.786	0.556	256
ModelD_ECFP_DNN_4	base	DNN	0.999	0.997	0.987	0.960	0.927	0.775	0.775	0.532	50
ModelD_ECFP_DNN_5	base	DNN	0.999	0.997	0.982	0.948	0.925	0.769	0.761	0.529	128
ModelD_ECFP_DNN_6	base	DNN	0.999	0.997	0.989	0.966	0.926	0.763	0.774	0.535	500
ModelD_ECFP_DNN_7	base	DNN	0.999	0.997	0.985	0.953	0.923	0.760	0.768	0.528	80
ModelD_ECFP_DNN_8	base	DNN	1.000	0.999	0.985	0.952	0.917	0.742	0.759	0.527	8
ModelD_ECFP_DNN_9	base	DNN	1.000	1.000	0.989	0.964	0.918	0.739	0.755	0.521	64
ModelD_ECFP_DNN_10	base	DNN	0.999	0.997	0.984	0.952	0.911	0.728	0.747	0.526	1024
ModelD_ECFP_XGB_1	base	XGB	0.998	0.995	0.936	0.800	0.950	0.842	0.783	0.575	42	colsample_bytree': 0.7, 'gamma': 0.1, 'learning_rate': 0.1, 'max_depth': 7, 'min_child_weight': 1, 'n_estimators': 350, 'reg_alpha': 0, 'subsample': 0.8
ModelD_ECFP_XGB_2	base	XGB	0.998	0.995	0.939	0.808	0.948	0.838	0.776	0.549	80	colsample_bytree': 0.6, 'gamma': 0.1, 'learning_rate': 0.1, 'max_depth': 7, 'min_child_weight': 1, 'n_estimators': 500, 'reg_alpha': 0, 'subsample': 0.75
ModelD_ECFP_XGB_3	base	XGB	0.997	0.991	0.933	0.790	0.945	0.828	0.783	0.576	128	colsample_bytree': 0.6, 'gamma': 0.1, 'learning_rate': 0.1, 'max_depth': 9, 'min_child_weight': 1, 'n_estimators': 500, 'reg_alpha': 0, 'subsample': 1.0
ModelD_ECFP_XGB_4	base	XGB	0.988	0.964	0.933	0.789	0.942	0.817	0.774	0.540	500	colsample_bytree': 0.6, 'gamma': 0.1, 'learning_rate': 0.1, 'max_depth': 8, 'min_child_weight': 1, 'n_estimators': 200, 'reg_alpha': 0, 'subsample': 0.6
ModelD_ECFP_XGB_5	base	XGB	0.999	0.997	0.938	0.806	0.941	0.813	0.778	0.541	800	colsample_bytree': 0.5, 'gamma': 0.1, 'learning_rate': 0.3, 'max_depth': 8, 'min_child_weight': 1, 'n_estimators': 300, 'reg_alpha': 0, 'subsample': 0.95
ModelD_ECFP_XGB_6	base	XGB	0.995	0.992	0.929	0.797	0.956	0.824	0.771	0.542	256	colsample_bytree': 0.8, 'gamma': 0.1, 'learning_rate': 0.1, 'max_depth': 7, 'min_child_weight': 1, 'n_estimators': 500, 'reg_alpha': 0, 'subsample': 0.75
ModelD_ECFP_XGB_7	base	XGB	0.996	0.983	0.937	0.801	0.957	0.837	0.785	0.529	50	colsample_bytree': 0.6, 'gamma': 0.1, 'learning_rate': 0.3, 'max_depth': 8, 'min_child_weight': 1, 'n_estimators': 350, 'reg_alpha': 0, 'subsample': 0.95
ModelD_ECFP_XGB_8	base	XGB	0.989	0.977	0.934	0.795	0.943	0.833	0.779	0.533	8	colsample_bytree': 0.7, 'gamma': 0.1, 'learning_rate': 0.1, 'max_depth': 7, 'min_child_weight': 1, 'n_estimators': 350, 'reg_alpha': 0, 'subsample': 0.8
ModelD_ECFP_XGB_9	base	XGB	0.994	0.990	0.925	0.787	0.939	0.826	0.768	0.547	64	colsample_bytree': 0.6, 'gamma': 0.1, 'learning_rate': 0.1, 'max_depth': 9, 'min_child_weight': 1, 'n_estimators': 500, 'reg_alpha': 0, 'subsample': 0.8
ModelD_ECFP_XGB_10	base	XGB	0.992	0.988	0.931	0.784	0.941	0.840	0.780	0.538	512	colsample_bytree': 0.6, 'gamma': 0.1, 'learning_rate': 0.1, 'max_depth': 9, 'min_child_weight': 1, 'n_estimators': 450, 'reg_alpha': 0, 'subsample': 1.0
ModelD_MACCS_RF_1	base	RF	0.908	0.701	0.881	0.597	0.893	0.646	0.728	0.518	42	{'max_leaf_nodes': 50, 'n_estimators': 65}
ModelD_MACCS_RF_2	base	RF	0.908	0.699	0.883	0.605	0.891	0.636	0.713	0.513	128	{'max_leaf_nodes': 50, 'n_estimators': 30}
ModelD_MACCS_RF_3	base	RF	0.908	0.701	0.878	0.587	0.887	0.623	0.711	0.509	50	{'max_leaf_nodes': 50, 'n_estimators': 55}
ModelD_MACCS_RF_4	base	RF	0.909	0.703	0.886	0.621	0.887	0.622	0.705	0.506	80	{'max_leaf_nodes': 50, 'n_estimators': 60}
ModelD_MACCS_RF_5	base	RF	0.898	0.665	0.877	0.584	0.887	0.622	0.712	0.511	256	{'max_leaf_nodes': 50, 'n_estimators': 60}
ModelD_MACCS_RF_6	base	RF	0.910	0.706	0.880	0.594	0.886	0.620	0.704	0.502	78	{'max_leaf_nodes': 50, 'n_estimators': 65}
ModelD_MACCS_RF_7	base	RF	0.905	0.690	0.880	0.595	0.882	0.603	0.696	0.504	512	{'max_leaf_nodes': 50, 'n_estimators': 100}
ModelD_MACCS_RF_8	base	RF	0.899	0.666	0.879	0.591	0.881	0.599	0.688	0.496	1024	{'max_leaf_nodes': 50, 'n_estimators': 25}
ModelD_MACCS_RF_9	base	RF	0.917	0.732	0.877	0.584	0.879	0.597	0.693	0.485	8	{'max_leaf_nodes': 50, 'n_estimators': 55}
ModelD_MACCS_RF_10	base	RF	0.912	0.714	0.882	0.602	0.879	0.593	0.687	0.492	500	{'max_leaf_nodes': 50, 'n_estimators': 90}
ModelD_MACCS_SVM_1	base	SVM	0.954	0.855	0.914	0.726	0.933	0.795	0.778	0.558	256	{'C': 4, 'gamma': 0.03125}
ModelD_MACCS_SVM_2	base	SVM	0.972	0.914	0.917	0.735	0.932	0.784	0.763	0.548	80	{'C': 4, 'gamma': 0.0625}
ModelD_MACCS_SVM_3	base	SVM	0.977	0.929	0.922	0.754	0.928	0.781	0.765	0.539	42	{'C': 16, 'gamma': 0.03125}
ModelD_MACCS_SVM_4	base	SVM	0.970	0.906	0.921	0.751	0.928	0.772	0.762	0.541	78	{'C': 4, 'gamma': 0.0625}
ModelD_MACCS_SVM_5	base	SVM	0.970	0.906	0.923	0.759	0.927	0.770	0.759	0.537	128	{'C': 4, 'gamma': 0.0625}
ModelD_MACCS_SVM_6	base	SVM	0.966	0.895	0.923	0.756	0.926	0.765	0.754	0.533	1024	{'C': 8, 'gamma': 0.03125}
ModelD_MACCS_SVM_7	base	SVM	0.967	0.897	0.923	0.758	0.922	0.752	0.747	0.527	512	{'C': 8, 'gamma': 0.03125}
ModelD_MACCS_SVM_8	base	SVM	0.984	0.951	0.922	0.754	0.913	0.733	0.733	0.530	8	{'C': 8, 'gamma': 0.0625}
ModelD_MACCS_SVM_9	base	SVM	0.963	0.883	0.921	0.749	0.916	0.732	0.731	0.525	800	{'C': 4, 'gamma': 0.03125}
ModelD_MACCS_SVM_10	base	SVM	0.976	0.925	0.924	0.761	0.911	0.716	0.729	0.518	50	{'C': 16, 'gamma': 0.03125}
ModelD_MACCS_DNN_1	base	DNN	0.985	0.954	0.967	0.893	0.923	0.770	0.738	0.545	256
ModelD_MACCS_DNN_2	base	DNN	0.986	0.956	0.960	0.875	0.926	0.769	0.741	0.547	80
ModelD_MACCS_DNN_3	base	DNN	0.981	0.942	0.953	0.857	0.918	0.746	0.737	0.532	1024
ModelD_MACCS_DNN_4	base	DNN	0.985	0.953	0.955	0.864	0.918	0.738	0.729	0.536	78
ModelD_MACCS_DNN_5	base	DNN	0.987	0.960	0.963	0.887	0.909	0.725	0.735	0.511	42
ModelD_MACCS_DNN_6	base	DNN	0.987	0.961	0.960	0.877	0.911	0.718	0.726	0.538	800
ModelD_MACCS_DNN_7	base	DNN	0.985	0.954	0.951	0.854	0.908	0.709	0.730	0.527	128
ModelD_MACCS_DNN_8	base	DNN	0.982	0.946	0.959	0.872	0.908	0.704	0.718	0.514	50
ModelD_MACCS_DNN_9	base	DNN	0.989	0.966	0.959	0.868	0.899	0.690	0.724	0.523	8
ModelD_MACCS_DNN_10	base	DNN	0.986	0.956	0.959	0.873	0.899	0.686	0.715	0.519	512
ModelD_MACCS_XGB_1	base	XGB	0.985	0.953	0.925	0.765	0.922	0.758	0.727	0.556	42	colsample_bytree': 0.8, 'gamma': 0.1, 'learning_rate': 0.1, 'max_depth': 8, 'min_child_weight': 1, 'n_estimators': 150, 'reg_alpha': 0, 'subsample': 0.9
ModelD_MACCS_XGB_2	base	XGB	0.975	0.923	0.918	0.741	0.936	0.797	0.773	0.538	1024	colsample_bytree': 0.8, 'gamma': 0.1, 'learning_rate': 0.2, 'max_depth': 5, 'min_child_weight': 1, 'n_estimators': 100, 'reg_alpha': 0, 'subsample': 0.9
ModelD_MACCS_XGB_3	base	XGB	0.977	0.930	0.924	0.760	0.928	0.780	0.770	0.523	256	colsample_bytree': 0.8, 'gamma': 0.1, 'learning_rate': 0.1, 'max_depth': 6, 'min_child_weight': 1, 'n_estimators': 150, 'reg_alpha': 0, 'subsample': 0.9
ModelD_MACCS_XGB_4	base	XGB	0.972	0.914	0.922	0.757	0.928	0.771	0.765	0.529	78	colsample_bytree': 0.6, 'gamma': 0.1, 'learning_rate': 0.2, 'max_depth': 5, 'min_child_weight': 1, 'n_estimators': 100, 'reg_alpha': 0, 'subsample': 0.75
ModelD_MACCS_XGB_5	base	XGB	0.980	0.938	0.922	0.753	0.926	0.767	0.788	0.567	80	colsample_bytree': 0.7, 'gamma': 0.1, 'learning_rate': 0.3, 'max_depth': 5, 'min_child_weight': 1, 'n_estimators': 100, 'reg_alpha': 0, 'subsample': 1.0
ModelD_MACCS_XGB_6	base	XGB	0.973	0.917	0.917	0.738	0.925	0.761	0.749	0.518	128	colsample_bytree': 0.5, 'gamma': 0.1, 'learning_rate': 0.1, 'max_depth': 5, 'min_child_weight': 1, 'n_estimators': 200, 'reg_alpha': 0, 'subsample': 0.9
ModelD_MACCS_XGB_7	base	XGB	0.984	0.950	0.923	0.759	0.923	0.759	0.756	0.530	512	colsample_bytree': 0.6, 'gamma': 0.1, 'learning_rate': 0.1, 'max_depth': 6, 'min_child_weight': 1, 'n_estimators': 250, 'reg_alpha': 0, 'subsample': 0.85
ModelD_MACCS_XGB_8	base	XGB	0.976	0.936	0.916	0.739	0.924	0.762	0.761	0.531	8	colsample_bytree': 0.7, 'gamma': 0.1, 'learning_rate': 0.1, 'max_depth': 5, 'min_child_weight': 1, 'n_estimators': 3500, 'reg_alpha': 0, 'subsample': 0.9
ModelD_MACCS_XGB_9	base	XGB	0.981	0.942	0.921	0.752	0.918	0.745	0.752	0.528	800	colsample_bytree': 0.6, 'gamma': 0.1, 'learning_rate': 0.2, 'max_depth': 5, 'min_child_weight': 1, 'n_estimators': 250, 'reg_alpha': 0, 'subsample': 0.75
ModelD_MACCS_XGB_10	base	XGB	0.969	0.923	0.909	0.731	0.916	0.750	0.733	0.542	50	colsample_bytree': 0.8, 'gamma': 0.1, 'learning_rate': 0.2, 'max_depth': 5, 'min_child_weight': 1, 'n_estimators': 100, 'reg_alpha': 0, 'subsample': 0.9
ModelD_ensemble_RF_1	ensemble	RF	0.928	0.745	0.892	0.613	0.892	0.618	0.729	0.506	8
ModelD_ensemble_RF_2	ensemble	RF	0.919	0.712	0.890	0.605	0.893	0.618	0.730	0.512	1024
ModelD_ensemble_RF_3	ensemble	RF	0.933	0.739	0.904	0.632	0.912	0.666	0.760	0.535	42
ModelD_ensemble_RF_4	ensemble	RF	0.920	0.717	0.888	0.599	0.896	0.630	0.743	0.516	50
ModelD_ensemble_RF_5	ensemble	RF	0.921	0.719	0.892	0.612	0.894	0.623	0.731	0.514	78
ModelD_ensemble_RF_6	ensemble	RF	0.933	0.731	0.900	0.617	0.905	0.632	0.743	0.515	80
ModelD_ensemble_RF_7	ensemble	RF	0.921	0.722	0.887	0.595	0.901	0.647	0.742	0.522	128
ModelD_ensemble_RF_8	ensemble	RF	0.918	0.709	0.888	0.598	0.896	0.630	0.738	0.513	256
ModelD_ensemble_RF_9	ensemble	RF	0.921	0.719	0.890	0.604	0.886	0.591	0.719	0.495	500
ModelD_ensemble_RF_10	ensemble	RF	0.921	0.719	0.889	0.605	0.892	0.616	0.730	0.513	512
ModelD_ensemble_SVM_1	ensemble	SVM	0.995	0.963	0.937	0.783	0.930	0.759	0.762	0.533	8
ModelD_ensemble_SVM_2	ensemble	SVM	0.997	0.970	0.945	0.784	0.951	0.806	0.789	0.565	42
ModelD_ensemble_SVM_3	ensemble	SVM	0.995	0.963	0.933	0.769	0.935	0.773	0.763	0.538	50
ModelD_ensemble_SVM_4	ensemble	SVM	0.991	0.947	0.938	0.783	0.934	0.768	0.764	0.535	78
ModelD_ensemble_SVM_5	ensemble	SVM	0.991	0.952	0.934	0.770	0.943	0.798	0.778	0.553	80
ModelD_ensemble_SVM_6	ensemble	SVM	0.990	0.949	0.937	0.781	0.943	0.801	0.778	0.539	128
ModelD_ensemble_SVM_7	ensemble	SVM	0.982	0.922	0.933	0.766	0.943	0.799	0.784	0.542	256
ModelD_ensemble_SVM_8	ensemble	SVM	0.988	0.941	0.934	0.772	0.941	0.796	0.773	0.549	512
ModelD_ensemble_SVM_9	ensemble	SVM	0.986	0.934	0.935	0.775	0.930	0.754	0.756	0.526	800
ModelD_ensemble_SVM_10	ensemble	SVM	0.991	0.950	0.939	0.787	0.935	0.777	0.769	0.537	1024
ModelD_ensemble_DNN_1	ensemble	DNN	0.995	0.963	0.937	0.783	0.930	0.759	0.762	0.533	8
ModelD_ensemble_DNN_2	ensemble	DNN	0.997	0.990	0.980	0.918	0.930	0.762	0.765	0.531	42
ModelD_ensemble_DNN_3	ensemble	DNN	0.998	0.986	0.984	0.929	0.925	0.745	0.763	0.522	50
ModelD_ensemble_DNN_4	ensemble	DNN	0.997	0.985	0.977	0.909	0.925	0.741	0.753	0.529	78
ModelD_ensemble_DNN_5	ensemble	DNN	0.997	0.986	0.978	0.908	0.930	0.761	0.764	0.537	80
ModelD_ensemble_DNN_6	ensemble	DNN	0.999	0.986	0.975	0.905	0.925	0.743	0.758	0.531	128
ModelD_ensemble_DNN_7	ensemble	DNN	0.997	0.986	0.983	0.924	0.929	0.757	0.763	0.539	256
ModelD_ensemble_DNN_8	ensemble	DNN	0.998	0.988	0.983	0.926	0.924	0.738	0.755	0.536	500
ModelD_ensemble_DNN_9	ensemble	DNN	0.997	0.990	0.984	0.930	0.925	0.746	0.755	0.533	800
ModelD_ensemble_DNN_10	ensemble	DNN	0.997	0.991	0.985	0.915	0.931	0.746	0.761	0.539	1024
ModelD_ensemble_XGB_1	ensemble	XGB	0.993	0.970	0.928	0.762	0.935	0.781	0.770	0.534	8
ModelD_ensemble_XGB_2	ensemble	XGB	0.996	0.985	0.936	0.777	0.940	0.793	0.756	0.555	42
ModelD_ensemble_XGB_3	ensemble	XGB	0.997	0.975	0.931	0.767	0.943	0.794	0.772	0.537	50
ModelD_ensemble_XGB_4	ensemble	XGB	0.996	0.971	0.931	0.771	0.938	0.785	0.765	0.534	78
ModelD_ensemble_XGB_5	ensemble	XGB	0.996	0.968	0.934	0.769	0.942	0.798	0.787	0.555	80
ModelD_ensemble_XGB_6	ensemble	XGB	0.996	0.970	0.931	0.759	0.939	0.787	0.774	0.545	128
ModelD_ensemble_XGB_7	ensemble	XGB	0.998	0.975	0.933	0.773	0.944	0.793	0.778	0.536	256
ModelD_ensemble_XGB_8	ensemble	XGB	0.998	0.973	0.932	0.768	0.936	0.776	0.762	0.535	500
ModelD_ensemble_XGB_9	ensemble	XGB	0.998	0.977	0.932	0.768	0.934	0.785	0.773	0.536	512
ModelD_ensemble_XGB_10	ensemble	XGB	0.997	0.973	0.932	0.770	0.943	0.791	0.769	0.538	1024
