# Supplementary material for: Discovering the Active Ingredients of Medicine and Food Homologous Substances for Inhibiting the Cyclooxygenase-2 Metabolic Pathway by Machine Learning Algorithms
Source: Molecules. 2023 Sep 23;28(19):6782. doi: 10.3390/molecules28196782 (PMC10574661; doi:10.3390/molecules28196782)
Supplement: Supplementary file 1 [file molecules-28-06782-s001.zip › TableS5.csv]

Model	TYPE	algorithm	tr_accuracy	tr_mcc	cv_accuracy	cv_mcc	te_accuracy	te_mcc	ex_accuracy	ex_mcc	split seed	parameter
ModelE_Avalon_RF_1	base	RF	0.916	0.705	0.883	0.578	0.896	0.628	0.703	0.497	42	{'max_leaf_nodes': 50, 'n_estimators': 85}
ModelE_Avalon_RF_2	base	RF	0.905	0.664	0.878	0.557	0.894	0.622	0.718	0.503	256	{'max_leaf_nodes': 50, 'n_estimators': 90}
ModelE_Avalon_RF_3	base	RF	0.915	0.703	0.884	0.579	0.890	0.605	0.707	0.506	1024	{'max_leaf_nodes': 50, 'n_estimators': 90}
ModelE_Avalon_RF_4	base	RF	0.912	0.693	0.883	0.577	0.885	0.586	0.685	0.483	8	{'max_leaf_nodes': 48, 'n_estimators': 30}
ModelE_Avalon_RF_5	base	RF	0.916	0.706	0.889	0.599	0.882	0.571	0.712	0.501	78	{'max_leaf_nodes': 50, 'n_estimators': 95}
ModelE_Avalon_RF_6	base	RF	0.914	0.698	0.883	0.575	0.877	0.559	0.706	0.492	800	{'max_leaf_nodes': 50, 'n_estimators': 15}
ModelE_Avalon_RF_7	base	RF	0.909	0.681	0.882	0.572	0.876	0.553	0.691	0.497	512	{'max_leaf_nodes': 48, 'n_estimators': 10}
ModelE_Avalon_RF_8	base	RF	0.916	0.705	0.887	0.595	0.877	0.551	0.694	0.496	64	{'max_leaf_nodes': 50, 'n_estimators': 90}
ModelE_Avalon_RF_9	base	RF	0.914	0.698	0.886	0.590	0.874	0.540	0.689	0.491	50	{'max_leaf_nodes': 50, 'n_estimators': 65}
ModelE_Avalon_RF_10	base	RF	0.910	0.685	0.890	0.606	0.873	0.537	0.682	0.488	128	{'max_leaf_nodes': 50, 'n_estimators': 85}
ModelE_Avalon_SVM_1	base	SVM	0.960	0.868	0.906	0.679	0.914	0.720	0.725	0.505	80	{'C': 8, 'gamma': 0.00390625}
ModelE_Avalon_SVM_2	base	SVM	0.959	0.864	0.909	0.690	0.912	0.711	0.726	0.517	256	{'C': 8, 'gamma': 0.00390625}
ModelE_Avalon_SVM_3	base	SVM	0.971	0.904	0.916	0.719	0.907	0.695	0.711	0.521	128	{'C': 32, 'gamma': 0.001953125}
ModelE_Avalon_SVM_4	base	SVM	0.957	0.858	0.915	0.714	0.907	0.683	0.719	0.513	8	{'C': 8, 'gamma': 0.00390625}
ModelE_Avalon_SVM_5	base	SVM	0.976	0.921	0.907	0.690	0.907	0.679	0.708	0.504	64	{'C': 16, 'gamma': 0.00390625}
ModelE_Avalon_SVM_6	base	SVM	0.971	0.903	0.915	0.715	0.902	0.674	0.703	0.497	1024	{'C': 32, 'gamma': 0.001953125}
ModelE_Avalon_SVM_7	base	SVM	0.977	0.922	0.913	0.707	0.901	0.661	0.710	0.502	512	{'C': 16, 'gamma': 0.00390625}
ModelE_Avalon_SVM_8	base	SVM	0.969	0.897	0.914	0.715	0.898	0.656	0.704	0.504	500	{'C': 32, 'gamma': 0.001953125}
ModelE_Avalon_SVM_9	base	SVM	0.986	0.953	0.911	0.704	0.897	0.655	0.707	0.499	42	{'C': 32, 'gamma': 0.00390625}
ModelE_Avalon_SVM_10	base	SVM	0.949	0.829	0.910	0.693	0.898	0.655	0.703	0.506	800	{'C': 4, 'gamma': 0.00390625}
ModelE_Avalon_DNN_1	base	DNN	0.969	0.903	0.947	0.837	0.916	0.723	0.736	0.519	256
ModelE_Avalon_DNN_2	base	DNN	0.995	0.984	0.970	0.900	0.914	0.722	0.729	0.524	80
ModelE_Avalon_DNN_3	base	DNN	0.992	0.974	0.972	0.899	0.912	0.713	0.717	0.517	128
ModelE_Avalon_DNN_4	base	DNN	0.995	0.982	0.968	0.899	0.905	0.682	0.722	0.511	50
ModelE_Avalon_DNN_5	base	DNN	0.993	0.978	0.967	0.889	0.903	0.681	0.714	0.508	8
ModelE_Avalon_DNN_6	base	DNN	0.990	0.969	0.965	0.887	0.898	0.660	0.716	0.512	78
ModelE_Avalon_DNN_7	base	DNN	0.991	0.970	0.974	0.914	0.896	0.655	0.708	0.506	42
ModelE_Avalon_DNN_8	base	DNN	0.992	0.975	0.959	0.860	0.896	0.651	0.723	0.505	512
ModelE_Avalon_DNN_9	base	DNN	0.990	0.967	0.964	0.873	0.890	0.647	0.705	0.498	1024
ModelE_Avalon_DNN_10	base	DNN	0.992	0.974	0.965	0.884	0.895	0.643	0.708	0.486	64
ModelE_Avalon_XGB_1	base	XGB	0.988	0.959	0.918	0.724	0.907	0.689	0.710	0.501	8	colsample_bytree': 0.5, 'gamma': 0.1, 'learning_rate': 0.1, 'max_depth': 5, 'min_child_weight': 1, 'n_estimators': 250, 'reg_alpha': 0, 'subsample': 0.85
ModelE_Avalon_XGB_2	base	XGB	0.988	0.961	0.912	0.705	0.912	0.692	0.703	0.512	64	colsample_bytree': 0.7, 'gamma': 0.1, 'learning_rate': 0.1, 'max_depth': 5, 'min_child_weight': 1, 'n_estimators': 200, 'reg_alpha': 0, 'subsample': 0.8
ModelE_Avalon_XGB_3	base	XGB	0.989	0.963	0.917	0.718	0.905	0.690	0.702	0.508	80	colsample_bytree': 0.6, 'gamma': 0.1, 'learning_rate': 0.1, 'max_depth': 5, 'min_child_weight': 1, 'n_estimators': 250, 'reg_alpha': 0, 'subsample': 0.75
ModelE_Avalon_XGB_4	base	XGB	0.993	0.977	0.911	0.702	0.917	0.725	0.738	0.523	128	colsample_bytree': 0.5, 'gamma': 0.1, 'learning_rate': 0.2, 'max_depth': 6, 'min_child_weight': 1, 'n_estimators': 400, 'reg_alpha': 0, 'subsample': 0.6
ModelE_Avalon_XGB_5	base	XGB	0.985	0.951	0.905	0.676	0.914	0.717	0.719	0.507	256	colsample_bytree': 0.5, 'gamma': 0.1, 'learning_rate': 0.1, 'max_depth': 6, 'min_child_weight': 1, 'n_estimators': 200, 'reg_alpha': 0, 'subsample': 0.5
ModelE_Avalon_XGB_6	base	XGB	0.986	0.953	0.913	0.706	0.909	0.693	0.705	0.503	1024	colsample_bytree': 0.8, 'gamma': 0.1, 'learning_rate': 0.1, 'max_depth': 5, 'min_child_weight': 1, 'n_estimators': 200, 'reg_alpha': 0, 'subsample': 0.9
ModelE_Avalon_XGB_7	base	XGB	0.987	0.962	0.903	0.703	0.896	0.693	0.707	0.514	50
ModelE_Avalon_XGB_8	base	XGB	0.991	0.973	0.911	0.717	0.913	0.718	0.721	0.521	78
ModelE_Avalon_XGB_9	base	XGB	0.984	0.964	0.906	0.705	0.901	0.688	0.698	0.505	42
ModelE_Avalon_XGB_10	base	XGB	0.975	0.952	0.914	0.719	0.906	0.712	0.724	0.518	512
ModelE_ECFP_RF_1	base	RF	0.909	0.679	0.876	0.543	0.892	0.613	0.724	0.502	42	{'max_leaf_nodes': 50, 'n_estimators': 70}
ModelE_ECFP_RF_2	base	RF	0.897	0.630	0.875	0.540	0.885	0.586	0.729	0.498	256	{'max_leaf_nodes': 50, 'n_estimators': 10}
ModelE_ECFP_RF_3	base	RF	0.906	0.667	0.876	0.541	0.884	0.579	0.717	0.506	8	{'max_leaf_nodes': 50, 'n_estimators': 80}
ModelE_ECFP_RF_4	base	RF	0.903	0.656	0.883	0.573	0.883	0.576	0.715	0.495	50	{'max_leaf_nodes': 50, 'n_estimators': 10}
ModelE_ECFP_RF_5	base	RF	0.901	0.648	0.877	0.545	0.883	0.575	0.718	0.497	80	{'max_leaf_nodes': 50, 'n_estimators': 70}
ModelE_ECFP_RF_6	base	RF	0.900	0.642	0.877	0.549	0.879	0.556	0.721	0.501	1024	{'max_leaf_nodes': 50, 'n_estimators': 10}
ModelE_ECFP_RF_7	base	RF	0.908	0.676	0.878	0.550	0.876	0.549	0.716	0.488	512	{'max_leaf_nodes': 50, 'n_estimators': 15}
ModelE_ECFP_RF_8	base	RF	0.905	0.665	0.880	0.561	0.875	0.541	0.719	0.486	128	{'max_leaf_nodes': 50, 'n_estimators': 70}
ModelE_ECFP_RF_9	base	RF	0.905	0.664	0.882	0.567	0.868	0.509	0.712	0.491	800	{'max_leaf_nodes': 50, 'n_estimators': 60}
ModelE_ECFP_RF_10	base	RF	0.901	0.648	0.878	0.551	0.866	0.502	0.713	0.483	500	{'max_leaf_nodes': 50, 'n_estimators': 10}
ModelE_ECFP_SVM_1	base	SVM	0.995	0.984	0.934	0.780	0.938	0.799	0.784	0.579	80	{'C': 4, 'gamma': 0.03125}
ModelE_ECFP_SVM_2	base	SVM	0.992	0.972	0.931	0.770	0.938	0.793	0.777	0.548	256	{'C': 8, 'gamma': 0.015625}
ModelE_ECFP_SVM_3	base	SVM	0.995	0.982	0.934	0.778	0.934	0.781	0.775	0.538	42	{'C': 4, 'gamma': 0.03125}
ModelE_ECFP_SVM_4	base	SVM	0.996	0.986	0.934	0.780	0.932	0.780	0.742	0.540	128	{'C': 16, 'gamma': 0.015625}
ModelE_ECFP_SVM_5	base	SVM	0.993	0.979	0.932	0.773	0.934	0.779	0.771	0.535	800	{'C': 8, 'gamma': 0.015625}
ModelE_ECFP_SVM_6	base	SVM	0.981	0.936	0.932	0.770	0.934	0.778	0.769	0.537	8	{'C': 4, 'gamma': 0.015625}
ModelE_ECFP_SVM_7	base	SVM	0.994	0.980	0.934	0.779	0.929	0.760	0.758	0.526	64	{'C': 8, 'gamma': 0.015625}
ModelE_ECFP_SVM_8	base	SVM	0.986	0.954	0.941	0.801	0.928	0.759	0.770	0.531	1024	{'C': 4, 'gamma': 0.015625}
ModelE_ECFP_SVM_9	base	SVM	0.993	0.976	0.937	0.790	0.925	0.750	0.763	0.524	50	{'C': 8, 'gamma': 0.015625}
ModelE_ECFP_SVM_10	base	SVM	0.981	0.936	0.935	0.781	0.925	0.749	0.762	0.520	512	{'C': 4, 'gamma': 0.015625}
ModelE_ECFP_DNN_1	base	DNN	0.999	0.996	0.990	0.968	0.923	0.750	0.731	0.518	80
ModelE_ECFP_DNN_2	base	DNN	0.999	0.997	0.989	0.965	0.926	0.748	0.742	0.524	256
ModelE_ECFP_DNN_3	base	DNN	0.999	0.996	0.992	0.970	0.924	0.747	0.728	0.522	128
ModelE_ECFP_DNN_4	base	DNN	0.992	0.973	0.978	0.924	0.917	0.722	0.735	0.509	8
ModelE_ECFP_DNN_5	base	DNN	0.999	0.997	0.983	0.939	0.916	0.720	0.727	0.513	1024
ModelE_ECFP_DNN_6	base	DNN	0.999	0.996	0.986	0.956	0.914	0.713	0.719	0.507	50
ModelE_ECFP_DNN_7	base	DNN	1.000	0.999	0.989	0.962	0.917	0.713	0.724	0.505	64
ModelE_ECFP_DNN_8	base	DNN	0.999	0.997	0.990	0.968	0.917	0.711	0.733	0.511	42
ModelE_ECFP_DNN_9	base	DNN	0.999	0.996	0.985	0.953	0.916	0.710	0.720	0.503	800
ModelE_ECFP_DNN_10	base	DNN	0.998	0.992	0.980	0.930	0.907	0.690	0.716	0.497	512
ModelE_ECFP_XGB_1	base	XGB	0.995	0.982	0.931	0.766	0.936	0.789	0.777	0.548	256	colsample_bytree': 0.7, 'gamma': 0.1, 'learning_rate': 0.1, 'max_depth': 8, 'min_child_weight': 1, 'n_estimators': 250, 'reg_alpha': 0, 'subsample': 0.85
ModelE_ECFP_XGB_2	base	XGB	0.990	0.966	0.931	0.767	0.936	0.786	0.776	0.545	128	colsample_bytree': 0.8, 'gamma': 0.1, 'learning_rate': 0.1, 'max_depth': 8, 'min_child_weight': 1, 'n_estimators': 150, 'reg_alpha': 0, 'subsample': 0.9
ModelE_ECFP_XGB_3	base	XGB	0.996	0.987	0.937	0.787	0.934	0.782	0.775	0.544	80	colsample_bytree': 0.8, 'gamma': 0.1, 'learning_rate': 0.2, 'max_depth': 8, 'min_child_weight': 1, 'n_estimators': 150, 'reg_alpha': 0, 'subsample': 0.8
ModelE_ECFP_XGB_4	base	XGB	0.994	0.980	0.932	0.774	0.934	0.779	0.772	0.542	42	colsample_bytree': 0.6, 'gamma': 0.1, 'learning_rate': 0.1, 'max_depth': 6, 'min_child_weight': 1, 'n_estimators': 450, 'reg_alpha': 0, 'subsample': 0.55
ModelE_ECFP_XGB_5	base	XGB	0.998	0.992	0.932	0.775	0.934	0.776	0.768	0.539	800	colsample_bytree': 0.8, 'gamma': 0.1, 'learning_rate': 0.1, 'max_depth': 9, 'min_child_weight': 1, 'n_estimators': 300, 'reg_alpha': 0, 'subsample': 0.85
ModelE_ECFP_XGB_6	base	XGB	0.998	0.992	0.936	0.783	0.931	0.770	0.774	0.540	8	colsample_bytree': 0.7, 'gamma': 0.1, 'learning_rate': 0.2, 'max_depth': 5, 'min_child_weight': 1, 'n_estimators': 450, 'reg_alpha': 0, 'subsample': 0.95
ModelE_ECFP_XGB_7	base	XGB	0.996	0.985	0.938	0.769	0.937	0.764	0.759	0.527	1024	colsample_bytree': 0.8, 'gamma': 0.1, 'learning_rate': 0.1, 'max_depth': 7, 'min_child_weight': 1, 'n_estimators': 400, 'reg_alpha': 0, 'subsample': 0.85
ModelE_ECFP_XGB_8	base	XGB	0.994	0.991	0.927	0.754	0.942	0.773	0.761	0.531	50	colsample_bytree': 0.6, 'gamma': 0.1, 'learning_rate': 0.1, 'max_depth': 6, 'min_child_weight': 1, 'n_estimators': 250, 'reg_alpha': 0, 'subsample': 0.85
ModelE_ECFP_XGB_9	base	XGB	0.987	0.963	0.933	0.761	0.933	0.753	0.753	0.526	64	colsample_bytree': 0.6, 'gamma': 0.1, 'learning_rate': 0.1, 'max_depth': 9, 'min_child_weight': 1, 'n_estimators': 300, 'reg_alpha': 0, 'subsample': 0.55
ModelE_ECFP_XGB_10	base	XGB	0.991	0.974	0.929	0.752	0.925	0.751	0.748	0.523	512	colsample_bytree': 0.7, 'gamma': 0.1, 'learning_rate': 0.1, 'max_depth': 7, 'min_child_weight': 1, 'n_estimators': 200, 'reg_alpha': 0, 'subsample': 0.85
ModelE_MACCS_RF_1	base	RF	0.901	0.649	0.871	0.519	0.896	0.628	0.697	0.492	8	{'max_leaf_nodes': 50, 'n_estimators': 100}
ModelE_MACCS_RF_2	base	RF	0.905	0.665	0.878	0.550	0.891	0.609	0.709	0.505	42	{'max_leaf_nodes': 50, 'n_estimators': 65}
ModelE_MACCS_RF_3	base	RF	0.899	0.641	0.875	0.536	0.889	0.598	0.702	0.495	128	{'max_leaf_nodes': 50, 'n_estimators': 25}
ModelE_MACCS_RF_4	base	RF	0.896	0.628	0.874	0.533	0.885	0.584	0.696	0.487	256	{'max_leaf_nodes': 50, 'n_estimators': 50}
ModelE_MACCS_RF_5	base	RF	0.901	0.649	0.875	0.536	0.882	0.569	0.693	0.488	512	{'max_leaf_nodes': 50, 'n_estimators': 30}
ModelE_MACCS_RF_6	base	RF	0.906	0.669	0.876	0.540	0.877	0.548	0.685	0.476	500	{'max_leaf_nodes': 50, 'n_estimators': 45}
ModelE_MACCS_RF_7	base	RF	0.900	0.643	0.877	0.545	0.877	0.548	0.704	0.493	1024	{'max_leaf_nodes': 50, 'n_estimators': 45}
ModelE_MACCS_RF_8	base	RF	0.897	0.634	0.882	0.566	0.876	0.545	0.691	0.481	64	{'max_leaf_nodes': 50, 'n_estimators': 60}
ModelE_MACCS_RF_9	base	RF	0.897	0.632	0.876	0.542	0.875	0.544	0.688	0.484	80	{'max_leaf_nodes': 50, 'n_estimators': 20}
ModelE_MACCS_RF_10	base	RF	0.901	0.649	0.881	0.562	0.875	0.538	0.702	0.490	50	{'max_leaf_nodes': 50, 'n_estimators': 55}
ModelE_MACCS_SVM_1	base	SVM	0.966	0.886	0.918	0.723	0.933	0.771	0.763	0.516	8	{'C': 8, 'gamma': 0.03125}
ModelE_MACCS_SVM_2	base	SVM	0.962	0.874	0.920	0.727	0.929	0.764	0.768	0.518	256	{'C': 8, 'gamma': 0.03125}
ModelE_MACCS_SVM_3	base	SVM	0.980	0.934	0.916	0.716	0.926	0.753	0.747	0.525	42	{'C': 8, 'gamma': 0.0625}
ModelE_MACCS_SVM_4	base	SVM	0.961	0.871	0.915	0.711	0.925	0.752	0.729	0.509	80	{'C': 8, 'gamma': 0.03125}
ModelE_MACCS_SVM_5	base	SVM	0.971	0.903	0.919	0.727	0.925	0.743	0.738	0.514	78	{'C': 4, 'gamma': 0.0625}
ModelE_MACCS_SVM_6	base	SVM	0.970	0.899	0.920	0.730	0.921	0.736	0.725	0.507	128	{'C': 32, 'gamma': 0.015625}
ModelE_MACCS_SVM_7	base	SVM	0.965	0.884	0.922	0.737	0.918	0.722	0.734	0.513	800	{'C': 8, 'gamma': 0.03125}
ModelE_MACCS_SVM_8	base	SVM	0.970	0.899	0.924	0.743	0.913	0.709	0.716	0.506	1024	{'C': 32, 'gamma': 0.015625}
ModelE_MACCS_SVM_9	base	SVM	0.977	0.924	0.922	0.738	0.911	0.692	0.722	0.510	64	{'C': 16, 'gamma': 0.03125}
ModelE_MACCS_SVM_10	base	SVM	0.967	0.889	0.927	0.754	0.907	0.684	0.718	0.506	512	{'C': 8, 'gamma': 0.03125}
ModelE_MACCS_DNN_1	base	DNN	0.982	0.940	0.962	0.876	0.920	0.734	0.721	0.508	256
ModelE_MACCS_DNN_2	base	DNN	0.982	0.942	0.957	0.858	0.912	0.701	0.718	0.502	42
ModelE_MACCS_DNN_3	base	DNN	0.983	0.945	0.966	0.880	0.905	0.685	0.716	0.503	128
ModelE_MACCS_DNN_4	base	DNN	0.980	0.935	0.959	0.866	0.899	0.670	0.720	0.505	78
ModelE_MACCS_DNN_5	base	DNN	0.983	0.946	0.959	0.856	0.898	0.667	0.714	0.498	1024
ModelE_MACCS_DNN_6	base	DNN	0.985	0.952	0.960	0.862	0.892	0.659	0.708	0.501	8
ModelE_MACCS_DNN_7	base	DNN	0.985	0.949	0.955	0.855	0.895	0.652	0.711	0.496	50
ModelE_MACCS_DNN_8	base	DNN	0.984	0.947	0.954	0.839	0.895	0.648	0.697	0.483	512
ModelE_MACCS_DNN_9	base	DNN	0.982	0.939	0.957	0.854	0.898	0.645	0.705	0.492	64
ModelE_MACCS_DNN_10	base	DNN	0.987	0.958	0.958	0.864	0.885	0.637	0.693	0.487	800
ModelE_MACCS_XGB_1	base	XGB	0.976	0.921	0.920	0.728	0.932	0.771	0.756	0.523	42	colsample_bytree': 0.7, 'gamma': 0.1, 'learning_rate': 0.1, 'max_depth': 6, 'min_child_weight': 1, 'n_estimators': 150, 'reg_alpha': 0, 'subsample': 0.7
ModelE_MACCS_XGB_2	base	XGB	0.972	0.908	0.920	0.729	0.932	0.770	0.754	0.537	256	colsample_bytree': 0.6, 'gamma': 0.1, 'learning_rate': 0.1, 'max_depth': 9, 'min_child_weight': 1, 'n_estimators': 100, 'reg_alpha': 0, 'subsample': 0.7
ModelE_MACCS_XGB_3	base	XGB	0.985	0.949	0.918	0.723	0.926	0.752	0.747	0.529	8	colsample_bytree': 0.7, 'gamma': 0.1, 'learning_rate': 0.2, 'max_depth': 8, 'min_child_weight': 1, 'n_estimators': 150, 'reg_alpha': 0, 'subsample': 0.8
ModelE_MACCS_XGB_4	base	XGB	0.973	0.912	0.919	0.723	0.925	0.748	0.739	0.518	128	colsample_bytree': 0.6, 'gamma': 0.1, 'learning_rate': 0.2, 'max_depth': 5, 'min_child_weight': 1, 'n_estimators': 100, 'reg_alpha': 0, 'subsample': 0.95
ModelE_MACCS_XGB_5	base	XGB	0.978	0.927	0.920	0.729	0.922	0.737	0.743	0.525	78	colsample_bytree': 0.8, 'gamma': 0.1, 'learning_rate': 0.1, 'max_depth': 5, 'min_child_weight': 1, 'n_estimators': 300, 'reg_alpha': 0, 'subsample': 0.6
ModelE_MACCS_XGB_6	base	XGB	0.980	0.934	0.927	0.753	0.909	0.698	0.735	0.516	80	colsample_bytree': 0.8, 'gamma': 0.1, 'learning_rate': 0.1, 'max_depth': 6, 'min_child_weight': 1, 'n_estimators': 200, 'reg_alpha': 0, 'subsample': 1.0
ModelE_MACCS_XGB_7	base	XGB	0.974	0.922	0.908	0.715	0.927	0.766	0.728	0.504	1024	colsample_bytree': 0.8, 'gamma': 0.1, 'learning_rate': 0.1, 'max_depth': 6, 'min_child_weight': 1, 'n_estimators': 250, 'reg_alpha': 0, 'subsample': 0.7
ModelE_MACCS_XGB_8	base	XGB	0.973	0.916	0.915	0.726	0.934	0.770	0.731	0.510	800	colsample_bytree': 0.7, 'gamma': 0.1, 'learning_rate': 0.1, 'max_depth': 6, 'min_child_weight': 1, 'n_estimators': 350, 'reg_alpha': 0, 'subsample': 0.7
ModelE_MACCS_XGB_9	base	XGB	0.981	0.905	0.914	0.717	0.918	0.725	0.722	0.505	512	colsample_bytree': 0.8, 'gamma': 0.1, 'learning_rate': 0.2, 'max_depth': 7, 'min_child_weight': 1, 'n_estimators': 300, 'reg_alpha': 0, 'subsample': 0.8
ModelE_MACCS_XGB_10	base	XGB	0.970	0.933	0.916	0.731	0.911	0.713	0.719	0.501	64	colsample_bytree': 0.6, 'gamma': 0.1, 'learning_rate': 0.1, 'max_depth': 7, 'min_child_weight': 1, 'n_estimators': 250, 'reg_alpha': 0, 'subsample': 0.7
ModelE_ensemble_RF_1	ensemble	RF	0.916	0.680	0.887	0.556	0.899	0.608	0.710	0.503	8
ModelE_ensemble_RF_2	ensemble	RF	0.920	0.693	0.889	0.567	0.903	0.627	0.722	0.511	42
ModelE_ensemble_RF_3	ensemble	RF	0.916	0.678	0.893	0.585	0.887	0.561	0.712	0.502	50
ModelE_ensemble_RF_4	ensemble	RF	0.915	0.672	0.892	0.579	0.889	0.567	0.711	0.502	64
ModelE_ensemble_RF_5	ensemble	RF	0.916	0.678	0.892	0.577	0.887	0.562	0.716	0.502	78
ModelE_ensemble_RF_6	ensemble	RF	0.912	0.662	0.890	0.571	0.892	0.584	0.714	0.504	128
ModelE_ensemble_RF_7	ensemble	RF	0.911	0.657	0.887	0.557	0.892	0.579	0.719	0.503	256
ModelE_ensemble_RF_8	ensemble	RF	0.918	0.685	0.888	0.564	0.887	0.560	0.707	0.497	512
ModelE_ensemble_RF_9	ensemble	RF	0.917	0.680	0.890	0.569	0.886	0.556	0.714	0.504	800
ModelE_ensemble_RF_10	ensemble	RF	0.915	0.673	0.889	0.568	0.892	0.580	0.721	0.511	1024
ModelE_ensemble_SVM_1	ensemble	SVM	0.978	0.903	0.932	0.746	0.935	0.754	0.760	0.532	8
ModelE_ensemble_SVM_2	ensemble	SVM	0.997	0.966	0.930	0.743	0.929	0.740	0.753	0.531	42
ModelE_ensemble_SVM_3	ensemble	SVM	0.992	0.950	0.932	0.749	0.924	0.717	0.741	0.523	64
ModelE_ensemble_SVM_4	ensemble	SVM	0.985	0.927	0.930	0.738	0.933	0.751	0.750	0.525	78
ModelE_ensemble_SVM_5	ensemble	SVM	0.986	0.930	0.932	0.747	0.933	0.759	0.751	0.546	80
ModelE_ensemble_SVM_6	ensemble	SVM	0.985	0.926	0.931	0.743	0.932	0.752	0.741	0.531	128
ModelE_ensemble_SVM_7	ensemble	SVM	0.984	0.924	0.932	0.747	0.932	0.748	0.760	0.534	256
ModelE_ensemble_SVM_8	ensemble	SVM	0.985	0.926	0.935	0.757	0.921	0.708	0.740	0.519	512
ModelE_ensemble_SVM_9	ensemble	SVM	0.979	0.907	0.931	0.744	0.927	0.729	0.746	0.528	800
ModelE_ensemble_SVM_10	ensemble	SVM	0.985	0.929	0.936	0.763	0.924	0.724	0.740	0.521	1024
ModelE_ensemble_DNN_1	ensemble	DNN	0.999	0.978	0.978	0.902	0.914	0.697	0.729	0.516	8
ModelE_ensemble_DNN_2	ensemble	DNN	0.998	0.980	0.984	0.923	0.918	0.699	0.730	0.516	42
ModelE_ensemble_DNN_3	ensemble	DNN	0.999	0.986	0.980	0.913	0.915	0.692	0.727	0.515	50
ModelE_ensemble_DNN_4	ensemble	DNN	0.999	0.981	0.980	0.910	0.913	0.677	0.722	0.504	64
ModelE_ensemble_DNN_5	ensemble	DNN	0.998	0.977	0.982	0.917	0.917	0.703	0.732	0.522	78
ModelE_ensemble_DNN_6	ensemble	DNN	0.999	0.985	0.986	0.927	0.924	0.728	0.734	0.526	80
ModelE_ensemble_DNN_7	ensemble	DNN	0.998	0.980	0.984	0.923	0.929	0.742	0.737	0.526	128
ModelE_ensemble_DNN_8	ensemble	DNN	0.993	0.957	0.970	0.879	0.916	0.697	0.726	0.510	256
ModelE_ensemble_DNN_9	ensemble	DNN	0.998	0.986	0.977	0.902	0.909	0.676	0.722	0.508	512
ModelE_ensemble_DNN_10	ensemble	DNN	0.999	0.980	0.979	0.899	0.911	0.688	0.725	0.513	1024
ModelE_ensemble_XGB_1	ensemble	XGB	0.998	0.977	0.934	0.753	0.931	0.747	0.754	0.533	8
ModelE_ensemble_XGB_2	ensemble	XGB	0.995	0.965	0.929	0.746	0.932	0.756	0.752	0.533	42
ModelE_ensemble_XGB_3	ensemble	XGB	0.994	0.972	0.925	0.739	0.926	0.736	0.739	0.525	64
ModelE_ensemble_XGB_4	ensemble	XGB	0.994	0.960	0.932	0.742	0.932	0.738	0.743	0.531	78
ModelE_ensemble_XGB_5	ensemble	XGB	0.999	0.975	0.935	0.762	0.929	0.743	0.754	0.537	80
ModelE_ensemble_XGB_6	ensemble	XGB	0.994	0.957	0.932	0.746	0.932	0.751	0.749	0.534	128
ModelE_ensemble_XGB_7	ensemble	XGB	0.997	0.966	0.931	0.742	0.938	0.771	0.766	0.546	256
ModelE_ensemble_XGB_8	ensemble	XGB	0.996	0.953	0.926	0.725	0.929	0.741	0.740	0.522	512
ModelE_ensemble_XGB_9	ensemble	XGB	0.992	0.963	0.930	0.750	0.935	0.763	0.751	0.532	800
ModelE_ensemble_XGB_10	ensemble	XGB	0.985	0.953	0.920	0.730	0.924	0.741	0.731	0.511	1024
