# Supplementary material for: Discovering the Active Ingredients of Medicine and Food Homologous Substances for Inhibiting the Cyclooxygenase-2 Metabolic Pathway by Machine Learning Algorithms
Source: Molecules. 2023 Sep 23;28(19):6782. doi: 10.3390/molecules28196782 (PMC10574661; doi:10.3390/molecules28196782)
Supplement: Supplementary file 1 [file molecules-28-06782-s001.zip › TableS6.csv]

Model	des type	n_features	algorithm	tr_r2	tr_rmse	cv_r2	cv_rmse	te_r2	te_rmse	ex_r2	ex_rmse	split seed	parameter
ModelF_3D_RF_1	G_3D	29	RF	0.939	0.166	0.701	0.367	0.818	0.269	0.702	0.381	100	{'max_leaf_nodes': 60, 'n_estimators': 90}
ModelF_3D_RF_2	G_3D	34	RF	0.940	0.165	0.705	0.365	0.809	0.275	0.693	0.397	42	{'max_leaf_nodes': 60, 'n_estimators': 90}
ModelF_3D_RF_3	G_3D	23	RF	0.939	0.166	0.725	0.353	0.754	0.310	0.638	0.424	256	{'max_leaf_nodes': 56, 'n_estimators': 100}
ModelF_3D_RF_4	G_3D	19	RF	0.879	0.230	0.690	0.368	0.750	0.333	0.634	0.450	200	{'max_leaf_nodes': 26, 'n_estimators': 100}
ModelF_3D_RF_5	G_3D	23	RF	0.942	0.159	0.720	0.350	0.749	0.333	0.633	0.498	80	{'max_leaf_nodes': 60, 'n_estimators': 100}
ModelF_3D_RF_6	G_3D	24	RF	0.886	0.228	0.693	0.373	0.712	0.335	0.596	0.453	65	{'max_leaf_nodes': 26, 'n_estimators': 80}
ModelF_3D_RF_7	G_3D	32	RF	0.944	0.154	0.742	0.329	0.709	0.378	0.593	0.511	16	{'max_leaf_nodes': 60, 'n_estimators': 80}
ModelF_3D_RF_8	G_3D	13	RF	0.942	0.157	0.759	0.322	0.683	0.384	0.567	0.504	1024	{'max_leaf_nodes': 60, 'n_estimators': 100}
ModelF_3D_RF_9	G_3D	30	RF	0.943	0.157	0.730	0.340	0.671	0.391	0.555	0.451	50	{'max_leaf_nodes': 58, 'n_estimators': 60}
ModelF_3D_RF_10	G_3D	17	RF	0.935	0.165	0.717	0.345	0.658	0.409	0.542	0.528	512	{'max_leaf_nodes': 58, 'n_estimators': 90}
ModelF_3D_SVM_1	G_3D	33	SVM	0.867	0.245	0.725	0.352	0.839	0.253	0.723	0.350	42	{'C': 2, 'epsilon': 0.0625, 'gamma': 1}
ModelF_3D_SVM_2	G_3D	27	SVM	0.900	0.212	0.744	0.340	0.797	0.282	0.681	0.427	65	{'C': 2, 'epsilon': 0.03125, 'gamma': 2}
ModelF_3D_SVM_3	G_3D	10	SVM	0.856	0.255	0.723	0.353	0.781	0.294	0.665	0.405	100	{'C': 2, 'epsilon': 0.03125, 'gamma': 8}
ModelF_3D_SVM_4	G_3D	23	SVM	0.764	0.327	0.701	0.368	0.759	0.307	0.643	0.421	200	{'C': 1, 'epsilon': 0.00390625, 'gamma': 1}
ModelF_3D_SVM_5	G_3D	35	SVM	0.890	0.219	0.763	0.321	0.780	0.312	0.664	0.389	1024	{'C': 2, 'epsilon': 0.0625, 'gamma': 1}
ModelF_3D_SVM_6	G_3D	25	SVM	0.826	0.276	0.721	0.349	0.751	0.332	0.635	0.449	80	{'C': 2, 'epsilon': 0.125, 'gamma': 1}
ModelF_3D_SVM_7	G_3D	32	SVM	0.919	0.187	0.760	0.321	0.713	0.365	0.597	0.485	50	{'C': 4, 'epsilon': 0.03125, 'gamma': 1}
ModelF_3D_SVM_8	G_3D	34	SVM	0.881	0.224	0.760	0.317	0.714	0.374	0.598	0.519	16	{'C': 2, 'epsilon': 0.0625, 'gamma': 1}
ModelF_3D_SVM_9	G_3D	35	SVM	0.874	0.233	0.735	0.337	0.696	0.376	0.580	0.496	512	{'C': 2, 'epsilon': 0.125, 'gamma': 1}
ModelF_3D_SVM_10	G_3D	33	SVM	0.867	0.236	0.741	0.329	0.674	0.400	0.558	0.494	256	{'C': 2, 'epsilon': 0.125, 'gamma': 1}
ModelF_3D_DNN_1	G_3D	96	DNN	0.939	0.163	0.729	0.344	0.781	0.311	0.665	0.425	100
ModelF_3D_DNN_2	G_3D	96	DNN	0.946	0.157	0.745	0.340	0.743	0.317	0.627	0.463	42
ModelF_3D_DNN_3	G_3D	96	DNN	0.935	0.168	0.740	0.337	0.768	0.321	0.652	0.437	256
ModelF_3D_DNN_4	G_3D	96	DNN	0.893	0.212	0.757	0.319	0.758	0.344	0.642	0.479	200
ModelF_3D_DNN_5	G_3D	96	DNN	0.931	0.171	0.739	0.334	0.741	0.347	0.625	0.466	80
ModelF_3D_DNN_6	G_3D	96	DNN	0.949	0.148	0.757	0.323	0.730	0.355	0.614	0.474	65
ModelF_3D_DNN_7	G_3D	96	DNN	0.946	0.153	0.742	0.332	0.722	0.360	0.606	0.432	16
ModelF_3D_DNN_8	G_3D	96	DNN	0.942	0.156	0.735	0.333	0.721	0.370	0.605	0.489	1024
ModelF_3D_DNN_9	G_3D	96	DNN	0.854	0.247	0.749	0.324	0.674	0.400	0.558	0.520	50
ModelF_3D_DNN_10	G_3D	96	DNN	0.934	0.168	0.759	0.321	0.634	0.413	0.518	0.532	512
ModelF_3D_XGB_1	G_3D	32	XGB	0.940	0.164	0.707	0.364	0.828	0.261	0.712	0.362	100	{¡®colsample_bytree¡¯: 0.7, ¡®max_depth¡¯: 6, ¡®n_estimators¡¯: 100, ¡®subsample¡¯: 0.8}
ModelF_3D_XGB_2	G_3D	18	XGB	0.924	0.186	0.687	0.375	0.808	0.276	0.692	0.382	42	{¡®colsample_bytree¡¯: 0.8, ¡®max_depth¡¯: 4, ¡®n_estimators¡¯: 300, ¡®subsample¡¯: 0.9}
ModelF_3D_XGB_3	G_3D	34	XGB	0.938	0.167	0.731	0.349	0.721	0.330	0.605	0.447	256	{¡®colsample_bytree¡¯: 1, ¡®max_depth¡¯: 5, ¡®n_estimators¡¯: 150, ¡®subsample¡¯: 0.7 }
ModelF_3D_XGB_4	G_3D	25	XGB	0.939	0.160	0.746	0.327	0.773	0.334	0.657	0.484	200	{¡®colsample_bytree¡¯: 0.6, ¡®max_depth¡¯: 7, ¡®n_estimators¡¯: 450, ¡®subsample¡¯: 1}
ModelF_3D_XGB_5	G_3D	35	XGB	0.940	0.162	0.746	0.333	0.731	0.345	0.615	0.464	80	{¡®colsample_bytree¡¯: 0.9, ¡®max_depth¡¯: 8, ¡®n_estimators¡¯: 200, ¡®subsample¡¯: 0.6}
ModelF_3D_XGB_6	G_3D	13	XGB	0.842	0.263	0.754	0.328	0.727	0.348	0.611	0.451	65	{¡®colsample_bytree¡¯: 1, ¡®max_depth¡¯: 3, ¡®n_estimators¡¯: 400, ¡®subsample¡¯: 0.8}
ModelF_3D_XGB_7	G_3D	33	XGB	0.949	0.146	0.775	0.307	0.729	0.364	0.613	0.467	16	{¡®colsample_bytree¡¯: 0.7, ¡®max_depth¡¯: 9, ¡®n_estimators¡¯: 150, ¡®subsample¡¯: 1}
ModelF_3D_XGB_8	G_3D	14	XGB	0.920	0.185	0.774	0.311	0.700	0.374	0.584	0.494	1024	{¡®colsample_bytree¡¯: 0.6, ¡®max_depth¡¯: 5, ¡®n_estimators¡¯: 300, ¡®subsample¡¯: 0.9}
ModelF_3D_XGB_9	G_3D	34	XGB	0.940	0.158	0.763	0.316	0.713	0.375	0.597	0.495	50	{¡®colsample_bytree¡¯: 0.8, ¡®max_depth¡¯: 4, ¡®n_estimators¡¯: 450, ¡®subsample¡¯: 0.7}
ModelF_3D_XGB_10	G_3D	15	XGB	0.863	0.243	0.776	0.310	0.685	0.383	0.569	0.503	512	{¡®colsample_bytree¡¯:0.9, ¡®max_depth¡¯: 6, ¡®n_estimators¡¯: 100, ¡®subsample¡¯:1 }
ModelF_RDKIT_RF_1	RDKIT	11	RF	0.859	0.251	0.745	0.338	0.743	0.324	0.601	0.494	16	{'max_leaf_nodes': 22, 'n_estimators': 50}
ModelF_RDKIT_RF_2	RDKIT	21	RF	0.920	0.190	0.744	0.340	0.851	0.243	0.635	0.398	42	{'max_leaf_nodes': 42, 'n_estimators': 100}
ModelF_RDKIT_RF_3	RDKIT	28	RF	0.943	0.162	0.765	0.329	0.666	0.345	0.627	0.442	50	{'max_leaf_nodes': 54, 'n_estimators': 90}
ModelF_RDKIT_RF_4	RDKIT	29	RF	0.925	0.185	0.746	0.340	0.803	0.278	0.631	0.397	65	{'max_leaf_nodes': 36, 'n_estimators': 60}
ModelF_RDKIT_RF_5	RDKIT	40	RF	0.942	0.159	0.735	0.339	0.813	0.289	0.619	0.423	80	{'max_leaf_nodes': 58, 'n_estimators': 90}
ModelF_RDKIT_RF_6	RDKIT	20	RF	0.935	0.169	0.723	0.348	0.776	0.314	0.634	0.437	100	{'max_leaf_nodes': 60, 'n_estimators': 50}
ModelF_RDKIT_RF_7	RDKIT	40	RF	0.929	0.173	0.719	0.344	0.824	0.291	0.638	0.431	200	{'max_leaf_nodes': 44, 'n_estimators': 100}
ModelF_RDKIT_RF_8	RDKIT	32	RF	0.922	0.183	0.760	0.321	0.761	0.333	0.587	0.506	256	{'max_leaf_nodes': 42, 'n_estimators': 60}
ModelF_RDKIT_RF_9	RDKIT	38	RF	0.927	0.181	0.768	0.324	0.734	0.326	0.606	0.485	512	{'max_leaf_nodes': 40, 'n_estimators': 100}
ModelF_RDKIT_RF_10	RDKIT	25	RF	0.945	0.153	0.749	0.325	0.790	0.319	0.612	0.48	1024	{'max_leaf_nodes': 60, 'n_estimators': 80}
ModelF_RDKIT_SVM_1	RDKIT	40	SVM	0.930	0.178	0.779	0.315	0.727	0.331	0.606	0.457	16	{'C': 8, 'epsilon': 0.125, 'gamma': 0.5}
ModelF_RDKIT_SVM_2	RDKIT	35	SVM	0.873	0.240	0.735	0.345	0.861	0.235	0.692	0.383	42	{'C': 4, 'epsilon': 0.125, 'gamma': 0.5}
ModelF_RDKIT_SVM_3	RDKIT	24	SVM	0.903	0.204	0.782	0.307	0.736	0.332	0.645	0.428	50	{'C': 16, 'epsilon': 6.103515625e-05, 'gamma': 0.5}
ModelF_RDKIT_SVM_4	RDKIT	26	SVM	0.826	0.281	0.731	0.349	0.795	0.283	0.627	0.417	65	{'C': 128, 'epsilon': 0.125, 'gamma': 0.0625}
ModelF_RDKIT_SVM_5	RDKIT	38	SVM	0.888	0.221	0.746	0.332	0.797	0.301	0.621	0.424	80	{'C': 16, 'epsilon': 0.125, 'gamma': 0.25}
ModelF_RDKIT_SVM_6	RDKIT	14	SVM	0.813	0.286	0.724	0.347	0.743	0.329	0.638	0.417	100	{'C': 8, 'epsilon': 0.125, 'gamma': 1}
ModelF_RDKIT_SVM_7	RDKIT	23	SVM	0.869	0.235	0.747	0.327	0.788	0.317	0.624	0.419	200	{'C': 4, 'epsilon': 0.0625, 'gamma': 1}
ModelF_RDKIT_SVM_8	RDKIT	16	SVM	0.868	0.238	0.769	0.315	0.797	0.307	0.619	0.435	256	{'C': 32, 'epsilon': 0.125, 'gamma': 1}
ModelF_RDKIT_SVM_9	RDKIT	36	SVM	0.917	0.194	0.754	0.333	0.783	0.284	0.623	0.416	512	{'C': 8, 'epsilon': 0.0625, 'gamma': 0.5}
ModelF_RDKIT_SVM_10	RDKIT	32	SVM	0.853	0.249	0.748	0.326	0.752	0.319	0.608	0.443	1024	{'C': 8, 'epsilon': 0.125, 'gamma': 0.25}
ModelF_RDKIT_DNN_1	RDKIT	107	DNN	0.971	0.113	0.890	0.207	0.798	0.299	0.618	0.474	16
ModelF_RDKIT_DNN_2	RDKIT	107	DNN	0.953	0.145	0.833	0.274	0.799	0.282	0.633	0.429	42
ModelF_RDKIT_DNN_3	RDKIT	107	DNN	0.930	0.177	0.840	0.260	0.754	0.317	0.636	0.422	50
ModelF_RDKIT_DNN_4	RDKIT	107	DNN	0.975	0.107	0.863	0.241	0.780	0.293	0.624	0.431	65
ModelF_RDKIT_DNN_5	RDKIT	107	DNN	0.938	0.168	0.834	0.262	0.800	0.279	0.635	0.418	80
ModelF_RDKIT_DNN_6	RDKIT	107	DNN	0.932	0.172	0.835	0.261	0.808	0.293	0.627	0.437	100
ModelF_RDKIT_DNN_7	RDKIT	107	DNN	0.933	0.171	0.836	0.278	0.797	0.299	0.624	0.481	200
ModelF_RDKIT_DNN_8	RDKIT	107	DNN	0.936	0.166	0.831	0.273	0.785	0.316	0.613	0.492	256
ModelF_RDKIT_DNN_9	RDKIT	107	DNN	0.880	0.232	0.733	0.351	0.780	0.296	0.632	0.423	512
ModelF_RDKIT_DNN_10	RDKIT	107	DNN	0.944	0.153	0.847	0.249	0.771	0.333	0.611	0.5	1024
ModelF_RDKIT_XGB_1	RDKIT	39	XGB	0.984	0.085	0.776	0.317	0.714	0.342	0.603	0.491	16	{'colsample_bytree': 0.7, 'max_depth': 5, 'n_estimators': 100, 'subsample': 1}
ModelF_RDKIT_XGB_2	RDKIT	21	XGB	0.951	0.148	0.737	0.344	0.805	0.278	0.644	0.407	42	{'colsample_bytree': 0.7, 'max_depth': 4, 'n_estimators': 100, 'subsample': 0.7}
ModelF_RDKIT_XGB_3	RDKIT	25	XGB	0.999	0.015	0.780	0.307	0.757	0.316	0.626	0.463	50	{'colsample_bytree': 0.9, 'max_depth': 9, 'n_estimators': 100, 'subsample': 0.9}
ModelF_RDKIT_XGB_4	RDKIT	27	XGB	0.964	0.128	0.751	0.336	0.762	0.311	0.621	0.452	65	{'colsample_bytree': 0.6, 'max_depth': 4, 'n_estimators': 100, 'subsample': 0.9}
ModelF_RDKIT_XGB_5	RDKIT	25	XGB	0.999	0.021	0.750	0.330	0.810	0.291	0.635	0.424	80	{'colsample_bytree': 0.7, 'max_depth': 9, 'n_estimators': 100, 'subsample': 1}
ModelF_RDKIT_XGB_6	RDKIT	38	XGB	0.998	0.030	0.739	0.338	0.751	0.331	0.612	0.475	100	{'colsample_bytree': 0.7, 'max_depth': 7, 'n_estimators': 100, 'subsample': 0.9}
ModelF_RDKIT_XGB_7	RDKIT	40	XGB	0.971	0.111	0.738	0.333	0.761	0.323	0.62	0.434	200	{'colsample_bytree': 0.7, 'max_depth': 3, 'n_estimators': 200, 'subsample': 0.8}
ModelF_RDKIT_XGB_8	RDKIT	20	XGB	0.954	0.141	0.756	0.323	0.781	0.319	0.628	0.427	256	{'colsample_bytree': 0.8, 'max_depth': 4, 'n_estimators': 100, 'subsample': 1}
ModelF_RDKIT_XGB_9	RDKIT	21	XGB	0.994	0.052	0.744	0.340	0.784	0.293	0.637	0.435	512	{'colsample_bytree': 0.6, 'max_depth': 7, 'n_estimators': 100, 'subsample': 1}
ModelF_RDKIT_XGB_10	RDKIT	21	XGB	0.992	0.060	0.724	0.341	0.801	0.311	0.619	0.444	1024	{'colsample_bytree': 0.8, 'max_depth': 6, 'n_estimators': 100, 'subsample': 0.9}
