# Supplementary material for: Discovering the Active Ingredients of Medicine and Food Homologous Substances for Inhibiting the Cyclooxygenase-2 Metabolic Pathway by Machine Learning Algorithms
Source: Molecules. 2023 Sep 23;28(19):6782. doi: 10.3390/molecules28196782 (PMC10574661; doi:10.3390/molecules28196782)
Supplement: Supplementary file 1 [file molecules-28-06782-s001.zip › TableS7.xlsx]

## Sheet: classification
Model	dataset	TYPE	algorithm	tr_accuracy	tr_mcc	cv_accuracy	cv_mcc	te_accuracy	te_mcc	ex_accuracy	ex_mcc	split seed	parameter	tr_tp	tr_fp	tr_tn	tr_fn	cv_tp	cv_fp	cv_tn	cv_fn	te_tp	te_fp	te_tn	te_fn
ModelA_ECFP_SVM_2	Dataset1	base classification	SVC	0.971	0.94	0.883	0.762	0.914	0.823	0.813	0.568	16	{'C': 4, 'gamma': 0.015625}	518	22	748	16	474	92	678	60	121	16	177	12
ModelA_MACCS_XGB_10	Dataset1	base classification	XGB	0.956	0.911	0.879	0.752	0.911	0.816	0.825	0.594	1024	colsample_bytree': 0.5, 'gamma': 0.1, 'learning_rate': 0.11, 'max_depth': 6, 'min_child_weight': 1, 'n_estimators': 3500, 'reg_alpha': 0, 'subsample': 0.6	516	48	722	18	479	103	667	55	119	16	177	14
ModelA_ensemble_SVM_2	Dataset1	ensemble classification	SVM	0.976	0.93	0.897	0.77	0.92	0.814	0.827	0.58	16		521	38	732	13	482	102	668	52	121	19	174	12
ModelA_ensemble_XGB_10	Dataset1	ensemble classification	XGB	0.982	0.953	0.891	0.773	0.914	0.811	0.809	0.573	1024		518	42	728	16	480	93	677	54	122	20	173	11
ModelA_MACCS_SVM_10	Dataset1	base classification	SVC	0.949	0.897	0.879	0.755	0.908	0.81	0.808	0.554	1024	{'C': 4, 'gamma': 0.0625}	527	25	745	7	476	94	676	58	121	19	174	12
ModelA_Avalon_XGB_8	Dataset1	base classification	XGB	0.989	0.978	0.897	0.789	0.908	0.809	0.853	0.563	500	colsample_bytree': 0.5, 'gamma': 0.1, 'learning_rate': 0.07, 'max_depth': 5, 'min_child_weight': 1, 'n_estimators': 300, 'reg_alpha': 0, 'subsample': 0.6	528	24	746	6	480	81	689	54	122	21	172	11
ModelA_Avalon_XGB_10	Dataset1	base classification	XGB	0.966	0.929	0.878	0.764	0.906	0.807	0.797	0.561	1024	colsample_bytree': 0.5, 'gamma': 0.1, 'learning_rate': 0.07, 'max_depth': 6, 'min_child_weight': 1, 'n_estimators': 200, 'reg_alpha': 0, 'subsample':1.0	523	27	743	11	478	83	687	56	119	18	175	14
ModelA_Avalon_SVM_2	Dataset1	base classification	SVC	0.961	0.92	0.882	0.762	0.905	0.806	0.837	0.564	16	{'C': 8, 'gamma': 0.00390625}	527	6	764	7	466	87	683	68	116	17	176	17
ModelA_ensemble_SVM_10	Dataset1	ensemble classification	SVM	0.993	0.964	0.908	0.792	0.917	0.806	0.827	0.556	1024		525	24	746	9	486	77	693	48	125	28	165	8
ModelA_ensemble_RF_1	Dataset1	ensemble classification	RF	0.979	0.875	0.931	0.768	0.945	0.802	0.844	0.603	16		531	5	765	3	454	88	682	80	116	18	175	17
ModelA_Avalon_SVM_1	Dataset1	base classification	SVC	0.977	0.953	0.897	0.788	0.902	0.801	0.805	0.562	8	{'C': 8, 'gamma': 0.0078125}	533	10	760	1	476	86	684	58	110	12	181	23
ModelA_ensemble_DNN_2	Dataset1	ensemble classification	DNN	0.998	0.996	0.968	0.934	0.914	0.801	0.788	0.551	16		528	24	746	6	486	88	682	48	116	19	174	17
ModelA_Avalon_DNN_6	Dataset1	base classification	DNN	0.989	0.978	0.981	0.961	0.902	0.796	0.844	0.56	80		486	80	690	48	450	112	658	84	115	18	175	18
ModelA_Avalon_XGB_2	Dataset1	base classification	XGB	0.995	0.988	0.974	0.951	0.896	0.792	0.75	0.559	16	colsample_bytree': 0.7, 'gamma': 0.1, 'learning_rate': 0.04, 'max_depth': 6, 'min_child_weight': 1, 'n_estimators': 200, 'reg_alpha': 0, 'subsample': 0.95	522	16	754	12	464	91	679	70	114	17	176	19
ModelA_ensemble_SVM_1	Dataset1	ensemble classification	SVM	0.981	0.94	0.899	0.772	0.905	0.785	0.799	0.559	8		506	52	718	28	466	95	675	68	118	23	170	15
ModelA_ECFP_SVM_5	Dataset1	base classification	SVC	0.99	0.979	0.881	0.756	0.896	0.784	0.803	0.551	80	{'C': 4, 'gamma': 0.03125}	488	74	696	46	450	119	651	84	115	20	173	18
ModelA_ECFP_SVM_9	Dataset1	base classification	SVC	0.994	0.987	0.871	0.734	0.893	0.778	0.831	0.573	512	{'C': 32, 'gamma': 0.0625}	529	9	761	5	464	84	686	70	114	19	174	19
ModelA_ensemble_XGB_5	Dataset1	ensemble classification	XGB	0.997	0.983	0.897	0.778	0.896	0.778	0.801	0.563	64		529	8	762	5	469	84	686	65	120	26	167	13
ModelA_ensemble_SVM_5	Dataset1	ensemble classification	SVM	0.985	0.948	0.904	0.781	0.901	0.774	0.779	0.554	50		507	54	716	27	465	99	671	69	119	25	168	14
ModelA_Avalon_XGB_5	Dataset1	base classification	XGB	0.998	0.995	0.898	0.792	0.887	0.772	0.823	0.557	64	colsample_bytree': 0.7, 'gamma': 0.1, 'learning_rate': 0.1, 'max_depth': 6, 'min_child_weight': 1, 'n_estimators': 500, 'reg_alpha': 0, 'subsample': 0.65	527	29	741	7	485	91	679	49	120	27	166	13
ModelA_Avalon_XGB_6	Dataset1	base classification	XGB	0.96	0.918	0.883	0.761	0.887	0.769	0.812	0.556	80	colsample_bytree': 0.5, 'gamma': 0.1, 'learning_rate': 0.03, 'max_depth': 5, 'min_child_weight': 1, 'n_estimators': 200, 'reg_alpha': 0, 'subsample': 1.0	522	34	736	12	476	86	684	58	115	21	172	18
ModelA_ensemble_RF_2	Dataset1	ensemble classification	RF	0.945	0.845	0.891	0.737	0.908	0.767	0.818	0.573	32		486	53	717	48	442	101	669	92	114	20	173	19
ModelA_MACCS_XGB_5	Dataset1	base classification	XGB	0.971	0.94	0.88	0.754	0.887	0.767	0.782	0.562	64	colsample_bytree': 0.5, 'gamma': 0.1, 'learning_rate': 0.13, 'max_depth': 7, 'min_child_weight': 1, 'n_estimators': 200, 'reg_alpha': 0, 'subsample': 0.7	507	57	713	27	465	106	664	69	115	21	172	18
ModelA_ensemble_XGB_6	Dataset1	ensemble classification	XGB	0.982	0.953	0.889	0.766	0.89	0.763	0.798	0.555	80		530	9	761	4	468	79	691	66	117	24	169	16
ModelB_ECFP_SVM_5	Dataset2	base classification	SVC	0.938	0.873	0.809	0.612	0.836	0.673	0.812	0.567	64	{'C': 2, 'gamma': 0.03125}	941	74	1253	72	799	233	1094	214	219	62	270	34
ModelB_ECFP_XGB_5	Dataset2	base classification	XGB	0.973	0.943	0.823	0.641	0.835	0.672	0.808	0.563	64	colsample_bytree': 0.5, 'gamma': 0.1, 'learning_rate': 0.08, 'max_depth': 8, 'min_child_weight': 1, 'n_estimators': 450, 'reg_alpha': 0, 'subsample': 0.9	889	165	1162	124	798	245	1082	215	207	53	279	46
ModelB_ensemble_SVM_6	Dataset2	ensemble classification	SVM	0.945	0.869	0.83	0.634	0.843	0.671	0.809	0.559	50		923	109	1218	90	830	241	1086	183	212	59	273	41
ModelB_ensemble_SVM_7	Dataset2	ensemble classification	SVM	0.931	0.852	0.814	0.614	0.837	0.663	0.796	0.551	64		948	76	1251	65	807	252	1075	206	209	57	275	44
ModelB_Avalon_XGB_1	Dataset2	base classification	XGB	0.986	0.972	0.824	0.642	0.832	0.66	0.808	0.554	78	colsample_bytree': 0.6, 'gamma': 0.1, 'learning_rate': 0.1, 'max_depth': 5, 'min_child_weight': 1, 'n_estimators': 500, 'reg_alpha': 0, 'subsample': 0.65	828	194	1133	185	752	263	1064	261	212	61	271	41
ModelB_ensemble_XGB_7	Dataset2	ensemble classification	XGB	0.966	0.918	0.826	0.635	0.836	0.658	0.799	0.553	78		923	113	1214	90	824	238	1089	189	217	67	265	36
ModelB_MACCS_SVM_6	Dataset2	base classification	SVC	0.877	0.75	0.803	0.601	0.831	0.657	0.813	0.572	64	{'C': 4, 'gamma': 0.03125}	971	59	1268	42	807	250	1077	206	211	61	271	42
ModelB_Avalon_SVM_1	Dataset2	base classification	SVC	0.915	0.827	0.819	0.634	0.829	0.656	0.805	0.553	16	{'C': 8, 'gamma': 0.00390625}	934	112	1215	79	812	241	1086	201	214	65	267	39
ModelB_ensemble_SVM_2	Dataset2	ensemble classification	SVM	0.933	0.855	0.824	0.635	0.831	0.652	0.783	0.556	1024		966	60	1267	47	820	250	1077	193	199	48	284	54
ModelB_Avalon_SVM_2	Dataset2	base classification	SVC	0.913	0.824	0.818	0.631	0.824	0.65	0.792	0.564	1024	{'C': 8, 'gamma': 0.00390625}	984	16	1311	29	800	235	1092	213	208	58	274	45
ModelB_ensemble_SVM_8	Dataset2	ensemble classification	SVM	0.956	0.893	0.835	0.64	0.837	0.649	0.797	0.556	78		943	115	1212	70	804	254	1073	209	208	58	274	45
ModelB_ECFP_XGB_7	Dataset2	base classification	XGB	0.965	0.921	0.817	0.624	0.826	0.649	0.797	0.552	80	colsample_bytree': 0.7, 'gamma': 0.1, 'learning_rate': 0.07, 'max_depth': 7, 'min_child_weight': 1, 'n_estimators': 350, 'reg_alpha': 0, 'subsample': 0.55	940	79	1248	73	815	244	1083	198	206	56	276	47
ModelB_MACCS_SVM_7	Dataset2	base classification	SVC	0.921	0.84	0.802	0.6	0.824	0.644	0.787	0.558	78	{'C': 2, 'gamma': 0.125}	948	129	1198	65	828	259	1068	185	212	63	269	41
ModelB_ECFP_SVM_4	Dataset2	base classification	SVC	0.981	0.961	0.809	0.611	0.824	0.644	0.783	0.555	50	{'C': 2, 'gamma': 0.0625}	944	118	1209	69	819	254	1073	194	219	73	259	34
ModelD_ECFP_SVM_1	Dataset4	base classification	SVC	0.991	0.973	0.938	0.805	0.952	0.85	0.782	0.569	500	{'C': 8, 'gamma': 0.015625}	1884	12	479	9	1832	88	403	61	623	30	134	8	0.9873	0.8171
ModelD_ECFP_XGB_1	Dataset4	base classification	XGB	0.998	0.995	0.936	0.8	0.95	0.842	0.783	0.575	42	colsample_bytree': 0.7, 'gamma': 0.1, 'learning_rate': 0.1, 'max_depth': 7, 'min_child_weight': 1, 'n_estimators': 350, 'reg_alpha': 0, 'subsample': 0.8	1886	12	479	7	1834	75	416	59	616	25	139	15	0.9762	0.8476
ModelD_ECFP_SVM_3	Dataset4	base classification	SVC	0.993	0.979	0.938	0.806	0.946	0.834	0.779	0.556	80	{'C': 8, 'gamma': 0.015625}	1888	11	480	5	1831	87	404	62	610	22	142	21	0.9667	0.8659
ModelD_ECFP_SVM_4	Dataset4	base classification	SVC	0.995	0.983	0.935	0.798	0.946	0.832	0.785	0.584	42	{'C': 8, 'gamma': 0.015625}	1889	9	482	4	1834	95	396	59	614	26	138	17	0.9731	0.8415
ModelD_ECFP_XGB_3	Dataset4	base classification	XGB	0.997	0.991	0.933	0.79	0.945	0.828	0.783	0.576	128	colsample_bytree': 0.6, 'gamma': 0.1, 'learning_rate': 0.1, 'max_depth': 9, 'min_child_weight': 1, 'n_estimators': 500, 'reg_alpha': 0, 'subsample': 1.0	1892	5	486	1	1841	81	410	52	614	28	136	17	0.9731	0.8293
ModelD_ensemble_SVM_2	Dataset4	ensemble classification	SVM	0.997	0.97	0.945	0.784	0.951	0.806	0.789	0.565	42		1887	6	485	6	1833	91	400	60	617	33	131	14	0.9778	0.7988
ModelD_ensemble_XGB_5	Dataset4	ensemble classification	XGB	0.996	0.968	0.934	0.769	0.942	0.798	0.787	0.555	80		1883	32	459	10	1841	97	394	52	611	29	135	20	0.9683	0.8232
ModelD_ensemble_SVM_5	Dataset4	ensemble classification	SVM	0.991	0.952	0.934	0.77	0.943	0.798	0.778	0.553	80		1889	8	483	4	1841	82	409	52	606	27	137	25	0.9604	0.8354
ModelD_MACCS_SVM_1	Dataset4	base classification	SVC	0.954	0.855	0.914	0.726	0.933	0.795	0.778	0.558	256	{'C': 4, 'gamma': 0.03125}	1869	86	405	24	1825	137	354	68	606	28	136	25	0.9604	0.8293
ModelD_ensemble_XGB_2	Dataset4	ensemble classification	XGB	0.996	0.985	0.936	0.777	0.94	0.793	0.756	0.555	42		1888	11	480	5	1835	80	411	58	610	33	131	21	0.9667	0.7988
ModelD_ECFP_DNN_3	Dataset4	base classification	DNN	0.999	0.997	0.985	0.952	0.932	0.79	0.786	0.556	256		1879	52	439	14	1822	128	363	71	617	40	124	14	0.9778	0.7561
ModelD_MACCS_XGB_5	Dataset4	base classification	XGB	0.98	0.938	0.922	0.753	0.926	0.767	0.788	0.567	80	colsample_bytree': 0.7, 'gamma': 0.1, 'learning_rate': 0.3, 'max_depth': 5, 'min_child_weight': 1, 'n_estimators': 100, 'reg_alpha': 0, 'subsample': 1.0	1886	15	476	7	1830	85	406	63	612	36	128	19	0.9699	0.7805
ModelD_MACCS_XGB_1	Dataset4	base classification	XGB	0.985	0.953	0.925	0.765	0.922	0.758	0.727	0.556	42	colsample_bytree': 0.8, 'gamma': 0.1, 'learning_rate': 0.1, 'max_depth': 8, 'min_child_weight': 1, 'n_estimators': 150, 'reg_alpha': 0, 'subsample': 0.9	1876	38	453	17	1823	116	375	70	603	29	135	28	0.9556	0.8232
ModelE_ECFP_SVM_1	Dataset5	base classification	SVC	0.995	0.984	0.934	0.78	0.938	0.799	0.784	0.579	80	{'C': 4, 'gamma': 0.03125}	768	SVC	{'C': 4, 'gamma': 0.03125}	2095	8	483	5	2039	109	382	61	671	25	139
ModelE_ECFP_SVM_2	Dataset5	base classification	SVC	0.992	0.972	0.931	0.77	0.938	0.793	0.777	0.548	256	{'C': 8, 'gamma': 0.015625}	768	SVC	{'C': 8, 'gamma': 0.015625}	2091	13	478	9	2031	109	382	69	677	31	133
ModelE_ECFP_XGB_1	Dataset5	base classification	XGB	0.995	0.982	0.931	0.766	0.936	0.789	0.777	0.548	256	colsample_bytree': 0.7, 'gamma': 0.1, 'learning_rate': 0.1, 'max_depth': 8, 'min_child_weight': 1, 'n_estimators': 250, 'reg_alpha': 0, 'subsample': 0.85	768	SVC	{'C': 4, 'gamma': 0.03125}	2097	11	480	3	2041	112	379	59	677	34	130
ModelE_ECFP_XGB_2	Dataset5	base classification	XGB	0.99	0.966	0.931	0.767	0.936	0.786	0.776	0.545	128	colsample_bytree': 0.8, 'gamma': 0.1, 'learning_rate': 0.1, 'max_depth': 8, 'min_child_weight': 1, 'n_estimators': 150, 'reg_alpha': 0, 'subsample': 0.9	768	SVC	{'C': 16, 'gamma': 0.015625}	2097	8	483	3	2028	100	391	72	669	28	136
ModelE_ECFP_XGB_3	Dataset5	base classification	XGB	0.996	0.987	0.937	0.787	0.934	0.782	0.775	0.544	80	colsample_bytree': 0.8, 'gamma': 0.1, 'learning_rate': 0.2, 'max_depth': 8, 'min_child_weight': 1, 'n_estimators': 150, 'reg_alpha': 0, 'subsample': 0.8	768	SVC	{'C': 8, 'gamma': 0.015625}	2095	12	479	5	2027	104	387	73	679	36	128
ModelE_ECFP_SVM_4	Dataset5	base classification	SVC	0.996	0.986	0.934	0.78	0.932	0.78	0.742	0.54	128	{'C': 16, 'gamma': 0.015625}	768	SVC	{'C': 4, 'gamma': 0.015625}	2086	36	455	14	2036	113	378	64	680	37	127
ModelE_ECFP_XGB_4	Dataset5	base classification	XGB	0.994	0.98	0.932	0.774	0.934	0.779	0.772	0.542	42	colsample_bytree': 0.6, 'gamma': 0.1, 'learning_rate': 0.1, 'max_depth': 6, 'min_child_weight': 1, 'n_estimators': 450, 'reg_alpha': 0, 'subsample': 0.55	124	SVC	{'C': 8, 'gamma': 0.03125}	2075	64	427	25	2019	132	359	81	685	43	121
ModelE_ensemble_XGB_7	Dataset5	ensemble classification	XGB	0.997	0.966	0.931	0.742	0.938	0.771	0.766	0.546	256		124	SVC	{'C': 8, 'gamma': 0.03125}	2072	70	421	28	2030	138	353	70	676	37	127
ModelE_ECFP_XGB_6	Dataset5	base classification	XGB	0.998	0.992	0.936	0.783	0.931	0.77	0.774	0.54	8	colsample_bytree': 0.7, 'gamma': 0.1, 'learning_rate': 0.2, 'max_depth': 5, 'min_child_weight': 1, 'n_estimators': 450, 'reg_alpha': 0, 'subsample': 0.95	768	SVC	{'C': 8, 'gamma': 0.015625}	2096	12	479	4	2036	107	384	64	682	43	121
ModelE_ensemble_SVM_5	Dataset5	ensemble classification	SVM	0.986	0.93	0.932	0.747	0.933	0.759	0.751	0.546	80		768	SVC	{'C': 4, 'gamma': 0.015625}	2095	31	460	5	2044	98	393	56	677	39	125

## Sheet: regression
Model	dataset	TYPE	algorithm	tr_R2	tr_RMSE	cv_R2	cv_RMSE	te_R2	te_RMSE	ex_R2	ex_RMSE	split seed	parameter	descriptor number
ModelC_RDKIT_SVM_2	Dataset3	RDKIT based regression	SVM	0.975	0.143	0.738	0.459	0.753	0.419	0.662	0.513	128	{'C': 4, 'epsilon': 0.0625, 'gamma': 2}	55
ModelC_RDKIT_XGB_1	Dataset3	RDKIT based regression	XGB	0.989	0.095	0.919	0.244	0.737	0.447	0.64	0.514	12	{'colsample_bytree': 0.9, 'max_depth': 8, 'n_estimators': 150, 'subsample': 0.6}	51
ModelC_RDKIT_DNN_2	Dataset3	RDKIT based regression	DNN	0.986	0.104	0.927	0.246	0.722	0.444	0.636	0.531	12		117
ModelC_3D_SVM_2	Dataset3	G_3D based regression	SVM	0.931	0.236	0.711	0.481	0.726	0.444	0.669	0.545	64	{'C': 4, 'epsilon': 0.125, 'gamma': 4}	55
ModelC_RDKIT_XGB_2	Dataset3	RDKIT based regression	XGB	0.989	0.093	0.911	0.273	0.722	0.458	0.648	0.546	256	{'colsample_bytree': 1, 'max_depth': 3, 'n_estimators': 400, 'subsample': 0.7}	45
ModelC_RDKIT_SVM_1	Dataset3	RDKIT based regression	SVM	0.974	0.142	0.742	0.452	0.771	0.416	0.672	0.548	78	{'C': 4, 'epsilon': 0.0625, 'gamma': 2}	56
ModelC_3D_SVM_4	Dataset3	G_3D based regression	SVM	0.939	0.222	0.712	0.48	0.721	0.457	0.604	0.555	64	{'C': 4, 'epsilon': 0.125, 'gamma': 4}	57
ModelC_3D_XGB_1	Dataset3	G_3D based regression	XGB	0.876	0.314	0.802	0.405	0.719	0.459	0.653	0.558	512	{'colsample_bytree': 0.7, 'max_depth': 6, 'n_estimators': 300, 'subsample': 0.7}	43
ModelC_RDKIT_XGB_4	Dataset3	RDKIT based regression	XGB	0.991	0.085	0.925	0.242	0.718	0.477	0.617	0.559	80	{'colsample_bytree': 0.7, 'max_depth': 5, 'n_estimators': 200, 'subsample': 1}	55
ModelC_3D_DNN_1	Dataset3	G_3D based regression	DNN	0.954	0.191	0.851	0.331	0.726	0.456	0.649	0.561	78		103
ModelC_RDKIT_RF_4	Dataset3	RDKIT based regression	RF	0.846	0.349	0.663	0.516	0.71	0.467	0.649	0.561	12	{'max_leaf_nodes': 60, 'n_estimators': 100}	51
ModelC_RDKIT_XGB_5	Dataset3	RDKIT based regression	XGB	0.991	0.08	0.935	0.218	0.746	0.477	0.615	0.562	1024	{'colsample_bytree': 0.8, 'max_depth': 7, 'n_estimators': 450, 'subsample': 0.9}	55
ModelC_RDKIT_DNN_3	Dataset3	RDKIT based regression	DNN	0.987	0.103	0.943	0.208	0.718	0.45	0.625	0.564	64		117
ModelC_3D_RF_2	Dataset3	G_3D based regression	RF	0.852	0.346	0.641	0.538	0.647	0.5	0.643	0.566	128	{'max_leaf_nodes': 60, 'n_estimators': 100}	53
ModelC_RDKIT_DNN_5	Dataset3	RDKIT based regression	DNN	0.988	0.097	0.911	0.262	0.735	0.452	0.612	0.573	128		117
ModelC_RDKIT_DNN_1	Dataset3	RDKIT based regression	DNN	0.991	0.084	0.927	0.239	0.747	0.436	0.609	0.575	8		117
ModelC_RDKIT_SVM_4	Dataset3	RDKIT based regression	SVM	0.956	0.186	0.748	0.446	0.764	0.423	0.565	0.577	78	{'C': 8, 'epsilon': 0.125, 'gamma': 1}	57
ModelF_3D_SVM_1	Dataset6	G_3D based regression	SVR	0.867	0.245	0.725	0.352	0.839	0.253	0.723	0.35	42	{'C': 2, 'epsilon': 0.0625, 'gamma': 1}	33
ModelF_3D_XGB_1	Dataset6	G_3D based regression	XGB	0.94	0.164	0.707	0.364	0.828	0.261	0.712	0.362	100	{‘colsample_bytree’: 0.7, ‘max_depth’: 6, ‘n_estimators’: 100, ‘subsample’: 0.8}	32
ModelF_3D_RF_1	Dataset6	G_3D based regression	RF	0.939	0.166	0.701	0.367	0.818	0.269	0.702	0.381	100	{'max_leaf_nodes': 60, 'n_estimators': 90}	29
ModelF_3D_XGB_2	Dataset6	G_3D based regression	XGB	0.924	0.186	0.687	0.375	0.808	0.276	0.692	0.382	42	{‘colsample_bytree’: 0.8, ‘max_depth’: 4, ‘n_estimators’: 300, ‘subsample’: 0.9}	18
ModelF_RDKIT_SVM_2	Dataset6	RDKIT based regression	SVM	0.873	0.24	0.735	0.345	0.861	0.235	0.692	0.383	42	{'C': 4, 'epsilon': 0.125, 'gamma': 0.5}	35
ModelF_3D_SVM_5	Dataset6	G_3D based regression	SVR	0.89	0.219	0.763	0.321	0.78	0.312	0.664	0.389	1024	{'C': 2, 'epsilon': 0.0625, 'gamma': 1}	35
ModelF_3D_RF_2	Dataset6	G_3D based regression	RF	0.94	0.165	0.705	0.365	0.809	0.275	0.693	0.397	42	{'max_leaf_nodes': 60, 'n_estimators': 90}	34
ModelF_RDKIT_RF_4	Dataset6	RDKIT based regression	RF	0.925	0.185	0.746	0.34	0.803	0.278	0.631	0.397	65	{'max_leaf_nodes': 36, 'n_estimators': 60}	29
ModelF_RDKIT_RF_2	Dataset6	RDKIT based regression	RF	0.92	0.19	0.744	0.34	0.851	0.243	0.635	0.398	42	{'max_leaf_nodes': 42, 'n_estimators': 100}	21
ModelF_3D_SVM_3	Dataset6	G_3D based regression	SVR	0.856	0.255	0.723	0.353	0.781	0.294	0.665	0.405	100	{'C': 2, 'epsilon': 0.03125, 'gamma': 8}	10
ModelF_RDKIT_XGB_2	Dataset6	RDKIT based regression	XGB	0.951	0.148	0.737	0.344	0.805	0.278	0.644	0.407	42	{'colsample_bytree': 0.7, 'max_depth': 4, 'n_estimators': 100, 'subsample': 0.7}	21
ModelF_RDKIT_SVM_9	Dataset6	RDKIT based regression	SVM	0.917	0.194	0.754	0.333	0.783	0.284	0.623	0.416	512	{'C': 8, 'epsilon': 0.0625, 'gamma': 0.5}	36
ModelF_RDKIT_SVM_4	Dataset6	RDKIT based regression	SVM	0.826	0.281	0.731	0.349	0.795	0.283	0.627	0.417	65	{'C': 128, 'epsilon': 0.125, 'gamma': 0.0625}	26
ModelF_RDKIT_SVM_6	Dataset6	RDKIT based regression	SVM	0.813	0.286	0.724	0.347	0.743	0.329	0.638	0.417	100	{'C': 8, 'epsilon': 0.125, 'gamma': 1}	14
ModelF_RDKIT_DNN_5	Dataset6	RDKIT based regression	DNN	0.938	0.168	0.834	0.262	0.8	0.279	0.635	0.418	80		107
ModelF_RDKIT_SVM_7	Dataset6	RDKIT based regression	SVM	0.869	0.235	0.747	0.327	0.788	0.317	0.624	0.419	200	{'C': 4, 'epsilon': 0.0625, 'gamma': 1}	23
