# Supplementary material for: Discovering the Active Ingredients of Medicine and Food Homologous Substances for Inhibiting the Cyclooxygenase-2 Metabolic Pathway by Machine Learning Algorithms
Source: Molecules. 2023 Sep 23;28(19):6782. doi: 10.3390/molecules28196782 (PMC10574661; doi:10.3390/molecules28196782)
Supplement: Supplementary file 1 [file molecules-28-06782-s001.zip › TableS8.xlsx]

## Sheet: Dataset1
SMILES	label	note	split dataset_1	split dataset_2	split dataset_3	split dataset_4	split dataset_5	split dataset_6	split dataset_7	split dataset_8	split dataset_9	split dataset_10	predicted_label
Clc1c(Nc2c(CC(=O)O)cccc2)c(Cl)ccc1	0	Dataset1	train	train	train	train	train	train	test	train	test	train	0
O=C1N(N(C)C(C)=C1N)c1ccccc1	0	Dataset1	train	train	test	train	test	train	train	train	train	train	1
O=C(OCC=1N(C)N(c2ccccc2)C(=O)C=1C(C)C)C(C)c1cc(C(=O)c2ccccc2)ccc1	1	Dataset1	test	train	test	test	train	train	test	train	train	train	1
S(=O)(=O)(N)c1ccc(-n2c(-c3ccc(C)cc3)cc(C(F)(F)F)n2)cc1	1	Dataset1	test	train	train	train	train	train	train	train	train	test	0
Brc1c(C)c(Br)c2OC(C(F)(F)F)C(C(=O)O)=Cc2c1C	1	Dataset1	train	train	train	train	train	test	train	train	train	test	0
Brc1c(C)c2c(O[C@H](C(F)(F)F)C(C(=O)O)=C2)cc1C	1	Dataset1	train	train	train	test	train	train	train	train	test	train	1
Brc1c(C)c2c(OC(C(F)(F)F)C(C(=O)O)=C2)cc1C	1	Dataset1	train	train	test	train	test	train	train	train	train	train	0
Brc1cc(C)c2O[C@H](C(F)(F)F)C(C(=O)O)=Cc2c1	1	Dataset1	train	train	train	test	train	train	test	train	train	train	1
Brc1cc(C)c2OC(C(F)(F)F)C(C(=O)O)=Cc2c1	1	Dataset1	train	test	train	train	train	train	train	train	train	train	1
Clc1c(C)c2c(O[C@H](C(F)(F)F)C(C(=O)O)=C2)cc1C	1	Dataset1	train	train	train	train	train	train	train	train	test	train	1
Clc1c(C)c2c(OC(C(F)(F)F)C(C(=O)O)=C2)cc1C	1	Dataset1	test	train	train	test	test	train	train	train	train	train	0
Clc1cc(C)c2O[C@H](C(F)(F)F)C(C(=O)O)=Cc2c1	1	Dataset1	train	train	test	train	train	test	train	train	train	train	1
Clc1cc(C)c2OC(C(F)(F)F)C(C(=O)O)=Cc2c1	1	Dataset1	train	train	test	test	train	train	train	train	train	train	1
Clc1c2OC(C(F)(F)F)C(C(=O)O)=Cc2cc(C)c1	1	Dataset1	test	test	train	train	train	train	train	train	train	train	1
FC(F)(F)C1C(C(=O)O)=Cc2c(O1)ccc(C)c2	0	Dataset1	test	train	train	train	train	test	train	train	train	train	0
FC(F)(F)Oc1cc(CC)c2OC(C(F)(F)F)C(C(=O)O)=Cc2c1	1	Dataset1	train	train	test	train	train	train	test	train	train	test	1
O=C(O)[C@@H](C)c1cc2OCCOc2cc1	0	Dataset1	train	train	train	train	test	train	train	train	train	train	0
O=C(O)Cc1cc2OCCOc2cc1	0	Dataset1	train	train	test	train	train	test	test	train	test	train	0
O=C(Oc1c(C(=O)O)cccc1)C	0	Dataset1	train	train	train	train	train	train	train	train	train	train	0
O(C)c1c(OC)c(C2=Cc3c(cc(OC)cc3)CC2)ccc1OC	0	Dataset1	test	train	train	train	train	train	train	train	train	train	0
O(C)c1c(OC)ccc(C2=Cc3c(cccc3)CC2)c1	0	Dataset1	test	train	train	train	train	train	test	train	train	train	0
O(C)c1c(OC)ccc(C2=Cc3c(cc(OC)cc3)CC2)c1	1	Dataset1	train	train	train	train	train	train	train	train	train	train	1
O(C)c1c(C2=Cc3c(cccc3)C2)cccc1	0	Dataset1	train	test	train	test	test	train	train	train	train	train	0
c1(C2=Cc3c(cccc3)C2)cc2OCOc2cc1	0	Dataset1	test	train	train	test	test	train	train	train	train	train	0
c1(C2=Cc3c(cccc3)CC2)cc2OCOc2cc1	0	Dataset1	test	train	train	test	train	test	train	train	train	train	0
Clc1nc(-c2ccc(S(=O)(=O)C)cc2)nc(NCc2ccc(C)cc2)c1	1	Dataset1	test	train	test	train	test	train	train	train	train	train	1
Clc1c(C)c(NCc2ccc(C)cc2)nc(-c2ccc(S(=O)(=O)C)cc2)n1	1	Dataset1	train	train	train	train	train	test	test	train	train	train	1
Clc1nc(-c2ccc(S(=O)(=O)C)cc2)nc(NCc2ccc(F)cc2)c1	1	Dataset1	train	test	train	train	test	train	test	train	test	test	0
Clc1c(C)c(NCc2ccc(F)cc2)nc(-c2ccc(S(=O)(=O)C)cc2)n1	1	Dataset1	train	train	train	train	test	train	train	train	train	train	1
Clc1nc(-c2ccc(S(=O)(=O)C)cc2)nc(NCc2ccccc2)c1	1	Dataset1	test	train	train	train	test	train	test	test	train	train	1
Clc1nc(-c2ccc(S(=O)(=O)C)cc2)nc(NCc2sccc2)c1	1	Dataset1	train	train	train	train	train	train	train	test	train	train	1
Clc1sc(CNc2nc(-c3ccc(S(=O)(=O)C)cc3)nc(C(F)(F)F)c2)cc1	1	Dataset1	train	train	train	test	train	test	test	train	train	train	0
S(=O)(=O)(C)c1ccc(-c2nc(NCc3ccc(F)cc3)c(C)c(C(F)(F)F)n2)cc1	1	Dataset1	train	train	train	train	train	test	train	train	train	train	1
S(=O)(=O)(C)c1ccc(-c2nc(NCc3ccccc3)c(C)c(C(F)(F)F)n2)cc1	1	Dataset1	train	train	test	train	train	train	train	train	test	train	1
S(=O)(=O)(C)c1ccc(-c2nc(N(CC)Cc3ccccc3)cc(C(F)(F)F)n2)cc1	0	Dataset1	train	train	train	train	test	train	train	train	train	train	0
S(=O)(=O)(C)c1ccc(-c2nc(Nc3ccc(C(C)C)cc3)cc(C(F)(F)F)n2)cc1	0	Dataset1	train	train	train	train	train	train	train	train	train	train	0
S(=O)(=O)(C)c1ccc(-c2nc(Nc3ccccc3)cc(C(F)(F)F)n2)cc1	0	Dataset1	train	train	test	train	train	train	test	train	train	test	0
S(=O)(=O)(C)c1ccc(-c2nc(NCc3[nH]c4c(n3)cccc4)cc(C(F)(F)F)n2)cc1	0	Dataset1	test	train	test	train	train	test	train	test	train	train	0
S(=O)(=O)(C)c1ccc(-c2nc(NCc3cc4c(cc3)cccc4)cc(C(F)(F)F)n2)cc1	0	Dataset1	train	train	train	test	train	train	train	train	train	train	0
S(=O)(=O)(C)c1ccc(-c2nc(NCc3ccc(C(C)C)cc3)cc(C(F)(F)F)n2)cc1	0	Dataset1	train	train	train	test	train	test	train	train	train	train	1
S(=O)(=O)(C)c1ccc(-c2nc(NCc3ccc(C)cc3)cc(C(F)(F)F)n2)cc1	1	Dataset1	train	train	train	train	test	train	test	train	train	train	1
S(=O)(=O)(C)c1ccc(-c2nc(NCc3ccc(F)cc3)cc(C(F)(F)F)n2)cc1	1	Dataset1	train	train	train	train	test	train	train	train	train	test	1
S(=O)(=O)(C)c1ccc(-c2nc(NCc3ccc(OC(F)(F)F)cc3)cc(C(F)(F)F)n2)cc1	0	Dataset1	train	train	train	train	train	test	train	train	train	train	0
S(=O)(=O)(C)c1ccc(-c2nc(NCc3ccc(OCOC)cc3)cc(C(F)(F)F)n2)cc1	0	Dataset1	train	train	train	test	train	train	train	test	test	test	1
S(=O)(=O)(Oc1ccc(CNc2nc(-c3ccc(S(=O)(=O)C)cc3)nc(C(F)(F)F)c2)cc1)C	0	Dataset1	test	train	train	train	train	test	train	train	train	train	1
S(=O)(=O)(C)c1ccc(-c2nc(NCC3CC=CCC3)cc(C(F)(F)F)n2)cc1	1	Dataset1	train	train	test	train	train	train	test	train	train	train	1
S(=O)(=O)(C)c1ccc(-c2nc(NCC3CCCC3)cc(C(F)(F)F)n2)cc1	0	Dataset1	test	train	test	train	test	test	train	test	train	train	0
S(=O)(=O)(C)c1ccc(-c2nc(NCc3ccccc3)cc(C(C)(C)C)n2)cc1	1	Dataset1	train	train	train	train	train	train	train	train	train	train	0
S(=O)(=O)(C)c1ccc(-c2nc(NCc3ccccc3)cc(C(C)C)n2)cc1	1	Dataset1	test	train	train	train	train	train	test	train	train	train	1
S(=O)(=O)(C)c1ccc(-c2nc(NCC3CCCCC3)cc(C(F)(F)F)n2)cc1	0	Dataset1	train	train	test	train	train	train	train	train	train	train	0
S(=O)(=O)(C)c1ccc(-c2nc(NCc3ccccc3)cc(C(F)(F)F)n2)cc1	1	Dataset1	train	train	train	train	train	train	train	test	train	train	1
S(=O)(=O)(C)c1ccc(-c2nc(NCc3cnccc3)cc(C(F)(F)F)n2)cc1	0	Dataset1	train	test	train	test	train	train	test	train	train	train	0
S(=O)(=O)(C)c1ccc(-c2nc(NCc3n(C)ccc3)cc(C(F)(F)F)n2)cc1	1	Dataset1	train	train	train	train	test	train	train	train	test	train	1
S(=O)(=O)(C)c1ccc(-c2nc(NCc3ncccc3)cc(C(F)(F)F)n2)cc1	0	Dataset1	train	test	train	train	train	train	train	train	train	train	0
S(=O)(=O)(Cc1ccccc1)c1nc(-c2ccc(S(=O)(=O)C)cc2)nc(C(F)(F)F)c1	0	Dataset1	train	test	train	test	train	train	test	train	train	train	0
[SH0](=O)(Cc1ccccc1)c1nc(-c2ccc(S(=O)(=O)C)cc2)nc(C(F)(F)F)c1	0	Dataset1	train	train	train	train	train	train	train	train	test	train	1
S(=O)(=O)(C)c1ccc(-c2nc(O)cc(NCc3ccccc3)n2)cc1	1	Dataset1	train	train	train	test	train	train	train	train	test	train	1
S(=O)(=O)(C)c1ccc(-c2nc(OC)cc(NCc3ccccc3)n2)cc1	1	Dataset1	train	train	train	test	train	test	train	train	train	train	1
S(=O)(=O)(CC)c1nc(-c2ccc(S(=O)(=O)C)cc2)nc(NCc2ccccc2)c1	1	Dataset1	train	train	train	train	train	test	test	test	test	test	1
S(=O)(=O)(C)c1ccc(-c2nc(SCC)cc(NCc3ccccc3)n2)cc1	1	Dataset1	test	train	train	train	train	train	train	test	train	train	1
S(=O)(=O)(C)c1ccc(-c2nc(NCc3ccccc3)ccn2)cc1	0	Dataset1	train	train	train	test	test	train	train	train	train	train	0
S(=O)(=O)(N)c1ccc(-c2nc(NCc3ccccc3)cc(C(F)(F)F)n2)cc1	0	Dataset1	train	test	test	test	train	train	train	train	train	train	0
S(=O)(=O)(N)c1ccc(-c2nc(NCc3cnccc3)cc(C(F)(F)F)n2)cc1	0	Dataset1	test	train	train	train	train	train	test	train	train	train	0
S(=O)(=O)(C)c1ccc(-c2nc(NCc3sc(C)cc3)cc(C(F)(F)F)n2)cc1	1	Dataset1	train	test	train	train	train	train	test	train	train	train	1
S(=O)(=O)(C)c1ccc(-c2nc(NCc3c4c(sc3)cccc4)cc(C(F)(F)F)n2)cc1	0	Dataset1	train	train	train	train	train	train	train	train	train	train	0
S(=O)(=O)(N)c1ccc(-c2nc(NCc3c4c(sc3)cccc4)cc(C(F)(F)F)n2)cc1	0	Dataset1	train	train	train	train	train	train	train	train	train	train	0
S(=O)(=O)(C)c1ccc(-c2nc(NCc3cscc3)cc(C(F)(F)F)n2)cc1	1	Dataset1	train	train	train	train	test	train	train	train	test	train	1
S(=O)(=O)(N)c1ccc(-c2nc(NCc3cscc3)cc(C(F)(F)F)n2)cc1	1	Dataset1	train	train	train	train	test	train	train	train	train	train	1
S(=O)(=O)(C)c1ccc(-c2nc(NCc3sccc3)c(C)c(C(F)(F)F)n2)cc1	1	Dataset1	train	test	train	train	train	train	train	train	train	train	1
S(=O)(=O)(C)c1ccc(-c2nc(NCc3sccc3)cc(C(C)(C)C)n2)cc1	1	Dataset1	train	train	test	test	test	train	train	train	test	train	1
S(=O)(=O)(C)c1ccc(-c2nc(NCc3sccc3)cc(C(C)C)n2)cc1	1	Dataset1	test	test	train	train	test	train	test	test	train	train	1
S(=O)(=O)(C)c1ccc(-c2nc(NCc3sccc3)cc(C(F)(F)F)n2)cc1	1	Dataset1	train	train	train	train	train	train	train	train	train	train	0
S(=O)(=O)(C)c1ccc(-c2nc(N(CC)CC)cc(NCc3sccc3)n2)cc1	1	Dataset1	test	train	test	train	train	train	train	train	train	train	1
S(=O)(=O)(C)c1ccc(-c2nc(NC(C)C)cc(NCc3sccc3)n2)cc1	1	Dataset1	train	train	train	train	train	train	train	train	train	train	1
S(=O)(=O)(C)c1ccc(-c2nc(O)cc(NCc3sccc3)n2)cc1	1	Dataset1	train	train	train	train	train	train	train	train	train	train	1
S(=O)(=O)(C)c1ccc(-c2nc(OC)cc(NCc3sccc3)n2)cc1	1	Dataset1	train	test	train	train	train	train	test	train	train	train	0
S(=O)(=O)(C)c1ccc(-c2nc(OC3CCCC3)cc(NCc3sccc3)n2)cc1	1	Dataset1	train	train	train	train	test	train	train	train	test	train	0
S(=O)(=O)(C)c1ccc(-c2nc(OCC)cc(NCc3sccc3)n2)cc1	1	Dataset1	train	train	test	test	train	train	train	train	train	train	1
S(=O)(=O)(C)c1ccc(-c2nc(OCCOC)cc(NCc3sccc3)n2)cc1	1	Dataset1	test	train	train	train	train	train	train	train	test	test	0
[SH0](=O)(CC)c1nc(-c2ccc(S(=O)(=O)C)cc2)nc(NCc2sccc2)c1	1	Dataset1	train	test	train	train	train	train	train	train	train	train	1
S(=O)(=O)(C)c1ccc(-c2nc(SCC)cc(NCc3sccc3)n2)cc1	1	Dataset1	train	train	train	train	train	train	train	test	train	train	1
S(=O)(=O)(C)c1ccc(-c2nc(NCc3sccc3)ccn2)cc1	1	Dataset1	test	train	test	train	test	train	train	test	train	train	1
S(=O)(=O)(C)c1ccc(-c2nc(SCc3sccc3)cc(C(F)(F)F)n2)cc1	1	Dataset1	train	train	train	train	train	train	train	test	test	train	1
S(=O)(=O)(C)c1ccc(-c2nc(NCc3sccn3)cc(C(F)(F)F)n2)cc1	1	Dataset1	train	train	train	train	train	train	test	test	train	train	0
Clc1ccc(C2=C(c3ccc(C)cc3)C(=O)SS2)cc1	0	Dataset1	test	train	train	test	train	test	train	train	train	test	0
Clc1ccc(C2=C(c3ccc(C)cc3)C(=S)SS2)cc1	0	Dataset1	train	train	test	test	train	test	test	test	train	train	0
Clc1ccc(C=2C(=O)SSC=2c2ccc(C)cc2)cc1	0	Dataset1	train	train	train	train	test	test	train	train	train	train	0
Clc1ccc(C=2C(=S)SSC=2c2ccc(C)cc2)cc1	0	Dataset1	train	train	test	test	test	train	train	train	test	train	0
Clc1ccc(-c2c(-c3ccc(OC)cc3)snc2)cc1	0	Dataset1	train	train	test	train	train	train	train	test	test	train	1
Clc1ccc(-c2c(-c3ccc(C)cc3)cns2)cc1	0	Dataset1	train	train	train	test	train	train	test	train	train	train	0
Oc1c(O)ccc(CC(C(Cc2cc(O)c(O)cc2)C)C)c1	0	Dataset1	train	train	train	train	train	train	train	test	test	test	0
Oc1ccc(-c2c(-c3ccc(O)cc3)cns2)cc1	0	Dataset1	train	train	train	test	train	train	train	train	train	train	0
O(C)c1ccc(-c2c(-c3ccc(C)cc3)cns2)cc1	0	Dataset1	train	train	train	train	train	test	train	train	train	train	0
S(=O)(=O)(C)c1ccc(C=2C(=O)SSC=2c2ccccc2)cc1	0	Dataset1	train	train	test	test	train	test	test	train	train	train	0
S(=O)(=O)(C)c1ccc(C=2C(=S)SSC=2c2ccc(C)cc2)cc1	0	Dataset1	train	test	train	train	train	train	train	train	test	train	0
S=C1C(c2ccc(O)cc2)=C(c2ccc(O)cc2)SS1	0	Dataset1	train	train	train	train	train	test	train	train	train	train	1
S=C1C(c2ccc(OC)cc2)=C(c2ccc(OC)cc2)SS1	0	Dataset1	train	train	train	train	train	train	train	test	train	train	1
S(=O)(=O)(C)c1ccc(C2=C(c3ccc(F)cc3)C(=S)SS2)cc1	0	Dataset1	train	train	train	train	train	test	train	train	train	train	0
S(=O)(=O)(C)c1ccc(C2=C(c3ccccc3)C(=S)SS2)cc1	0	Dataset1	train	train	train	test	train	train	train	train	train	train	1
S(=O)(=O)(C)c1ccc(C=2C(=S)SSC=2c2ccccc2)cc1	0	Dataset1	test	train	train	train	train	train	test	train	train	train	0
Fc1cc(/C(=C\c2cc(O)cc(O)c2)/CC)ccc1	0	Dataset1	train	train	test	train	train	train	train	train	test	test	0
O(C)c1c(OC)ccc(/C=C(/C)\c2cc(O)cc(O)c2)c1	0	Dataset1	test	train	train	test	train	train	train	test	train	test	0
O(C)c1c(OC)ccc(/C=C/c2cc(O)cc(O)c2)c1	0	Dataset1	train	test	train	train	train	test	train	train	test	train	1
O(C)c1ccc(/C(=C\c2cc(O)cc(O)c2)/C)cc1	0	Dataset1	train	train	train	train	test	train	train	train	train	train	0
O(C)c1ccc(/C=C/c2cc(O)cc(O)c2)cc1	0	Dataset1	train	train	train	train	test	train	train	test	train	train	0
Oc1cc(O)cc(/C=C(/CC)\c2ccc(N(C)C)cc2)c1	0	Dataset1	train	train	test	train	train	train	train	train	train	test	0
O=[N+]([O-])c1ccc(/C=C/c2cc(O)cc(O)c2)cc1	0	Dataset1	train	train	train	train	train	test	train	test	train	train	0
Clc1ccc(-c2n(-c3ccc(S(=O)(=O)C)cc3)nnc2)cc1	1	Dataset1	train	train	train	test	train	train	train	train	train	train	1
S(=O)(=O)(C)c1ccc(C2=C(c3ccc(OC)cc3)CCC2)cc1	1	Dataset1	train	test	train	test	train	test	train	train	train	train	1
S(=O)(=O)(C)c1ccc(-n2nnc(-c3ccc(N(C)C)cc3)c2)cc1	0	Dataset1	test	train	train	test	train	train	train	train	train	train	0
S(=O)(=O)(C)c1ccc(-n2c(-c3ccc(F)cc3)cnn2)cc1	1	Dataset1	train	train	train	train	train	test	test	train	train	train	1
Brc1ccc(C(=O)n2c3c(c4c2CCN(CCCOc2cc(F)cc(C5(OC)CCOCC5)c2)C4)cc(OC)cc3)cc1.Cl	0	Dataset1	train	train	train	train	test	train	train	train	train	train	0
Clc1c(C(=O)n2c3c(c4c2CCN(CCCOc2cc(F)cc(C5(OC)CCOCC5)c2)C4)cc(OC)cc3)c(Cl)cc(Cl)c1.Cl	0	Dataset1	train	train	train	train	train	test	test	train	test	test	0
Clc1ccc(C(=O)n2c3c(c4c2CCN(CCCOc2cc(F)cc(C5(OC)CCOCC5)c2)C4)cc(OC)cc3)cc1.Cl	0	Dataset1	train	train	train	train	train	train	train	train	train	train	0
Fc1cc(OCCCN2Cc3c4c(n(C(=O)c5ccccc5)c3CC2)cccc4)cc(C2(OC)CCOCC2)c1.Cl	0	Dataset1	train	train	test	train	train	train	test	train	train	train	0
Fc1cc(OCCCN2Cc3c4c(n(C(=O)c5cc(F)ccc5)c3CC2)ccc(OC)c4)cc(C2(OC)CCOCC2)c1.Cl	0	Dataset1	train	train	train	train	train	train	test	train	train	train	0
Fc1cc(OCCCN2Cc3c4c(n(C(=O)c5ccc(F)cc5)c3CC2)ccc(OC)c4)cc(C2(OC)CCOCC2)c1.Cl	0	Dataset1	train	test	train	train	train	train	train	train	train	train	0
Fc1cc(OCCCN2Cc3c4c(n(C(=O)c5ccccc5)c3CC2)ccc(OC)c4)cc(C2(OC)CCOCC2)c1.Cl	0	Dataset1	test	train	train	train	train	train	train	train	train	train	1
Fc1c(C(=O)n2c3c(c4c2CCN(CCCOc2cc(F)cc(C5(OC)CCOCC5)c2)C4)cc(OC)cc3)cccc1.Cl	0	Dataset1	train	test	test	train	train	train	train	test	train	train	0
O=C(n1c2c(c3c1CCNC3)cc(OC)cc2)c1ccccc1.Cl	0	Dataset1	train	test	train	train	test	test	train	train	train	train	1
S(=O)(=O)(C)c1ccc(Cn2c3c(c4c2CCN(CCCOc2cc(F)cc(C5(OC)CCOCC5)c2)C4)cc(OC)cc3)cc1.Cl	0	Dataset1	train	train	test	test	train	train	train	train	test	test	0
O=C([O-])C(C)c1c(-c2ccc(C(=O)[O-])cc2)cc(CC2C(=O)CCC2)cc1.[Na+].[Na+]	0	Dataset1	train	test	train	train	train	test	test	train	train	train	0
O=C([O-])C(C)c1cc(c(CC2C(=O)CCC2)cc1)-c1ccc(C(=O)[O-])cc1.[Na+].[Na+]	0	Dataset1	train	train	train	train	train	train	train	train	test	train	0
FC(F)(F)Oc1ccc(-c2c(C(C(=O)[O-])C)ccc(CC3C(=O)CCC3)c2)cc1.[Na+]	0	Dataset1	train	train	train	train	test	train	test	test	train	train	0
FC(F)(F)Oc1ccc(-c2c(CC3C(=O)CCC3)ccc(C(C(=O)[O-])C)c2)cc1.[Na+]	0	Dataset1	train	train	train	train	train	train	test	train	train	train	1
Fc1c(C(C(=O)[O-])C)ccc(CC2C(=O)CCC2)c1.[Na+]	0	Dataset1	train	train	train	train	test	train	train	train	train	test	1
Fc1ccc(-c2c(C(C(=O)[O-])C)ccc(CC3C(=O)CCC3)c2)cc1.[Na+]	0	Dataset1	train	train	train	test	train	train	train	train	train	train	1
Fc1ccc(-c2c(CC3C(=O)CCC3)ccc(C(C(=O)[O-])C)c2)cc1.[Na+]	0	Dataset1	train	train	test	test	train	train	train	train	train	train	0
O=C([O-])C(C)c1c(-c2ccc(OC)cc2)cc(CC2C(=O)CCC2)cc1.[Na+]	0	Dataset1	train	train	train	train	train	train	train	train	train	train	0
O=C([O-])C(C)c1cc(c(CC2C(=O)CCC2)cc1)-c1ccc(OC)cc1.[Na+]	0	Dataset1	train	train	train	train	train	train	train	train	train	train	0
O=[N+]([O-])c1c(C(C(=O)[O-])C)ccc(CC2C(=O)CCC2)c1.[Na+]	0	Dataset1	train	train	train	train	train	test	train	train	train	train	0
O=C([O-])C(C)c1c(-c2ccc(C)cc2)cc(CC2C(=O)CCC2)cc1.[Na+]	0	Dataset1	test	train	train	train	train	test	train	test	train	train	0
O=C([O-])C(C)c1c(-c2ccccc2)cc(CC2C(=O)CCC2)cc1.[Na+]	0	Dataset1	train	train	train	train	test	train	train	train	train	train	1
O=C([O-])C(C)c1ccc(CC2C(=O)CCC2)cc1.[Na+]	0	Dataset1	train	train	train	train	train	test	train	train	train	train	0
O=C([O-])C(C)c1cc(c(CC2C(=O)CCC2)cc1)-c1ccc(C)cc1.[Na+]	0	Dataset1	train	train	train	train	train	train	test	train	train	train	0
O=C([O-])C(C)c1cc(c(CC2C(=O)CCC2)cc1)-c1ccccc1.[Na+]	0	Dataset1	train	train	train	train	train	train	train	train	train	test	0
O=C([O-])C(C)c1c(-c2ccc(O)cc2)cc(C[C@@H]2[C@@H](O)CCC2)cc1.[Na+]	0	Dataset1	train	test	test	train	train	train	train	train	train	test	0
O=C([O-])C(C)c1c(-c2ccc(O)cc2)cc(C[C@@H]2[C@H](O)CCC2)cc1.[Na+]	0	Dataset1	test	test	train	train	train	train	train	train	train	train	0
O=C([O-])C(C)c1c(-c2ccc(O)cc2)cc(CC2C(=O)CCC2)cc1.[Na+]	0	Dataset1	train	test	train	test	train	train	train	train	train	test	0
Brc1c(C(C(=O)[O-])C)ccc(CC2C(=O)CCC2)c1.[Na+]	0	Dataset1	train	train	train	train	train	test	train	train	train	test	0
Brc1c(CC2C(=O)CCC2)ccc(C(C(=O)[O-])C)c1.[Na+]	0	Dataset1	train	train	train	train	test	train	test	test	train	train	0
Ic1c(C(C(=O)[O-])C)ccc(CC2C(=O)CCC2)c1.[Na+]	0	Dataset1	test	train	test	test	train	train	train	train	train	train	0
O=C(O)C(C)c1ccc(C[C@@H]2[C@H](O)CCC2)cc1	0	Dataset1	train	test	train	train	train	test	train	test	train	train	0
S(C)c1ccc(-c2c(C(C(=O)[O-])C)ccc(CC3C(=O)CCC3)c2)cc1.[Na+]	0	Dataset1	train	train	test	train	train	train	test	train	train	train	0
S(C)c1ccc(-c2c(CC3C(=O)CCC3)ccc(C(C(=O)[O-])C)c2)cc1.[Na+]	0	Dataset1	train	train	train	test	train	train	test	train	test	test	0
Clc1ccc(S(=O)(=O)NC(=O)c2ccncc2)cc1	0	Dataset1	train	train	train	train	train	train	test	train	test	train	0
S(=O)(=O)(NC(=O)c1cnccc1)c1ccc(C)cc1	0	Dataset1	train	train	train	train	train	train	train	train	train	test	0
S(=O)(=O)(NC(=O)c1cnccc1)c1ccc(F)cc1	0	Dataset1	train	test	test	train	train	train	train	test	train	train	1
S(=O)(=O)(NC(=O)c1cnccc1)c1ccccc1	0	Dataset1	train	train	train	train	train	train	train	train	train	train	0
S(=O)(=O)(NC(=O)c1ccncc1)c1ccc(C)cc1	0	Dataset1	train	train	train	train	test	train	train	train	train	train	1
S(=O)(=O)(NC(=O)c1ccncc1)c1ccc(F)cc1	0	Dataset1	train	test	train	train	train	train	train	test	train	train	0
Fc1ccc(C(=O)N[C@H](C(=O)N[C@H](C(=O)O)CO)Cc2c3c([nH]c2)cccc3)cc1	0	Dataset1	train	train	test	test	train	train	train	train	train	train	0
Fc1ccc(C(=O)N[C@H](C(=O)N[C@H](C(=O)O)CC(=O)O)Cc2ccc(O)cc2)cc1	0	Dataset1	train	train	train	train	train	train	train	train	train	test	0
Fc1ccc(C(=O)N[C@H](C(=O)N[C@H](C(=O)N[C@H](C(=O)O)CO)Cc2c3c([nH]c2)cccc3)Cc2ccc(O)cc2)cc1	0	Dataset1	train	train	train	train	train	train	train	test	train	train	1
Fc1ccc(C(=O)N[C@H](C(=O)N[C@H](C(=O)O)CO)Cc2ccc(O)cc2)cc1	0	Dataset1	test	train	test	train	train	train	train	train	train	train	0
O=C(O)[C@@H](NC(=O)[C@@H](NC(=O)[C@@H](N)Cc1c2c([nH]c1)cccc2)Cc1ccc(O)cc1)CC(=O)O	0	Dataset1	train	train	test	train	train	train	train	train	train	train	0
S(CC[C@H](NC(=O)[C@@H](NC(=O)c1ccc(F)cc1)Cc1c2c([nH]c1)cccc2)C(=O)N[C@H](C(=O)O)CC(=O)O)C	0	Dataset1	train	train	train	train	train	train	train	train	train	test	0
S(CC[C@H](NC(=O)[C@@H](NC(=O)c1ccc(F)cc1)Cc1c2c([nH]c1)cccc2)C(=O)N[C@H](C(=O)O)CCC(=O)O)C	0	Dataset1	train	test	train	test	train	test	test	train	test	train	0
S(CC[C@H](NC(=O)[C@@H](NC(=O)c1ccc(F)cc1)Cc1ccc(O)cc1)C(=O)N[C@H](C(=O)O)CC(=O)O)C	0	Dataset1	test	train	test	test	test	train	test	test	train	train	0
S(CC[C@H](NC(=O)[C@@H](NC(=O)c1ccc(F)cc1)Cc1ccc(O)cc1)C(=O)N[C@H](C(=O)O)CCC(=O)O)C	0	Dataset1	train	train	train	train	train	train	train	train	train	test	1
S(CC[C@H](NC(=O)[C@@H](NC(=O)c1ccc(F)cc1)Cc1ccccc1)C(=O)N[C@H](C(=O)O)CC(=O)O)C	0	Dataset1	train	train	train	train	train	train	train	train	train	test	1
S(CC[C@H](NC(=O)[C@@H](NC(=O)c1ccc(F)cc1)Cc1ccccc1)C(=O)N[C@H](C(=O)O)CCC(=O)O)C	0	Dataset1	test	train	test	train	train	train	train	train	train	train	0
SC[C@H](NC(=O)[C@@H](N)Cc1c2c([nH]c1)cccc2)C(=O)N[C@H](C(=O)O)CO	0	Dataset1	train	train	test	train	train	train	train	train	train	train	1
SC[C@H](NC(=O)[C@@H](NC(=O)c1ccc(F)cc1)Cc1c2c([nH]c1)cccc2)C(=O)N[C@H](C(=O)O)CO	0	Dataset1	train	test	train	train	test	train	train	train	train	train	0
SC[C@H](NC(=O)[C@@H](NC(=O)c1ccc(F)cc1)Cc1ccccc1)C(=O)N[C@H](C(=O)O)CO	0	Dataset1	train	train	train	train	test	test	train	train	train	test	0
SC[C@H](NC(=O)c1ccc(F)cc1)C(=O)N[C@H](C(=O)O)CC(=O)O	0	Dataset1	train	train	train	train	train	train	train	test	train	train	0
SC[C@H](NC(=O)c1ccc(F)cc1)C(=O)N[C@H](C(=O)O)CO	0	Dataset1	train	test	train	train	train	train	train	train	train	train	0
Brc1sc(c(-c2ccc(S(=O)(=O)C)cc2)c1)-c1ccc(F)cc1	1	Dataset1	train	train	train	train	train	test	train	train	train	test	1
S=C1N(c2ccccc2)C(CN2C(=O)c3c(C)noc3C(Cc3ccc([N+](=O)[O-])cc3)=N2)=NN1	0	Dataset1	train	train	train	train	test	test	train	train	test	train	0
S=C1N(c2ccccc2)C(CN2C(=O)c3c(C)noc3C(Cc3ccc(OC)cc3)=N2)=NN1	0	Dataset1	test	train	train	train	test	train	train	train	train	train	0
S=C1N(c2ccccc2)C(CN2C(=O)c3c(C)noc3C(Cc3ccccc3)=N2)=NN1	0	Dataset1	train	train	train	train	train	test	test	train	train	test	0
O(C)c1ccc(CC2=NN(Cc3sc(NC)nn3)C(=O)c3c(C)noc23)cc1	0	Dataset1	train	test	train	train	train	train	train	train	train	train	1
O=C1N(Cc2sc(NC)nn2)N=C(Cc2ccccc2)c2onc(C)c12	0	Dataset1	test	train	train	train	train	train	train	train	train	train	0
O=[N+]([O-])c1ccc(CC2=NN(Cc3sc(Nc4ccccc4)nn3)C(=O)c3c(C)noc23)cc1	0	Dataset1	train	test	train	test	test	train	train	train	train	train	0
O(C)c1ccc(CC2=NN(Cc3sc(Nc4ccccc4)nn3)C(=O)c3c(C)noc23)cc1	0	Dataset1	test	train	train	test	train	test	test	train	train	train	0
O=C1N(Cc2sc(Nc3ccccc3)nn2)N=C(Cc2ccccc2)c2onc(C)c12	0	Dataset1	test	train	train	test	train	train	test	train	test	test	0
O=[N+]([O-])c1ccc(CC2=NN(Cc3sc(NCC)nn3)C(=O)c3c(C)noc23)cc1	0	Dataset1	train	train	train	test	train	test	train	test	train	train	0
O(C)c1ccc(CC2=NN(Cc3sc(NCC)nn3)C(=O)c3c(C)noc23)cc1	0	Dataset1	train	train	train	test	train	test	test	train	test	test	0
O=C1N(Cc2sc(NCC)nn2)N=C(Cc2ccccc2)c2onc(C)c12	0	Dataset1	test	test	test	train	train	train	train	train	train	test	1
Clc1c(Cl)ccc(C2=NN(C=3SCC(=O)N=3)C(c3cc(Cl)ccc3)C2)c1	0	Dataset1	train	test	train	train	train	train	test	test	train	train	1
Clc1c(Cl)ccc(C2=NN(C=3SCC(=O)N=3)C(c3ccc(Cl)cc3)C2)c1	0	Dataset1	test	test	train	train	train	train	train	train	train	train	0
Clc1c(Cl)ccc(C2=NN(C=3SCC(=O)N=3)C(c3ccc(F)cc3)C2)c1	0	Dataset1	train	train	train	train	train	train	test	train	test	train	0
Clc1c(Cl)ccc(C2=NN(C=3SCC(=O)N=3)C(c3c(C)cccc3)C2)c1	0	Dataset1	train	train	train	train	test	test	train	test	train	train	0
Clc1c(Cl)ccc(C2=NN(C=3SCC(=O)N=3)C(c3c(Cl)cccc3)C2)c1	0	Dataset1	train	train	train	train	train	train	test	train	train	train	1
Clc1ccc(-c2c(-c3ccc(S(=O)(=O)C)cc3)[nH]c(SC)n2)cc1	1	Dataset1	test	train	train	test	train	test	train	train	train	train	1
S(=O)(=O)(C)c1ccc(-c2c(-c3ccc(F)cc3)nc(SC)[nH]2)cc1	1	Dataset1	train	train	train	train	test	test	train	train	train	train	1
S(=O)(=O)(C)c1ccc(-c2c(-c3ccccc3)nc(SC)[nH]2)cc1	1	Dataset1	train	train	train	train	train	test	train	train	train	train	1
S(=O)(=O)(C)c1ccc(-c2c(-c3ccc(F)cc3)nc(SCC)[nH]2)cc1	1	Dataset1	train	train	train	train	train	train	train	train	test	train	1
S(=O)(=O)(C)c1ccc(-c2c(-c3ccccc3)nc(SCC)[nH]2)cc1	1	Dataset1	train	train	train	train	test	train	train	test	train	test	1
Clc1ccc(-c2nnn(Cc3ccc(S(=O)(=O)N)cc3)c2)cc1	0	Dataset1	train	test	train	train	train	train	train	train	train	train	0
S(=O)(=O)(N)c1ccc(CCn2nnc(-c3ccc(OC)cc3)c2)cc1	0	Dataset1	train	train	test	train	train	train	train	train	train	test	0
S(=O)(=O)(N)c1ccc(Cn2nnc(-c3ccc(OC)cc3)c2)cc1	0	Dataset1	train	train	train	train	train	test	train	train	test	train	0
S(=O)(=O)(N)c1ccc(-n2nnc(-c3ccc(C)cc3)c2)cc1	0	Dataset1	train	train	test	test	train	train	test	train	train	train	1
S(=O)(=O)(N)c1ccc(-n2nnc(-c3ccc(F)cc3)c2)cc1	0	Dataset1	train	train	train	train	train	test	train	train	train	train	0
S(=O)(=O)(N)c1ccc(-n2nnc(-c3ccc(OC)cc3)c2)cc1	0	Dataset1	train	train	train	test	test	train	train	train	train	train	1
S(=O)(=O)(C)c1ccc(N2C(c3c4OCOc4ccc3)CC(C(F)(F)F)=N2)cc1	1	Dataset1	train	train	train	train	test	test	test	train	train	train	1
S(=O)(=O)(C)c1ccc(N2C(c3cc4c(cc3)cccc4)CC(C(F)(F)F)=N2)cc1	0	Dataset1	test	train	train	train	train	test	train	train	test	train	0
S(=O)(=O)(N)c1ccc(N2C(c3c4c(ccc3)cccc4)CC(C(F)(F)F)=N2)cc1	1	Dataset1	train	train	train	train	train	test	train	train	test	train	1
S(=O)(=O)(N)c1ccc(N2C(c3c4OCCOc4ccc3)CC(C(F)(F)F)=N2)cc1	1	Dataset1	train	train	train	train	train	train	train	train	train	train	0
S(=O)(=O)(N)c1ccc(N2C(c3c4OCOc4ccc3)CC(C(F)(F)F)=N2)cc1	1	Dataset1	train	train	train	train	train	train	test	train	train	train	1
S(=O)(=O)(N)c1ccc(N2C(c3cc4c(cc3)cccc4)CC(C(F)(F)F)=N2)cc1	0	Dataset1	train	train	test	train	train	train	test	train	train	train	0
S(=O)(=O)(N)c1ccc(N2C(c3cc4OCCOc4cc3)CC(C(F)(F)F)=N2)cc1	1	Dataset1	train	train	train	train	train	test	train	train	train	test	1
S(=O)(=O)(N)c1ccc(N2C(c3cc4OCOc4cc3)CC(C(F)(F)F)=N2)cc1	1	Dataset1	train	train	train	train	train	test	test	train	test	train	1
S(=O)(=O)(N1C(c2c3c(ccc2)cccc3)CC(C(F)(F)F)=N1)c1ccc(C)cc1	0	Dataset1	train	train	train	train	train	train	train	train	train	train	0
S(=O)(=O)(N1C(c2c3c(ccc2)cccc3)CC(C(F)(F)F)=N1)c1ccccc1	0	Dataset1	test	train	train	train	train	train	train	train	train	train	0
S(=O)(=O)(N1C(c2c3OCCOc3ccc2)CC(C(F)(F)F)=N1)c1ccc(C)cc1	0	Dataset1	train	train	train	train	test	train	train	train	train	train	0
S(=O)(=O)(N1C(c2c3OCCOc3ccc2)CC(C(F)(F)F)=N1)c1ccccc1	0	Dataset1	train	test	test	test	train	train	train	train	train	train	1
S(=O)(=O)(N1C(c2c3OCOc3ccc2)CC(C(F)(F)F)=N1)c1ccc(C)cc1	0	Dataset1	train	train	train	train	train	train	train	train	test	train	0
S(=O)(=O)(N1C(c2c3OCOc3ccc2)CC(C(F)(F)F)=N1)c1ccccc1	0	Dataset1	test	train	train	test	train	train	train	train	train	train	0
S(=O)(=O)(N1C(c2cc3c(cc2)cccc3)CC(C(F)(F)F)=N1)c1ccc(C)cc1	0	Dataset1	train	train	train	train	test	test	train	test	train	train	0
S(=O)(=O)(N1C(c2cc3c(cc2)cccc3)CC(C(F)(F)F)=N1)c1ccccc1	0	Dataset1	train	train	train	test	train	train	train	train	train	train	0
O=C(/C=C/c1ccc(C(OCC)OCC)cc1)/C=C/c1ccc(C(OCC)OCC)cc1	0	Dataset1	test	test	train	train	train	train	train	train	train	train	0
O=C(/C=C(/O)\C=C\c1cc(OC)c(O)cc1)/C=C/c1cc(OC)c(O)cc1	0	Dataset1	test	train	train	train	train	train	train	train	train	test	0
O=[N+]([O-])c1c(/C=C/C(=O)/C=C/c2c([N+](=O)[O-])cc(N(C)C)cc2)ccc(N(C)C)c1	0	Dataset1	train	test	train	train	train	train	train	train	train	train	0
O=C(/C=C/c1ccc(N2CCCC2)cc1)/C=C/c1ccc(N2CCCC2)cc1	0	Dataset1	train	test	train	train	train	train	test	train	train	train	0
O(C(OCC)c1ccc(/C=C/2\C(=O)/C(=C\c3ccc(C(OCC)OCC)cc3)/CC\2)cc1)CC	0	Dataset1	test	train	train	train	train	test	train	train	train	train	0
O=[N+]([O-])c1c(/C=C/2\C(=O)/C(=C\c3c([N+](=O)[O-])cc(N(C)C)cc3)/CC\2)ccc(N(C)C)c1	0	Dataset1	train	train	train	train	train	train	train	train	train	train	1
O=C/1/C(=C\c2ccc(N3CCCC3)cc2)/CC\C\1=C\c1ccc(N2CCCC2)cc1	0	Dataset1	train	train	train	train	train	test	train	train	train	test	1
O(C(OCC)c1ccc(/C=C/2\C(=O)/C(=C\c3ccc(C(OCC)OCC)cc3)/CCC\2)cc1)CC	0	Dataset1	test	test	train	train	test	test	train	train	train	train	0
O=C/1/C(=C\c2ccc(N3CCCC3)cc2)/CCC\C\1=C\c1ccc(N2CCCC2)cc1	0	Dataset1	train	train	train	train	train	test	train	test	train	test	1
O=[N+]([O-])c1c(/C=C/2\C(=O)/C(=C/c3c([N+](=O)[O-])cc(N(C)C)cc3)/CCC\2)ccc(N(C)C)c1	0	Dataset1	test	train	train	train	test	train	train	test	train	train	0
O(C(OCC)c1ccc(/C=C/2\C(=O)/C(=C\c3ccc(C(OCC)OCC)cc3)/CN(C)C\2)cc1)CC	0	Dataset1	train	train	train	test	train	train	train	train	train	train	0
O(C(OCC)c1ccc(/C=C/2\C(=O)/C(=C\c3ccc(C(OCC)OCC)cc3)/CN(Cc3ccccc3)C\2)cc1)CC	0	Dataset1	train	train	train	train	train	train	train	train	train	train	0
O=[N+]([O-])c1c(/C=C/2\C(=O)/C(=C\c3c([N+](=O)[O-])cc(N(C)C)cc3)/CN(Cc3ccccc3)C\2)ccc(N(C)C)c1	0	Dataset1	train	train	train	test	train	train	train	train	train	train	0
O=C/1/C(=C\c2ccc(N3CCCC3)cc2)/CN(C)C\C\1=C\c1ccc(N2CCCC2)cc1	0	Dataset1	train	train	test	test	train	train	train	train	train	train	1
O=C/1/C(=C\c2ccc(N3CCCC3)cc2)/CN(Cc2ccccc2)C\C\1=C\c1ccc(N2CCCC2)cc1	0	Dataset1	train	train	train	train	train	test	train	train	test	train	0
O(C(OCC)c1ccc(/C=C/2\C(=O)/C(=C\c3ccc(C(OCC)OCC)cc3)/CNC\2)cc1)CC	0	Dataset1	train	test	train	train	train	train	train	train	train	test	0
O=C/1/C(=C\c2ccc(N3CCCC3)cc2)/CNC\C\1=C\c1ccc(N2CCCC2)cc1	0	Dataset1	train	train	test	train	train	train	train	train	train	train	0
O(C(OCC)c1ccc(/C=C/2\C(=O)c3c(cccc3)C\2)cc1)CC	0	Dataset1	test	test	test	test	train	train	test	test	train	train	0
O=[N+]([O-])c1c(/C=C/2\C(=O)c3c(cccc3)C\2)ccc(N(C)C)c1	0	Dataset1	test	train	test	train	test	train	train	train	train	train	0
O=C1/C(=C\c2ccc(N3CCCC3)cc2)/Cc2c1cccc2	0	Dataset1	train	test	train	train	train	test	test	train	test	train	0
O(C(OCC)c1ccc(/C=C/2\C(=O)c3c(cccc3)CC\2)cc1)CC	0	Dataset1	train	train	train	test	test	test	train	train	train	test	0
O=[N+]([O-])c1c(/C=C/2\C(=O)c3c(cccc3)CC\2)ccc(N(C)C)c1	0	Dataset1	train	train	train	train	train	train	train	train	train	train	0
O=C1/C(=C\c2ccc(N3CCCC3)cc2)/CCc2c1cccc2	0	Dataset1	train	test	train	train	train	train	train	train	test	train	0
O=C(/C=C/c1ccc(C(OCC)OCC)cc1)C1C(=O)c2c(cccc2)CC1	0	Dataset1	train	test	test	test	train	train	train	train	train	train	0
O=[N+]([O-])c1c(/C=C/C(=O)C2C(=O)c3c(cccc3)CC2)ccc(N(C)C)c1	0	Dataset1	train	train	train	train	test	train	test	test	train	train	1
O=C(/C=C/c1ccc(N2CCCC2)cc1)C1C(=O)c2c(cccc2)CC1	0	Dataset1	train	train	train	train	train	train	train	train	train	train	0
O(C(OCC)c1ccc(/C=C/2\C(=O)/C(=C\c3ccc(C(OCC)OCC)cc3)/COC\2)cc1)CC	0	Dataset1	test	train	train	train	train	test	train	train	train	train	0
O=[N+]([O-])c1c(/C=C/2\C(=O)/C(=C\c3c([N+](=O)[O-])cc(N(C)C)cc3)/COC\2)ccc(N(C)C)c1	0	Dataset1	test	train	test	test	train	train	train	test	train	train	0
O=C/1/C(=C\c2ccc(N3CCCC3)cc2)/COC\C\1=C\c1ccc(N2CCCC2)cc1	0	Dataset1	train	train	train	train	train	train	train	train	train	test	0
Brc1sc(/C=C/2\C(=O)n3nc(C(C)c4cc5c(cc(OC)cc5)cc4)nc3S\2)cc1	0	Dataset1	test	train	train	test	train	train	train	test	train	train	0
O(C)c1cc2c(cc(C(C)c3nn4C(=O)/C(=C\C(=C/c5ccccc5)\C)/Sc4n3)cc2)cc1	0	Dataset1	train	train	train	train	train	train	train	train	train	train	0
O(C)c1cc2c(cc(C(C)c3nn4C(=O)/C(=C\c5c6c(ccc5)cccc6)/Sc4n3)cc2)cc1	0	Dataset1	test	train	train	train	train	train	train	train	train	train	0
O(C)c1cc2c(cc(C(C)c3nn4C(=O)/C(=C\c5ccc(C(C)C)cc5)/Sc4n3)cc2)cc1	0	Dataset1	train	train	train	train	test	train	train	train	test	train	0
O(C)c1cc2c(cc(C(C)c3nn4C(=O)/C(=C\c5ccc(-c6ccccc6)cc5)/Sc4n3)cc2)cc1	0	Dataset1	train	train	train	train	train	test	train	train	test	test	0
O(C)c1cc2c(cc(C(C)c3nn4C(=O)/C(=C\c5sc(C)cc5)/Sc4n3)cc2)cc1	0	Dataset1	train	test	train	train	train	test	test	train	train	train	0
S(=O)(=O)(C)c1ccc(C2=C(c3ccc(F)cc3)CC(C)(C)C2)cc1	1	Dataset1	train	train	test	train	train	test	train	train	test	train	1
S(=O)(=O)(C)c1ccc(C2=C(c3ccc(F)cc3)CC3(C2)CC3)cc1	1	Dataset1	test	train	train	train	train	train	train	train	test	train	1
S(=O)(=O)(C)c1ccc(C2=C(c3ccc(F)cc3)CC3(C2)CCC3)cc1	1	Dataset1	test	train	train	train	train	test	train	test	test	train	0
S(=O)(=O)(C)c1ccc(C2=C(c3ccc(F)cc3)CC3(C2)CCCC3)cc1	1	Dataset1	train	train	train	test	train	train	test	train	train	test	1
S(=O)(=O)(C)c1ccc(C2=C(c3ccc(F)cc3)CC3(C2)CCCCC3)cc1	0	Dataset1	train	train	train	train	train	train	train	train	train	train	0
S(=O)(=O)(C)c1ccc(C2=C(c3ccc(F)cc3)CCC2)cc1	1	Dataset1	train	train	train	train	test	train	train	train	train	train	1
S(=O)(=O)(N)c1ccc(C2=C(c3ccc(F)cc3)CC3(C2)CC3)cc1	1	Dataset1	test	train	train	test	train	train	train	train	train	train	1
S(=O)(=O)(N)c1ccc(C2=C(c3ccc(F)cc3)CC3(C2)CCC3)cc1	1	Dataset1	train	train	train	test	train	train	train	train	test	train	1
Brc1sc(c(-c2ccc(F)cc2)c1)-c1ccc(S(=O)(=O)C)cc1	1	Dataset1	train	train	train	train	train	train	train	train	train	train	1
Brc1sc(c(-c2ccc(S(=O)(=O)C)cc2)c1)-c1ccc(F)cc1	1	Dataset1	test	train	train	train	train	train	train	test	train	train	1
S(=O)(=O)(N)c1ccc(-c2c(-c3ccc(F)cc3)sc(C(C)C)c2)cc1	1	Dataset1	train	train	test	train	train	test	train	train	train	test	1
S(=O)(=O)(N)c1ccc(-c2c(-c3ccc(F)cc3)cc(C(=O)OC)s2)cc1	0	Dataset1	train	train	train	train	train	test	test	train	train	train	0
S(=O)(=O)(N)c1ccc(-c2c(-c3ccc(F)cc3)sc(C(=O)OC)c2)cc1	1	Dataset1	train	test	train	train	train	train	train	train	test	test	1
S(=O)(=O)(N)c1ccc(-c2c(-c3ccc(C(O)(C)C)cc3)scc2)cc1	0	Dataset1	train	test	train	train	train	train	train	train	train	train	0
Fc1ccc(-c2c(-c3ccc(C#N)cc3)ccs2)cc1	0	Dataset1	train	train	train	train	train	train	test	train	train	train	0
Fc1ccc(-c2c(-c3ccc(C(=O)C)cc3)ccs2)cc1	0	Dataset1	train	test	train	test	train	test	train	train	train	test	0
Fc1ccc(-c2c(-c3ccc(C(=O)N)cc3)ccs2)cc1	0	Dataset1	train	train	train	train	train	train	train	test	test	train	0
Fc1ccc(-c2c(-c3ccc(C(=O)O)cc3)ccs2)cc1	0	Dataset1	test	train	train	train	test	train	test	train	train	train	0
Fc1ccc(-c2c(-c3ccc(C(=O)OC)cc3)ccs2)cc1	0	Dataset1	train	test	train	train	train	train	train	test	train	train	1
Fc1ccc(-c2c(-c3ccc(CC(=O)O)cc3)ccs2)cc1	0	Dataset1	train	test	train	train	train	test	train	train	train	train	0
Fc1ccc(-c2c(-c3ccc(CO)cc3)ccs2)cc1	0	Dataset1	train	test	test	train	train	train	train	train	train	train	0
S(=O)(=O)(CC)c1ccc(-c2c(-c3ccc(F)cc3)scc2)cc1	0	Dataset1	train	test	train	train	test	test	test	test	train	train	0
S(=O)(=O)(N)c1ccc(-c2c(-c3ccc(F)cc3)scc2)cc1	1	Dataset1	test	train	train	train	train	test	train	train	train	train	1
[SH0](=O)(C)c1ccc(-c2c(-c3ccc(F)cc3)scc2)cc1	0	Dataset1	train	train	test	train	train	train	train	train	train	train	1
S(C)c1ccc(-c2c(-c3ccc(F)cc3)scc2)cc1	0	Dataset1	train	train	train	train	train	train	train	train	train	train	0
Clc1c(OC)ccc(-c2c(-c3ccc(S(=O)(=O)C)cc3)oc3c2cccc3)c1	1	Dataset1	train	test	train	train	train	train	train	train	test	train	1
Clc1c(OC)ccc(-c2c(-c3ccc(S(=O)(=O)N)cc3)oc3c2cccc3)c1	1	Dataset1	train	train	train	train	train	train	train	train	train	train	1
S(=O)(=O)(C)c1ccc(C2=C(c3ccc(F)cc3)c3c(cccc3)C2)cc1	1	Dataset1	test	test	train	train	train	train	train	train	test	train	1
S(=O)(=O)(C)c1ccc(-c2c(-c3cc(F)c(OC)cc3)c3c(o2)cccc3)cc1	1	Dataset1	train	train	train	train	train	test	test	train	train	train	1
S(=O)(=O)(C)c1ccc(-c2c(-c3ccc(F)cc3)c3c(o2)cccc3)cc1	1	Dataset1	train	train	train	train	train	test	train	test	train	test	1
S(=O)(=O)(N)c1ccc(C2=C(c3ccc(F)cc3)c3c(cccc3)C2)cc1	1	Dataset1	train	train	train	train	train	test	train	test	train	train	1
S(=O)(=O)(N)c1ccc(-c2c(-c3cc(F)c(OC)cc3)c3c(o2)cccc3)cc1	1	Dataset1	train	train	train	train	train	test	test	train	train	test	1
S(=O)(=O)(N)c1ccc(-c2c(-c3ccc(F)cc3)c3c(o2)cccc3)cc1	1	Dataset1	train	train	train	train	test	train	train	train	train	train	1
Brc1c(c(-c2ccc(S(=O)(=O)C)cc2)cs1)-c1ccc(F)cc1	1	Dataset1	train	train	test	train	train	test	train	train	train	train	1
Brc1c(c(-c2ccc(F)cc2)cs1)-c1ccc(S(=O)(=O)C)cc1	0	Dataset1	train	train	test	train	train	test	train	train	train	train	0
S(=O)(=O)(C)c1ccc(-c2c(-c3cc(F)c(OC)cc3)csc2)cc1	1	Dataset1	test	train	test	train	train	test	train	train	train	train	1
S(=O)(=O)(C)c1ccc(-c2c(-c3ccc(F)cc3)csc2)cc1	1	Dataset1	train	train	train	train	train	train	test	train	train	train	1
S(=O)(=O)(C)c1ccc(-c2c(-c3ccc(OC)cc3)csc2)cc1	1	Dataset1	test	train	train	train	train	train	train	train	train	test	1
S(=O)(=O)(N)c1ccc(-c2c(-c3cc(F)c(OC)cc3)csc2)cc1	1	Dataset1	train	train	train	train	test	test	train	train	train	train	1
S(=O)(=O)(N)c1ccc(-c2c(-c3ccc(F)cc3)csc2)cc1	1	Dataset1	train	train	train	train	train	train	train	train	train	train	1
S(=O)(=O)(C)c1ccc(C2=C(c3ccccc3)OC(=O)O2)cc1	0	Dataset1	test	test	train	train	train	train	train	train	train	train	0
S(=O)(=O)(C)c1ccc(-c2c(-c3ccc(F)cc3)nc[nH]2)cc1	0	Dataset1	train	test	train	train	train	train	train	train	train	train	1
S(=O)(=O)(C)c1ccc(-c2c(-c3ccccc3)nn[nH]2)cc1	0	Dataset1	train	train	train	train	train	train	train	train	train	train	0
S(=O)(=O)(C)c1ccc(-c2c(-c3ccc(F)cc3)ocn2)cc1	0	Dataset1	train	test	train	train	train	train	train	train	train	test	0
S(=O)(=O)(C)c1ccc(-c2n(-c3cc(F)c(F)cc3)nnn2)cc1	0	Dataset1	train	train	train	test	train	train	train	train	train	train	0
S(=O)(=O)(C)c1ccc(-c2c(-c3ccc(F)cc3)nco2)cc1	0	Dataset1	train	train	train	train	train	test	train	train	train	train	0
S(=O)(=O)(C)c1ccc(-n2c(-c3cc(F)c(F)cc3)nnn2)cc1	0	Dataset1	train	train	train	train	train	test	test	train	train	train	0
S(=O)(=O)(C)c1ccc(-c2c(c(CC(=O)O)sc2)-c2ccc(F)cc2)cc1	0	Dataset1	test	train	train	test	train	train	train	train	train	train	0
S(=O)(=O)(C)c1ccc(-c2c(C(O)(C)C)scc2-c2ccc(F)cc2)cc1	0	Dataset1	train	train	test	train	train	train	train	test	train	train	0
S(=O)(=O)(C)c1ccc(-c2c(CC(=O)O)scc2-c2ccc(F)cc2)cc1	0	Dataset1	train	train	test	test	train	train	test	test	test	train	0
S(=O)(=O)(C)c1ccc(C2=C(c3ccccc3)C(=C)C2)cc1	1	Dataset1	train	train	test	train	train	train	train	train	train	train	1
S(=O)(=O)(C)c1ccc(C=2C(C)(C)/C(=N/O)/C=2c2ccccc2)cc1	1	Dataset1	train	train	train	test	train	test	test	train	train	train	1
S(=O)(=O)(C)c1ccc(C=2C(C)(C)C(=C)C=2c2ccccc2)cc1	1	Dataset1	test	train	test	train	train	train	test	test	train	test	1
S(=O)(=O)(C)c1ccc(C=2C(C)(C)C(=O)C=2c2ccc(F)cc2)cc1	1	Dataset1	train	train	train	train	train	test	train	train	train	train	1
S(=O)(=O)(C)c1ccc(C=2C(C)(C)C(=O)C=2c2ccccc2)cc1	1	Dataset1	test	test	train	test	train	train	train	test	train	train	1
S(=O)(=O)(C)c1ccc(C2=C(c3ccccc3)C(=O)C32CCCC3)cc1	1	Dataset1	train	test	train	test	train	train	train	train	train	train	1
S(=O)(=O)(C)c1ccc(C=2C(=O)C(C)(C)C=2c2ccccc2)cc1	1	Dataset1	test	train	train	test	test	train	train	train	train	train	1
S(=O)(=O)(C)c1ccc(-n2nc(C(F)(F)F)c3SCc4c(-c23)cc(F)c(OC)c4)cc1	1	Dataset1	train	train	train	train	train	test	train	test	train	train	1
S(=O)(=O)(N)c1ccc(-n2nc(C(F)(F)F)c3SCc4c(-c23)cccc4)cc1	1	Dataset1	train	train	train	train	train	train	train	train	test	test	1
S(=O)(=O)(N)c1ccc(-n2nc(C(F)(F)F)c3SCc4c(-c23)ccc(C)c4)cc1	1	Dataset1	train	test	test	train	train	train	train	test	train	train	0
S(=O)(=O)(N)c1ccc(-n2nc(C(F)(F)F)c3SCc4c(-c23)ccc(F)c4)cc1	1	Dataset1	train	train	train	test	train	train	train	train	test	train	1
S(=O)(=O)(N)c1ccc(-n2nc(C(F)(F)F)c3SCc4c(-c23)ccc(OC)c4)cc1	1	Dataset1	train	test	test	train	test	train	train	train	train	test	1
S(=O)(=O)(N)c1ccc(-n2nc(C(F)(F)F)c3SCc4c(-c23)cc(F)c(C)c4)cc1	1	Dataset1	test	train	train	test	train	train	train	test	train	test	0
S(=O)(=O)(N)c1ccc(-n2nc(C(F)(F)F)c3SCc4c(-c23)cc(F)c(F)c4)cc1	1	Dataset1	train	train	train	test	train	train	train	train	train	test	1
S(=O)(=O)(N)c1ccc(-n2nc(C(F)(F)F)c3SCc4c(-c23)cc(F)c(OC)c4)cc1	1	Dataset1	train	train	train	train	train	test	train	train	train	train	1
S(=O)(=O)(N)c1ccc(-n2nc(C(F)(F)F)c3SCc4c(-c23)cc(F)cc4)cc1	1	Dataset1	train	train	train	train	train	train	test	train	train	test	1
S(=O)(=O)(N)c1ccc(-n2nc(C(F)F)c3SCc4c(-c23)cc(F)c(OC)c4)cc1	1	Dataset1	train	test	train	train	train	train	train	test	train	test	1
S(=O)(=O)(C)c1ccc(-c2c(-c3ccccc3)cccc2)cc1	0	Dataset1	train	train	train	train	train	train	train	train	test	train	0
S(=O)(=O)(C)c1ccc(-c2c(-c3ccc(F)cc3)sc([N+](=O)[O-])c2)cc1	0	Dataset1	train	test	train	train	train	train	train	train	train	train	0
S(=O)(=O)(C)c1ccc(-c2c(-c3ccc(F)cc3)sc(/C=C/C(=O)OCC)c2)cc1	0	Dataset1	train	train	train	train	train	train	train	train	train	train	1
S(=O)(=O)(C)c1ccc(-c2c(-c3ccc(F)cc3)sc(C)c2)cc1	0	Dataset1	test	test	test	train	test	train	train	train	train	test	0
S(=O)(=O)(C)c1ccc(-c2c(-c3ccc(F)cc3)sc(CC#N)c2)cc1	0	Dataset1	test	train	test	train	train	train	train	test	train	train	0
S(=O)(=O)(C)c1ccc(-c2c(-c3ccc(F)cc3)sc(CCC(=O)O)c2)cc1	0	Dataset1	train	train	train	train	test	train	train	train	train	train	0
S(=O)(=O)(C)c1ccc(-c2c(-c3ccc(F)cc3)sc(CCC(=O)OCC)c2)cc1	0	Dataset1	train	train	train	train	test	train	train	train	test	test	0
S(=O)(=O)(C)c1sc(c(-c2ccc(S(=O)(=O)C)cc2)c1)-c1ccc(F)cc1	0	Dataset1	train	train	train	train	train	train	train	test	train	train	0
S(=O)(=O)(C)c1ccc(-c2c(-c3ccc(F)cc3)sc(Sc3ccccc3)c2)cc1	0	Dataset1	train	train	train	test	test	test	train	train	train	train	0
S(=O)(=O)(C)c1ccc(-c2c(-c3ccccc3)sc3c2CCCC3)cc1	0	Dataset1	train	train	train	train	test	train	train	train	test	test	0
S(=O)(=O)(C)c1ccc(-c2c(-c3ccc(S(=O)(=O)C)cc3)csc2)cc1	0	Dataset1	train	train	train	train	train	train	train	train	train	train	0
S(C)c1ccc(-c2c(-c3ccc(SC)cc3)csc2)cc1	0	Dataset1	train	train	train	train	test	train	train	test	train	train	0
S(=O)(=O)(C)c1ccc(-c2c(-c3ccc(C)cc3)scc2)cc1	0	Dataset1	test	train	test	train	train	train	test	train	test	train	0
S(=O)(=O)(C)c1ccc(-c2c(-c3ccc(O)cc3)scc2)cc1	0	Dataset1	test	train	train	train	train	train	test	train	train	train	0
c1(c(-c2ccccc2)ccs1)-c1ccccc1	0	Dataset1	train	train	test	test	train	train	test	train	train	train	0
Clc1ccc(-c2c(-c3ccc(S(=O)(=O)C)cc3)n3c(SC(Cl)=C3)n2)cc1	1	Dataset1	train	train	train	train	train	test	test	test	test	test	1
S(=O)(=O)(C)c1ccc(-c2c(-c3cc(F)c(F)cc3)nc3SC=Cn23)cc1	1	Dataset1	test	test	test	train	test	train	train	test	train	train	0
S(=O)(=O)(C)c1ccc(-c2c(-c3ccc(F)cc3)nc3SC=Cn23)cc1	1	Dataset1	test	train	train	train	test	test	test	train	train	train	1
S(=O)(=O)(C)c1ccc(-c2c(-c3ccccc3)nc3SC=Cn23)cc1	1	Dataset1	train	train	train	train	train	train	train	test	train	train	0
S(=O)(=O)(C)c1ccc(-c2c(-c3ccccc3)nc3SC(C)=Cn23)cc1	1	Dataset1	train	train	train	train	train	train	train	train	train	train	1
S(=O)(=O)(C)c1ccc(C2=C(c3ccccc3)n3nc(C(C)C)nc3S2)cc1	1	Dataset1	train	train	train	test	test	test	test	train	train	test	0
S(=O)(=O)(C)c1ccc(C2=C(c3cc(C)ccc3)n3nc(C(F)(F)F)nc3S2)cc1	1	Dataset1	train	train	test	train	train	train	train	train	train	train	1
S(=O)(=O)(C)c1ccc(C2=C(c3cc(F)ccc3)n3nc(C(F)(F)F)nc3S2)cc1	1	Dataset1	train	test	train	test	train	train	train	train	train	train	1
S(=O)(=O)(C)c1ccc(C2=C(c3ccccc3)n3nc(C(F)(F)F)nc3S2)cc1	1	Dataset1	train	train	train	train	train	train	test	test	train	train	1
S(=O)(=O)(C)c1ccc(C2=C(c3ccccc3)Sc3n2nc(C(F)(F)F)n3)cc1	0	Dataset1	test	train	test	train	train	test	train	train	train	train	0
S(=O)(=O)(C)c1ccc(C2=C(c3cc(F)ccc3)n3nc(C)nc3S2)cc1	0	Dataset1	train	train	train	train	train	train	test	train	train	train	0
S(=O)(=O)(C)c1ccc(C2=C(c3ccccc3)n3nc(C)nc3S2)cc1	0	Dataset1	train	train	train	train	train	train	train	train	train	train	0
S(=O)(=O)(C)c1ccc(C2=C(c3ccccc3)n3nc(C=C)nc3S2)cc1	1	Dataset1	train	train	train	train	train	train	test	train	train	train	1
S(=O)(=O)(C)c1ccc(C2=C(c3ccccc3)n3nc(CC)nc3S2)cc1	1	Dataset1	train	train	train	train	test	test	train	train	test	train	0
S(=O)(=O)(C)c1ccc(C2=C(c3cc(F)c(F)cc3)n3ncnc3S2)cc1	1	Dataset1	train	train	train	train	train	train	train	train	train	train	1
S(=O)(=O)(C)c1ccc(C2=C(c3cc(F)cc(F)c3)n3ncnc3S2)cc1	1	Dataset1	train	train	train	train	train	train	train	train	train	train	0
S(=O)(=O)(C)c1ccc(C2=C(c3cc(F)ccc3)n3ncnc3S2)cc1	1	Dataset1	train	train	train	train	train	train	train	test	test	train	1
S(=O)(=O)(C)c1ccc(C2=C(c3ccc(F)cc3)n3ncnc3S2)cc1	1	Dataset1	test	train	train	train	train	train	train	train	train	train	0
S(=O)(=O)(C)c1ccc(C2=C(c3ccccc3)n3ncnc3S2)cc1	1	Dataset1	train	train	test	train	train	train	train	train	test	test	1
S(=O)(=O)(C)c1ccc(C2=C(c3ccccc3)Sc3n2ncn3)cc1	1	Dataset1	train	train	train	train	train	train	test	train	test	test	1
S(=O)(=O)(C)c1ccc(-c2c(c(C(F)(F)F)n[nH]2)-c2ccc(F)cc2)cc1	0	Dataset1	test	train	train	test	test	train	test	test	train	train	0
S(=O)(=O)(C)c1ccc(-c2c(-c3ccc(F)cc3)cn[nH]2)cc1	0	Dataset1	train	train	train	test	test	train	train	train	test	train	0
S(=O)(=O)(C)c1ccc(-c2c(c(C(F)(F)F)n(CC=C)n2)-c2ccc(F)cc2)cc1	1	Dataset1	test	train	train	train	train	train	train	train	train	train	1
S(=O)(=O)(C)c1ccc(-c2c(-c3ccc(F)cc3)cn(CC=C)n2)cc1	0	Dataset1	train	train	train	train	test	train	train	train	test	test	0
S(=O)(=O)(C)c1ccc(-c2c(c(C(F)(F)F)n(CCc3ccccc3)n2)-c2ccc(F)cc2)cc1	1	Dataset1	train	test	test	train	train	train	train	train	train	train	1
S(=O)(=O)(N)c1ccc(-c2c(c(C(F)(F)F)n(CC)n2)-c2ccc(F)cc2)cc1	1	Dataset1	train	train	train	train	train	train	train	train	train	train	1
Clc1cc2C(S(=O)(=O)C(C)C)=C(O)N(Cc3cc(F)c(F)cc3)C(=O)c2cc1	1	Dataset1	train	test	test	train	test	train	train	train	train	train	1
Clc1cc2C(S(=O)(=O)C(C)C)=C(O)N(Cc3ccccc3)C(=O)c2cc1	1	Dataset1	test	train	test	train	train	train	train	train	train	train	0
S(=O)(=O)(C(C)C)C1=C(O)N(Cc2ccc(F)cc2)C(=O)c2c1cccc2	1	Dataset1	test	train	test	train	train	train	test	train	train	train	1
Clc1cc(c(-c2cc(C)cnc2)nc1)-c1ccc(S(=O)(=O)C)cc1	1	Dataset1	train	train	train	test	train	test	train	train	train	train	1
Clc1cc(c(-c2cnc(C)cc2)nc1)-c1ccc(S(=O)(=O)C)cc1	1	Dataset1	train	train	train	train	test	train	test	train	train	train	1
Clc1cc(c(-c2cnc(C)cc2)nc1)-c1ccc(S(=O)(=O)N)cc1	1	Dataset1	test	train	test	train	train	train	train	train	train	test	1
Clc1cc(c(-c2cnc(C3CC3)cc2)nc1)-c1ccc(S(=O)(=O)C)cc1	1	Dataset1	train	train	train	train	train	train	test	train	test	train	0
Clc1cc(c(-c2cnc(CC)cc2)nc1)-c1ccc(S(=O)(=O)C)cc1	1	Dataset1	test	train	test	train	test	train	train	train	train	train	1
Clc1cc(c(-c2cnccc2)nc1)-c1ccc(S(=O)(=O)C)cc1	1	Dataset1	train	train	test	train	test	train	test	train	train	test	1
Clc1cc(c(-c2ncccc2)nc1)-c1ccc(S(=O)(=O)C)cc1	1	Dataset1	train	train	test	test	train	test	train	train	train	test	1
S(=O)(=O)(C)c1ccc(-c2c(-c3cnccc3)ncc(C(F)(F)F)c2)cc1	1	Dataset1	train	test	train	test	train	test	train	train	test	test	1
S(=O)(=O)(C)c1ccc(-c2c(-c3ccccc3)nccc2)cc1	1	Dataset1	test	train	test	train	train	test	test	train	train	test	1
Fc1c(-c2cc(C)cc(C)c2)ccc(C(C(=O)O)C)c1	0	Dataset1	train	test	train	train	train	train	train	train	train	train	0
Fc1c(-c2cc(C(C)C)ccc2)ccc(C(C(=O)O)C)c1	0	Dataset1	train	train	train	train	train	train	train	train	train	train	0
Fc1c(-c2cc(OC)cc(OC)c2)ccc(C(C(=O)O)C)c1	1	Dataset1	train	train	train	train	test	train	train	train	train	train	1
Fc1c(-c2cc(OCC)cc(OCC)c2)ccc(C(C(=O)O)C)c1	1	Dataset1	train	train	test	train	train	train	train	train	train	test	1
Fc1c(-c2cc(OCC)ccc2)ccc(C(C(=O)O)C)c1	1	Dataset1	train	train	train	train	train	train	train	train	train	train	0
Fc1c(-c2ccccc2)ccc(C(C(=O)O)C)c1	1	Dataset1	train	train	train	train	train	train	train	train	train	train	1
O=C(O)C(C)c1ccc(-c2ccccc2)cc1	1	Dataset1	train	train	train	train	test	train	test	train	train	test	1
S(=O)(=O)(C)c1ccc(-c2c(-c3ccccc3)ccc([N+](=O)[O-])c2)cc1	0	Dataset1	train	train	train	test	train	train	train	test	train	train	0
S(=O)(=O)(C)c1ccc(-c2c(-c3ccccc3)ccc(C(=O)O)c2)cc1	0	Dataset1	test	train	train	train	train	train	train	train	train	train	0
S(=O)(=O)(C)c1ccc(-c2c(-c3ccccc3)ccc(C(=O)OC)c2)cc1	0	Dataset1	train	test	train	train	test	train	train	train	train	train	0
S(=O)(=O)(C)c1ccc(-c2c(-c3ccccc3)ccc(N)c2)cc1	0	Dataset1	train	test	train	test	train	test	train	train	train	train	0
S(=O)(=O)(C)c1ccc(-c2c(-c3ccccc3)ccc(O)c2)cc1	0	Dataset1	train	train	train	train	train	train	train	train	train	train	0
S(=O)(=O)(C)c1ccc(-c2c(-c3ccccc3)cc3c(c2)cccc3)cc1	0	Dataset1	train	train	test	train	test	train	train	train	test	train	0
S(=O)(=O)(C)c1ccc(-c2c(-c3ccccc3)cc([N+](=O)[O-])cc2)cc1	0	Dataset1	train	train	train	train	train	train	train	train	train	train	1
S(=O)(=O)(C)c1ccc(-c2c(-c3ccccc3)cc(N)cc2)cc1	0	Dataset1	train	train	train	train	train	train	train	test	train	test	1
S(=O)(=O)(C)c1ccc(-c2c(C3=CCCCC3)cccc2)cc1	0	Dataset1	train	test	train	train	train	test	train	train	train	train	0
S(=O)(=O)(C)c1ccc(-c2c(C3=CCN(C)CC3)cccc2)cc1	0	Dataset1	train	train	train	train	test	train	train	train	train	train	0
S(=O)(=O)(C)c1ccc(-c2c(-c3cc4c(cc(OC)cc4)cc3)cccc2)cc1	0	Dataset1	train	train	train	train	train	train	train	train	train	train	0
S(=O)(=O)(C)c1ccc(-c2c(C3CCCCC3)cccc2)cc1	0	Dataset1	train	train	train	train	train	train	test	train	train	test	0
S(=O)(=O)(C)c1ccc(-c2c(-c3cnccc3)cccc2)cc1	0	Dataset1	train	train	train	train	test	train	train	train	test	train	1
S(=O)(=O)(C)c1ccc(-c2c(-c3ccncc3)cccc2)cc1	0	Dataset1	train	test	train	train	test	train	train	train	train	train	0
S(=O)(=O)(C)c1ccc(-c2c(-c3cncnc3)cccc2)cc1	0	Dataset1	train	test	train	train	train	train	train	test	train	train	0
S(=O)(=O)(C)c1ccc(-c2c(-c3nc4c(cc3)cccc4)cccc2)cc1	0	Dataset1	train	train	test	train	train	train	test	train	train	train	0
S(=O)(=O)(C)c1ccc(-c2c(-c3ncccc3)cccc2)cc1	0	Dataset1	train	train	test	train	train	train	train	train	train	train	0
S(=O)(=O)(C)c1ccc(-c2c(Cc3ccccc3)cccc2)cc1	0	Dataset1	train	train	test	train	train	train	train	test	train	train	0
S(=O)(=O)(C)c1ccc(-c2c(N3CCCCC3)cccc2)cc1	0	Dataset1	train	test	test	train	test	train	test	train	test	test	0
S(=O)(=O)(C)c1ccc(-c2c(Oc3ccccc3)cccc2)cc1	0	Dataset1	train	train	train	train	test	test	train	test	test	train	0
S(=O)(=O)(C)c1ccc(-c2c(-c3ccccc3)cccn2)cc1	0	Dataset1	train	train	train	train	train	test	test	train	train	test	0
S(=O)(=O)(C)c1ccc(-c2c(-c3ccccc3)nccn2)cc1	0	Dataset1	train	train	train	train	test	test	train	test	train	train	0
Brc1ccc(CCCc2sc(c(-c3ccc(F)cc3)n2)-c2ccc(S(=O)(=O)C)cc2)cc1	1	Dataset1	test	train	train	train	train	train	train	train	train	train	1
Clc1ccc(-c2sc(c(-c3ccc(F)cc3)n2)-c2ccc(S(=O)(=O)C)cc2)cc1	1	Dataset1	train	train	train	test	train	train	train	train	train	train	1
Clc1c(-c2sc(c(-c3cc(F)ccc3)n2)-c2ccc(S(=O)(=O)C)cc2)cccc1	1	Dataset1	train	train	train	train	train	test	train	train	train	train	1
Clc1c(-c2sc(c(-c3c(F)ccc(F)c3)n2)-c2ccc(S(=O)(=O)C)cc2)cccc1	0	Dataset1	train	train	train	train	test	train	train	train	train	train	0
Clc1c(-c2sc(c(-c3ccc(F)cc3)n2)-c2ccc(S(=O)(=O)C)cc2)cccc1	1	Dataset1	train	train	train	test	train	train	test	train	train	train	0
Clc1c(-c2sc(c(-c3c(F)cc(F)cc3)n2)-c2ccc(S(=O)(=O)C)cc2)cccc1	1	Dataset1	train	train	train	train	train	train	train	test	train	train	1
Clc1c(-c2sc(c(-c3ccccc3)n2)-c2ccc(S(=O)(=O)C)cc2)cccc1	1	Dataset1	train	test	train	test	test	train	train	train	train	train	1
Clc1c(-c2sc(c(-c3c(F)cccc3)n2)-c2ccc(S(=O)(=O)C)cc2)cccc1	1	Dataset1	test	train	train	train	train	train	train	train	train	test	1
Clc1c(-c2sc(c(-c3cscc3)n2)-c2ccc(S(=O)(=O)C)cc2)cccc1	1	Dataset1	train	train	train	train	train	train	train	train	train	train	1
Clc1c(-c2sc(c(-c3sccc3)n2)-c2ccc(S(=O)(=O)C)cc2)cccc1	1	Dataset1	test	train	test	train	train	train	train	train	train	test	1
S(=O)(=O)(C)c1ccc(-c2c(-c3ccc(F)cc3)nc(C(F)(F)F)s2)cc1	1	Dataset1	train	train	train	train	train	train	test	train	train	train	1
S(=O)(=O)(C)c1ccc(-c2c(-c3ccc(F)cc3)sc(C(F)(F)F)n2)cc1	1	Dataset1	train	train	test	train	train	test	train	train	train	train	0
S(=O)(=O)(C)c1ccc(-c2c(-c3ccc(F)cc3)nc(-c3ccc(C(C)(C)C)cc3)s2)cc1	0	Dataset1	test	test	train	train	train	train	train	train	test	train	0
S(=O)(=O)(C)c1ccc(-c2c(-c3ccc(F)cc3)nc(-c3ccccc3)s2)cc1	0	Dataset1	train	train	train	train	train	train	train	train	train	train	0
S(=O)(=O)(C)c1ccc(-c2c(-c3ccc(F)cc3)nc(-c3sccc3)s2)cc1	1	Dataset1	train	train	train	train	train	test	test	train	train	train	0
S(=O)(=O)(C)c1ccc(-c2c(-c3ccc(F)cc3)nc(CC)s2)cc1	1	Dataset1	train	train	train	train	train	train	train	train	train	train	1
S(=O)(=O)(C)c1ccc(-c2c(-c3ccc(F)cc3)nc(Cc3ccccc3)s2)cc1	1	Dataset1	train	test	train	train	test	train	train	train	test	train	1
S(=O)(=O)(C)c1ccc(-c2c(-c3ccc(F)cc3)nc(CCc3ccccc3)s2)cc1	1	Dataset1	train	train	train	train	test	train	train	train	train	train	1
Brc1ccc(-c2c(-c3ccc(S(=O)(=O)N)cc3)nc(C)s2)cc1	1	Dataset1	train	train	train	train	train	train	train	train	train	test	1
Clc1cc(Cl)cc(OCc2sc(c(-c3ccc(F)cc3)n2)-c2ccc(S(=O)(=O)N)cc2)c1	1	Dataset1	train	train	test	test	train	train	test	train	train	test	0
Clc1ccc(-c2c(-c3ccc(S(=O)(=O)N)cc3)sc(C)n2)cc1	1	Dataset1	train	test	train	test	test	train	train	train	train	train	1
Clc1ccc(-c2c(-c3ccc(S(=O)(=O)N)cc3)nc(C)s2)cc1	1	Dataset1	train	test	train	train	train	train	train	train	train	train	1
Clc1c(-c2sc(c(-c3ccc(F)cc3)n2)-c2ccc(S(=O)(=O)N)cc2)cccc1	1	Dataset1	train	train	test	train	train	train	test	train	train	test	1
S(=O)(=O)(N)c1ccc(-c2c(-c3cc(F)c(OC)cc3)nc(C)s2)cc1	1	Dataset1	train	train	train	test	train	train	train	train	train	train	1
S(=O)(=O)(N)c1ccc(-c2c(-c3ccccc3)sc(C)n2)cc1	1	Dataset1	train	test	train	train	train	train	train	train	test	test	1
S(=O)(=O)(N)c1ccc(-c2c(-c3ccccc3)nc(C)s2)cc1	1	Dataset1	train	test	train	train	train	train	train	train	train	train	1
S(=O)(=O)(N)c1ccc(-c2c(-c3cc(F)c(OC)cc3)nc(NCc3ccccc3)s2)cc1	1	Dataset1	train	test	test	train	test	train	train	train	train	train	0
Clc1ccc(COc2c(-c3ccc(S(=O)(=O)C)cc3)cc(C(F)(F)F)cn2)cc1	1	Dataset1	train	train	test	train	train	train	train	train	train	train	1
Clc1c(Nc2c(CC(=O)O)cccc2)c(Cl)ccc1	1	Dataset1	test	train	train	train	test	train	train	train	train	test	1
S(=O)(=O)(C)c1ccc(C2=C(OC(C)C3CC3)C(=O)OC2(C)C)cc1	1	Dataset1	test	test	train	train	train	train	train	train	train	train	1
S(=O)(=O)(C)c1ccc(C2=C(OC(CC)C)C(=O)OC2(C)C)cc1	1	Dataset1	train	train	train	train	test	train	train	train	train	train	1
S(=O)(=O)(C)c1ccc(C2=C(OC)C(=O)OC2(C)C)cc1	0	Dataset1	train	train	train	train	train	train	train	train	train	train	0
S(=O)(=O)(C)c1ccc(C2=C(OC3CCCCC3)C(=O)OC2(C)C)cc1	1	Dataset1	train	train	train	train	train	test	train	test	test	train	1
S(=O)(=O)(C)c1ccc(C2=C(OCC)C(=O)OC2(C)C)cc1	0	Dataset1	train	train	test	train	test	train	train	train	train	train	0
Clc1ccc(OC2=C(c3ccc(S(=O)(=O)C)cc3)C(C)(C)OC2=O)cc1	1	Dataset1	train	test	train	train	train	train	train	train	train	test	1
S(=O)(=O)(C)c1ccc(C2=C(Oc3cc(F)c(F)cc3)C(=O)OC2(C)C)cc1	1	Dataset1	test	train	test	train	train	train	train	train	train	test	1
S(=O)(=O)(C)c1ccc(C2=C(Oc3cc(F)ccc3)C(=O)OC2(C)C)cc1	1	Dataset1	train	train	train	test	test	train	train	test	train	test	1
S(=O)(=O)(C)c1ccc(C2=C(Oc3ccc(C)cc3)C(=O)OC2(C)C)cc1	1	Dataset1	test	train	train	test	train	train	train	test	train	train	1
S(=O)(=O)(C)c1ccc(C2=C(Oc3ccc(F)cc3)C(=O)OC2(C)C)cc1	1	Dataset1	train	train	train	train	train	train	train	train	test	train	1
S(=O)(=O)(C)c1ccc(C2=C(Oc3c(F)cc(F)cc3)C(=O)OC2(C)C)cc1	1	Dataset1	train	train	train	test	train	train	test	test	train	train	1
S(=O)(=O)(C)c1ccc(C2=C(Oc3ccccc3)C(=O)OC2(C)C)cc1	1	Dataset1	test	test	train	train	test	train	train	train	test	train	0
S(=O)(=O)(C)c1ccc(C2=C(Oc3c(C)cccc3)C(=O)OC2(C)C)cc1	1	Dataset1	test	train	train	train	train	train	train	train	train	train	1
Brc1cnc(OC2=C(c3ccc(S(=O)(=O)C)cc3)C(C)(C)OC2=O)cc1	1	Dataset1	train	train	train	train	test	train	train	test	train	train	0
Clc1c(OC2=C(c3ccc(S(=O)(=O)C)cc3)C(C)(C)OC2=O)ncc(Cl)c1	1	Dataset1	train	test	train	test	train	train	train	train	train	train	1
Clc1cnc(OC2=C(c3ccc(S(=O)(=O)C)cc3)C(C)(C)OC2=O)cc1	1	Dataset1	test	train	train	train	train	train	train	test	train	train	1
S(=O)(=O)(C)c1ccc(C2=C(Oc3ncc(F)cc3)C(=O)OC2(C)C)cc1	1	Dataset1	train	train	train	train	train	train	test	train	train	test	1
S(=O)(=O)(C)c1ccc(C2=C(Oc3cc4c(scc4)cc3)C(=O)OC2(C)C)cc1	1	Dataset1	train	train	train	train	train	train	train	train	test	train	0
Clc1ccc(C(=O)NNc2ccc(C)cc2)cc1	1	Dataset1	train	train	train	train	train	train	test	test	test	test	1
Clc1ccc(C(=O)NNc2ccc(S(=O)(=O)C)cc2)cc1	0	Dataset1	test	train	test	train	test	train	train	train	train	train	0
Clc1ccc(-c2nn(-c3ccc(OC)cc3)c3c2CC(NOC(=O)C)CC3)cc1	0	Dataset1	train	train	train	test	test	train	train	train	train	test	0
Clc1ccc(-n2nc(-c3ccc(Cl)cc3)c3c2CCC3)cc1	0	Dataset1	train	train	train	test	train	test	train	train	test	test	0
Clc1ccc(-c2nn(-c3ccc(S(=O)(=O)C)cc3)c3c2CCCC3)cc1	0	Dataset1	train	train	train	train	train	train	train	test	train	train	0
Clc1ccc(-n2nc(-c3ccc(Cl)cc3)c3c2CCCCC3)cc1	0	Dataset1	train	train	train	train	train	test	test	train	train	train	0
Clc1ccc(-c2nn(-c3ccc(S(=O)(=O)C)cc3)c3c2CCCCC3)cc1	0	Dataset1	train	train	train	train	train	train	train	train	test	test	0
O=C(NNc1ccccc1)c1ccc(OC)cc1	0	Dataset1	train	test	train	train	train	train	train	train	train	train	0
O=C(NNc1ccccc1)c1ccccc1	0	Dataset1	train	train	train	train	test	train	train	train	test	test	0
S(=O)(=O)(C)c1ccc(-n2nc(-c3ccc(F)cc3)c3c2CCCC3)cc1	0	Dataset1	train	train	train	test	train	test	train	train	test	train	0
S(=O)(=O)(C)c1ccc(NNC(=O)c2ccccc2)cc1	0	Dataset1	train	train	train	train	train	train	train	train	train	train	0
S(=O)(=O)(C)c1ccc([C@H]([C@@H](CCC(=O)[O-])c2ccccc2)CO)cc1.[Na+]	0	Dataset1	train	test	train	train	train	train	train	train	train	train	0
S(=O)(=O)(C)c1ccc([C@H]([C@H](C(=O)O)c2ccccc2)CO)cc1	0	Dataset1	train	train	train	train	test	train	train	train	test	train	0
S(=O)(=O)(C)c1ccc([C@@H]2[C@@H](c3ccccc3)C(=O)OC2)cc1	0	Dataset1	train	train	train	train	train	train	train	test	test	train	0
S(=O)(=O)(C)c1ccc([C@@H]2[C@H](c3ccccc3)C(=O)OC2)cc1	0	Dataset1	train	train	train	train	test	test	train	test	train	train	0
S(=O)(=O)(C)c1ccc(C2=C(c3ccc(O[C@H]4[C@@H](O)[C@@H](O)[C@H](O)[C@H](C(=O)O)O4)cc3)C(=O)OC2)cc1	0	Dataset1	train	train	train	train	train	test	train	train	test	train	1
S(=O)(=O)(C)c1ccc(C2=C(c3ccccc3)C(=O)OC2O[C@H]2[C@@H](O)[C@@H](O)[C@H](O)[C@H](C(=O)O)O2)cc1	0	Dataset1	test	train	train	train	train	train	train	train	train	train	0
Brc1cc(-c2nc(Cc3c(C)n(C(=O)c4ccc(Cl)cc4)c4c3cc(OC)cc4)sc2)ccc1	1	Dataset1	train	train	train	test	train	test	test	train	train	test	1
Brc1ccc(C(=O)n2c(C)c(Cc3scc(-c4ccc([N+](=O)[O-])cc4)n3)c3c2ccc(OC)c3)cc1	1	Dataset1	train	train	train	train	train	train	test	train	test	train	1
Brc1ccc(C(=O)n2c(C)c(Cc3scc(-c4ccc(Cl)cc4)n3)c3c2ccc(OC)c3)cc1	1	Dataset1	train	train	train	test	train	train	test	train	test	train	1
Brc1ccc(C(=O)n2c(C)c(Cc3scc(-c4ccc(Br)cc4)n3)c3c2ccc(OC)c3)cc1	1	Dataset1	train	test	train	test	train	train	test	train	train	train	1
Brc1ccc(-c2nc(Cc3c(C)n(C(=O)c4ccc(Cl)cc4)c4c3cc(OC)cc4)sc2)cc1	1	Dataset1	train	train	test	train	test	train	train	train	train	train	1
Clc1ccc(C(=O)n2c(C)c(Cc3scc(-c4c5c(sc4)cccc5)n3)c3c2ccc(OC)c3)cc1	1	Dataset1	train	train	train	test	test	train	train	train	train	train	1
Clc1ccc(C(=O)n2c(C)c(Cc3scc(-c4cc5c(cc4)cccc5)n3)c3c2ccc(OC)c3)cc1	1	Dataset1	train	train	test	train	train	train	train	train	train	train	1
Clc1ccc(C(=O)n2c(C)c(Cc3scc(-c4ccc([N+](=O)[O-])cc4)n3)c3c2ccc(OC)c3)cc1	1	Dataset1	test	train	train	train	train	train	train	train	train	test	1
Clc1ccc(C(=O)n2c(C)c(Cc3scc(-c4ccc(F)cc4)n3)c3c2ccc(OC)c3)cc1	1	Dataset1	test	test	train	train	test	train	train	train	train	train	1
Clc1ccc(C(=O)n2c(C)c(Cc3scc(-c4ccc(Cl)cc4)n3)c3c2ccc(OC)c3)cc1	1	Dataset1	train	train	train	train	train	train	train	train	train	train	1
Clc1sc(-c2c(-c3ccc(S(=O)(=O)C)cc3)oc(C)n2)cc1	1	Dataset1	train	test	train	test	test	train	train	test	test	test	1
Clc1sc(-c2c(-c3ccc(S(=O)(=O)N)cc3)oc(C)n2)cc1	1	Dataset1	train	test	train	test	train	train	train	test	test	train	1
S(=O)(=O)(C)c1ccc(-c2c(-c3ccc(F)cc3)nc(C)o2)cc1	1	Dataset1	train	train	train	train	train	train	train	train	train	test	1
S(=O)(=O)(C)c1ccc(-c2c(C3CCCC3)nc(C)o2)cc1	0	Dataset1	train	train	train	test	train	train	test	train	train	test	0
S(=O)(=O)(C)c1ccc(-c2c(C3CCCCC3)nc(C)o2)cc1	1	Dataset1	test	test	train	test	train	train	test	test	train	train	0
S(=O)(=O)(C)c1ccc(-c2c(-c3ccccc3)nc(C)o2)cc1	1	Dataset1	train	test	train	train	train	test	train	train	train	train	1
S(=O)(=O)(C)c1ccc(-c2c(C3CCCCC3)nc(-c3ccccc3)o2)cc1	0	Dataset1	test	train	test	train	train	train	train	train	train	test	0
S(=O)(=O)(CC)c1ccc(-c2c(-c3ccc(F)cc3)nc(C)o2)cc1	0	Dataset1	test	train	test	train	train	train	train	train	test	train	0
S(=O)(=O)(N)c1ccc(-c2c(-c3ccc(F)cc3)nc(C)o2)cc1	1	Dataset1	train	train	train	train	test	train	test	train	train	test	1
S(=O)(=O)(N)c1ccc(-c2c(C3CCCCC3)nc(C)o2)cc1	1	Dataset1	train	train	train	test	train	train	train	train	train	train	0
S(=O)(=O)(C)c1ccc(-c2c(-c3sc(C)cc3)nc(C)o2)cc1	1	Dataset1	train	train	train	train	train	train	train	train	train	train	1
Brc1c(n(-c2ccc(S(=O)(=O)N)cc2)nc1)-c1ccc(Cl)cc1	1	Dataset1	train	test	test	train	test	train	test	train	train	train	0
Clc1c(n(-c2ccc(S(=O)(=O)N)cc2)nc1C#N)-c1ccc(Cl)cc1	1	Dataset1	test	train	train	test	train	train	test	train	train	train	1
Clc1c(n(-c2ccc(S(=O)(=O)N)cc2)nc1C(F)(F)F)-c1ccc(Cl)cc1	1	Dataset1	train	train	train	train	train	train	train	train	train	train	1
Clc1c(n(-c2ccc(S(=O)(=O)N)cc2)nc1C)-c1ccccc1	1	Dataset1	train	train	train	train	train	train	train	train	train	train	1
Clc1c(OC)c(C)cc(-c2n(-c3ccc(S(=O)(=O)N)cc3)nc(C(F)(F)F)c2)c1	1	Dataset1	train	test	train	train	train	test	test	train	test	train	1
Clc1c(Cl)ccc(-c2n(-c3ccc(S(=O)(=O)N)cc3)nc(C(F)(F)F)c2)c1	1	Dataset1	train	train	train	test	test	test	train	test	train	train	1
Clc1c(NC)ccc(-c2n(-c3ccc(S(=O)(=O)N)cc3)nc(C(F)(F)F)c2)c1	1	Dataset1	train	train	test	train	train	train	train	train	test	test	1
Clc1c(-c2n(-c3ccc(S(=O)(=O)N)cc3)nc(C(F)(F)F)c2)ccc(Cl)c1	1	Dataset1	train	train	train	train	test	test	train	train	train	test	1
Clc1ccc(-c2n(-c3ccc(S(=O)(=O)N)cc3)nc(C(F)(F)F)c2C)cc1	1	Dataset1	train	train	test	test	test	train	train	test	train	train	1
Clc1ccc(-c2n(-c3ccc(S(=O)(=O)N)cc3)nc(C(F)(F)F)c2CC)cc1	1	Dataset1	train	test	train	train	test	train	train	train	train	train	1
Clc1ccc(-c2n(-c3ccc(S(=O)(=O)N)cc3)nc(C(F)(F)F)c2)cc1	1	Dataset1	test	train	train	train	test	train	train	train	train	train	1
Clc1ccc(-c2n(-c3ccc(S(=O)(=O)N)cc3)ncc2S(=O)(=O)C)cc1	0	Dataset1	test	train	train	test	train	train	train	train	train	train	0
Clc1c(-c2n(-c3ccc(S(=O)(=O)N)cc3)nc(C(F)(F)F)c2)cccc1	1	Dataset1	test	train	train	train	train	train	train	train	train	train	1
Clc1c(n(-c2ccc(S(=O)(=O)N)cc2)nc1)-c1ccccc1	1	Dataset1	test	train	train	train	train	train	test	train	train	train	1
S(=O)(=O)(N)c1ccc(-n2c(c(F)c(C(F)(F)F)n2)-c2ccccc2)cc1	1	Dataset1	train	train	train	train	test	train	train	train	train	test	1
S(=O)(=O)(N)c1ccc(-n2c(c(OC)c(C(F)(F)F)n2)-c2ccccc2)cc1	1	Dataset1	train	test	train	train	train	train	train	test	train	train	1
S(=O)(=O)(N)c1ccc(-n2c(-c3cc(C)c(OC)cc3)cc(C(F)(F)F)n2)cc1	1	Dataset1	train	train	test	test	train	test	train	train	train	train	1
S(=O)(=O)(N)c1ccc(-n2c(-c3cc(F)c(N(C)C)cc3)cc(C(F)(F)F)n2)cc1	1	Dataset1	train	train	train	train	train	test	test	train	train	train	1
S(=O)(=O)(N)c1ccc(-n2c(-c3ccc(CO)cc3)cc(C(F)(F)F)n2)cc1	0	Dataset1	train	train	train	train	train	train	train	train	train	train	0
S(=O)(=O)(N)c1ccc(-n2c(-c3ccc(F)cc3)cc(C(F)(F)F)n2)cc1	1	Dataset1	train	train	train	train	train	train	train	train	train	train	0
S(=O)(=O)(N)c1ccc(-n2c(-c3ccc(N(C)C)cc3)cc(C(F)(F)F)n2)cc1	1	Dataset1	train	train	test	train	train	test	train	test	test	train	1
S(=O)(=O)(N)c1ccc(-n2c(-c3ccc(NC)cc3)cc(C(F)(F)F)n2)cc1	1	Dataset1	test	train	test	train	train	train	train	train	test	train	1
S(=O)(=O)(N)c1ccc(-n2c(-c3ccc(OC)cc3)cc(C(F)(F)F)n2)cc1	1	Dataset1	train	train	train	train	train	train	train	train	train	test	1
S(=O)(=O)(N)c1ccc(-n2c(-c3ccccc3)cc(C)n2)cc1	0	Dataset1	train	train	test	train	test	train	train	test	train	train	1
S(=O)(=O)(N)c1ccc(-n2c(-c3c(C)cccc3)cc(C(F)(F)F)n2)cc1	1	Dataset1	train	train	test	test	train	train	train	train	train	train	1
S(=O)(=O)(N)c1ccc(-n2c(-c3c(F)cccc3)cc(C(F)(F)F)n2)cc1	1	Dataset1	train	train	train	train	train	train	train	train	train	train	0
S(=O)(=O)(N)c1ccc(-n2c(-c3c(N(C)C)cccc3)cc(C(F)(F)F)n2)cc1	0	Dataset1	train	train	train	train	train	train	train	train	train	train	0
S(=O)(=O)(N)c1ccc(-n2c(c(C#N)cn2)-c2ccc(C)cc2)cc1	1	Dataset1	train	train	train	train	train	test	train	train	test	train	1
S(=O)(=O)(N)c1ccc(-n2c(c(C)cn2)-c2ccccc2)cc1	0	Dataset1	train	train	train	train	test	test	train	train	train	train	0
S(=O)(=O)(N)c1ccc(-n2c(c(N)cn2)-c2ccccc2)cc1	0	Dataset1	train	train	test	test	train	train	train	train	train	train	0
S(=O)(=O)(N)c1ccc(-n2c(-c3ccc(SC)cc3)cc(C(F)(F)F)n2)cc1	1	Dataset1	train	train	train	train	train	train	train	train	test	train	1
S(=O)(=O)(N)c1ccc(-n2c(-c3cc(C)c(SC)cc3)cc(C(F)(F)F)n2)cc1	1	Dataset1	test	train	train	train	train	test	train	train	train	train	1
BrCCNC(=O)c1c(Nc2c(Cl)c(C)ccc2Cl)cccc1	1	Dataset1	test	test	test	train	train	test	train	test	train	train	0
Clc1c(Nc2c(C(=O)NCCCCCCCC)cccc2)c(Cl)ccc1C	1	Dataset1	train	test	train	train	train	train	train	train	test	test	1
ClCCCNC(=O)c1c(Nc2c(Cl)c(C)ccc2Cl)cccc1	1	Dataset1	train	test	train	test	train	train	train	test	train	train	1
Clc1c(Nc2c(C(=O)O)cccc2)c(Cl)ccc1C	1	Dataset1	train	train	train	train	train	train	train	train	train	train	1
Clc1c(Nc2c(C(=O)OC)cccc2)c(Cl)ccc1C	0	Dataset1	train	train	train	train	train	train	train	train	train	train	0
Clc1c(Nc2c(C(=O)Oc3ccc(NC(=O)C)cc3)cccc2)c(Cl)ccc1C	0	Dataset1	train	test	train	train	train	test	train	train	train	train	0
S(=O)(=O)(N)/C=C/c1cc(C(=O)c2ccccc2)c(C)cc1	0	Dataset1	train	train	train	train	train	train	train	train	test	train	0
S(=O)(=O)(N)/C=C/c1cc(C(=O)C)cc(C(=O)c2ccccc2)c1	0	Dataset1	test	train	train	test	train	train	train	train	test	train	0
Clc1ccc(-c2n(S(=O)(=O)N)nc(COc3cc(F)cc(C4(OC)CCOCC4)c3)c2)cc1	1	Dataset1	train	train	train	train	train	test	train	train	train	test	1
S(=O)(=O)(C)c1ccc(-n2c(-c3ccccc3)cc(C(=O)OCC)n2)cc1	0	Dataset1	train	train	train	train	train	train	train	train	train	train	0
S(=O)(=O)(C)c1ccc(-n2c(-c3ccccc3)cc(C)n2)cc1	0	Dataset1	train	train	train	train	train	train	train	train	train	test	0
S(=O)(=O)(C)c1ccc(-n2c(-c3ccccc3)cc(CCCC)n2)cc1	0	Dataset1	train	test	train	train	train	test	train	train	train	test	0
S(=O)(=O)(C)c1ccc(-n2c(-c3ccccc3)cc(CO)n2)cc1	0	Dataset1	train	train	train	train	train	train	test	train	train	train	1
S(=O)(=O)(N)c1c(-c2ccc(F)cc2)nc(COc2cc(F)cc(C3(OC)CCOCC3)c2)o1	1	Dataset1	train	train	train	train	train	train	train	test	train	train	1
O=C(N(O)C(C)c1sc2c(c1)cccc2)N	0	Dataset1	train	train	train	test	train	test	train	train	train	train	0
Clc1ccc(C(=O)n2c(C)c(CC(=O)N[C@H](CO)Cc3ccccc3)c3c2ccc(OC)c3)cc1	1	Dataset1	train	train	train	train	train	train	train	train	train	train	1
Clc1ccc(C(=O)n2c(C)c(CC(=O)N[C@@H](CO)CC)c3c2ccc(OC)c3)cc1	1	Dataset1	train	train	train	test	train	train	train	train	test	train	0
Clc1ccc(C(=O)n2c(C)c(CC(=O)N[C@H](CO)c3ccccc3)c3c2ccc(OC)c3)cc1	1	Dataset1	train	train	train	train	test	train	train	test	train	train	1
Clc1ccc(C(=O)n2c(C)c(CC(=O)NC[C@@H](O)c3ccccc3)c3c2ccc(OC)c3)cc1	1	Dataset1	train	train	train	train	train	test	train	train	train	train	1
S(=O)(=O)(C)c1ccc(C2=C(c3cc(OC(=O)C)ccc3)C(=O)OC2)cc1	1	Dataset1	test	train	train	train	train	train	train	test	test	train	1
S(=O)(=O)(C)c1ccc(C2=C(c3ccc(OC(=O)C)cc3)C(=O)OC2)cc1	1	Dataset1	train	test	train	train	train	train	train	train	test	train	0
S(=O)(=O)(C)c1ccc(C2=C(c3c(OC(=O)C)cccc3)C(=O)OC2)cc1	1	Dataset1	train	train	train	train	train	test	train	train	test	train	1
S(=O)(=O)(C)c1ccc(C2=C(c3ccc(F)cc3)C(=O)N(C3CC3)N=C2)cc1	0	Dataset1	train	train	train	train	train	train	train	train	train	train	0
S(=O)(=O)(C)c1ccc(C2=C(c3ccccc3)C(=O)N(C(C)(C)C)N=C2)cc1	0	Dataset1	train	train	train	train	train	train	train	test	test	train	0
S(=O)(=O)(C)c1ccc(C2=C(c3ccccc3)C(=O)N(C)N=C2)cc1	0	Dataset1	train	train	test	train	test	train	train	train	train	train	0
S(=O)(=O)(C)c1ccc(C2=C(c3ccccc3)C(=O)N(CC(F)(F)F)N=C2)cc1	0	Dataset1	train	train	train	train	train	train	test	train	train	train	0
S(=O)(=O)(C)c1ccc(C2=C(c3ccc(C)cc3)C(=O)N(Cc3ccccc3)N=C2)cc1	0	Dataset1	train	train	train	train	train	train	train	train	train	test	0
S(=O)(=O)(C)c1ccc(C2=C(Oc3ccc(F)cc3)C(=O)N(Cc3ccccc3)N=C2)cc1	1	Dataset1	train	train	train	train	train	train	train	train	train	test	1
S(=O)(=O)(C)c1ccc(-c2c(c(O)nnc2)-c2ccccc2)cc1	0	Dataset1	train	train	train	train	train	train	train	train	train	train	0
S(Cc1c(OC)cccc1CCCCCCCCCCCCCCC)c1[nH]c2c(n1)cc(OC(F)F)cc2	0	Dataset1	train	train	train	train	train	train	train	train	train	train	1
S(Cc1c(OC)cccc1CCCCCCCCCCCCCCC)c1[nH]c2c(n1)cc(OC)cc2	0	Dataset1	test	test	train	test	train	train	train	train	test	train	0
S(Cc1c(OC)cccc1CCCCCCCCCCCCCCC)c1[nH]c2c(n1)cccc2	0	Dataset1	train	test	train	train	train	train	train	train	train	train	1
S(Cc1c(OCC)cccc1CCCCCCCCCCCCCCC)c1[nH]c2c(n1)cc(C)cc2	0	Dataset1	train	train	test	train	train	train	train	train	test	train	0
S(Cc1c(OCC)cccc1CCCCCCCCCCCCCCC)c1[nH]c2c(n1)cc(OC(F)F)cc2	0	Dataset1	train	test	train	test	train	train	train	train	train	train	0
S(Cc1c(OCC)cccc1CCCCCCCCCCCCCCC)c1oc2c(n1)cccc2	0	Dataset1	test	test	train	train	train	train	train	train	train	train	0
S(Cc1c(OCC)cccc1CCCCCCCCCCCCCCC)c1sc2c(n1)cccc2	0	Dataset1	train	train	train	train	train	train	train	train	train	train	0
Clc1ccc(C2=C(c3ccc(S(=O)(=O)C)cc3)C(O)(C)OC2=O)cc1	0	Dataset1	train	test	train	test	test	train	train	train	train	train	0
S(=O)(=O)(C)c1ccc(C2=C(c3cc(F)cc(F)c3)C(=O)OC2(O)C)cc1	0	Dataset1	train	train	train	train	test	train	train	test	train	train	0
S(=O)(=O)(C)c1ccc(C2=C(c3cc(F)ccc3)C(=O)OC2(O)C)cc1	0	Dataset1	train	train	train	train	train	train	test	train	train	train	0
S(=O)(=O)(C)c1ccc(C2=C(c3ccc(F)cc3)C(=O)OC2(OC)C)cc1	1	Dataset1	train	train	train	train	train	train	train	train	train	train	1
S(=O)(=O)(C)c1ccc(C2=C(c3ccc(O)cc3)C(=O)OC2(O)C)cc1	0	Dataset1	train	test	train	test	test	train	train	train	train	test	0
S(=O)(=O)(C)c1ccc(C2=C(Sc3ccccc3)C(=O)OC2(O)C)cc1	0	Dataset1	train	train	train	train	train	train	train	train	train	train	1
S(=O)(=O)(C)c1ccc(C2=C(c3cscc3)C(=O)OC2(O)C)cc1	0	Dataset1	test	train	train	train	train	train	train	train	test	train	0
S(=O)(=O)(C)c1ccc(C2=C(c3sccc3)C(=O)OC2(O)C)cc1	0	Dataset1	train	train	train	train	train	train	train	train	train	train	0
S(=O)(=O)(N)c1c(CO)cc(-n2c(-c3c(OC)cccc3)cc(C(F)(F)F)n2)cc1	0	Dataset1	train	train	train	train	test	train	train	test	train	train	1
S(=O)(=O)(N)c1c(CO)cc(-n2c(-c3ccc(SCC)cc3)cc(C(F)(F)F)n2)cc1	0	Dataset1	train	train	train	train	test	train	test	train	test	train	0
O=C(O)[C@@H](C)c1ccc(C[C@H]2[C@H](O)CCC2)cc1	0	Dataset1	train	train	test	train	train	train	test	train	test	train	0
O=C(O)[C@H](C)c1ccc(C[C@H]2[C@H](O)CCC2)cc1	0	Dataset1	train	train	train	train	train	train	train	train	train	train	0
O=C(O)[C@H](C)c1ccc(C[C@@H]2[C@@H](O)CCC2)cc1	0	Dataset1	test	train	train	train	train	train	train	train	train	train	0
O=C(O)C(C)c1ccc(CC2C(=O)CCC2)cc1	0	Dataset1	train	train	train	train	train	train	train	train	train	train	0
O=C(O)C(C)c1ccc(CC2C(O)CCC2)cc1	0	Dataset1	train	train	train	train	train	train	train	test	train	train	0
Brc1ccc(-n2c(-c3ccc(NC(=O)C)cc3)cc(C(F)(F)F)n2)cc1	1	Dataset1	train	test	train	train	train	train	test	test	train	train	0
Clc1ccc(-n2c(-c3ccc(NS(=O)(=O)C)cc3)cc(C(F)(F)F)n2)cc1	1	Dataset1	train	train	train	train	test	train	train	train	test	train	1
S(=O)(=O)(Nc1ccc(-c2n(-c3ccc(OC)cc3)nc(C(F)(F)F)c2)cc1)C	1	Dataset1	test	train	train	train	train	test	test	train	train	train	1
Clc1c(Sc2c(COC(=O)C)[nH]c3c2ccc(S(=O)(=O)C)c3)cccc1	0	Dataset1	train	test	test	train	train	test	train	train	train	train	1
Clc1c(Sc2c(CS(=O)(=O)C)[nH]c3c2ccc(S(=O)(=O)C)c3)cccc1	0	Dataset1	train	test	train	test	train	train	train	train	train	train	0
S(=O)(=O)(C)c1cc2[nH]c(C)c(Cc3ccc(F)cc3)c2cc1	0	Dataset1	test	train	test	test	train	train	train	test	train	train	0
S(=O)(=O)(C)c1cc2[nH]c(C)c(S(=O)(=O)c3ccc(F)cc3)c2cc1	0	Dataset1	train	train	train	test	train	train	train	test	train	train	0
[SH0](=O)(c1c(C)[nH]c2c1ccc(S(=O)(=O)C)c2)c1ccc(F)cc1	0	Dataset1	train	train	train	train	train	train	train	train	train	train	1
S(=O)(=O)(C)c1cc2[nH]c(C(=O)NC)c(Sc3c(F)cc(F)cc3)c2cc1	0	Dataset1	train	test	train	train	train	train	train	train	train	test	0
S(=O)(=O)(C)c1cc2[nH]c(C(=O)O)c(Sc3ccc(F)cc3)c2cc1	0	Dataset1	train	train	train	train	test	train	train	train	test	test	0
S(=O)(=O)(C)c1ccc(-c2c(-c3cc(F)ccc3)nn3N=CC=Cc23)cc1	1	Dataset1	train	train	test	test	train	train	train	train	train	train	1
S(=O)(=O)(C)c1ccc(-c2c(-c3ccc(C)cc3)nn3N=C(OC)C=Cc23)cc1	1	Dataset1	test	train	train	train	train	test	test	train	train	train	0
S(=O)(=O)(C)c1ccc(-c2c(-c3ccc(C)cc3)nn3N=CC=Cc23)cc1	1	Dataset1	train	train	train	train	test	train	test	train	train	train	0
S(=O)(=O)(C)c1ccc(-c2c(-c3ccc(F)cc3)nn3N=C(C)C=Cc23)cc1	1	Dataset1	train	train	train	train	train	train	train	train	train	test	1
S(=O)(=O)(C)c1ccc(-c2c(-c3ccc(F)cc3)nn3N=C(CC)C=Cc23)cc1	1	Dataset1	train	train	train	test	test	train	train	test	train	train	1
S(=O)(=O)(C)c1ccc(-c2c(-c3ccc(F)cc3)nn3N=C(OC(C)C)C=Cc23)cc1	1	Dataset1	train	train	test	train	train	train	test	train	train	train	1
S(=O)(=O)(C)c1ccc(-c2c(-c3ccc(F)cc3)nn3N=C(OC)C=Cc23)cc1	1	Dataset1	train	train	train	train	train	train	test	train	train	test	1
S(=O)(=O)(C)c1ccc(-c2c(-c3ccc(F)cc3)nn3N=C(OCC)C=Cc23)cc1	1	Dataset1	train	train	test	train	train	train	train	train	train	train	1
S(=O)(=O)(C)c1ccc(-c2c(-c3ccc(F)cc3)nn3N=CC=Cc23)cc1	1	Dataset1	train	test	train	train	train	train	train	train	train	train	1
S(=O)(=O)(C)c1ccc(-c2c(-c3ccc(OC)cc3)nn3N=CC=Cc23)cc1	1	Dataset1	train	train	train	train	train	train	train	train	test	train	1
S(=O)(=O)(C)c1ccc(-c2c(-c3ccc(OCC)cc3)nn3N=CC=Cc23)cc1	1	Dataset1	train	train	train	train	test	train	train	train	train	train	0
S(=O)(=O)(C)c1ccc(-c2c(-c3ccccc3)nn3N=C(C)C=Cc23)cc1	1	Dataset1	train	train	train	train	train	train	train	train	train	test	1
S(=O)(=O)(C)c1ccc(-c2c(-c3ccccc3)nn3N=CC=Cc23)cc1	1	Dataset1	train	train	train	train	train	train	train	test	train	train	1
S(=O)(=O)(N)c1ccc(-c2c(-c3ccc(F)cc3)nn3N=C(OC)C=Cc23)cc1	1	Dataset1	train	train	train	train	train	train	train	train	train	train	0
S(=O)(=O)(N)c1ccc(-c2c(-c3ccc(F)cc3)nn3N=CC=Cc23)cc1	1	Dataset1	train	train	train	train	train	train	train	train	train	test	0
S(=O)(=O)(N)c1ccc(-c2c(-c3ccc(OCC)cc3)nn3N=CC=Cc23)cc1	1	Dataset1	train	train	train	train	train	train	train	train	train	train	1
S(=O)(=O)(N)c1ccc(-c2c(-c3ccc(OCC)cc3)nn3N=C(SC)C=Cc23)cc1	1	Dataset1	train	train	test	train	train	train	train	train	test	train	1
O=C(/C=C(/O)\C=C\c1cc(OC)c(O)cc1)/C=C/c1ccc(O)cc1	0	Dataset1	train	train	train	train	train	train	test	train	train	train	0
O(C)c1c(O)ccc(/C=C/c2n[nH]c(/C=C/c3ccc(O)cc3)c2)c1	0	Dataset1	train	test	train	train	train	train	train	train	train	train	0
O=C(O)C1(C)Oc2c(C)c(C)c(O)c(C)c2CC1	0	Dataset1	test	train	train	train	train	train	train	train	test	train	1
O(C)c1c(O)ccc(/C=C/c2onc(/C=C/c3cc(OC)c(O)cc3)c2)c1	0	Dataset1	train	train	train	train	train	train	train	test	train	test	0
O(C)c1c(O)ccc(/C=C/c2noc(/C=C/c3ccc(O)cc3)c2)c1	0	Dataset1	test	train	train	train	train	test	train	train	train	train	1
O=C(/C=C/c1ccc(O)cc1)CC(=O)/C=C/c1ccc(O)cc1	0	Dataset1	train	train	train	train	train	train	train	train	train	train	1
Oc1ccc(/C=C/c2[nH]nc(/C=C/c3ccc(O)cc3)c2)cc1	0	Dataset1	test	train	train	train	train	train	train	train	test	test	1
Clc1c(O)ccc(N=Nc2ccc(S(=O)(=O)N)cc2)c1	0	Dataset1	train	train	train	train	train	train	train	train	train	test	0
S(=O)(=O)(N)c1ccc(N=Nc2cc(O)c(O)cc2)cc1	0	Dataset1	train	train	train	train	train	train	train	train	train	train	0
S(=O)(=O)(N)c1ccc(N=Nc2cc(OC(=O)Nc3ccc(C(C)C)cc3)c(OC(=O)Nc3ccc(C(C)C)cc3)cc2)cc1	0	Dataset1	train	train	train	train	train	train	test	train	train	train	0
S(=O)(=O)(N)c1ccc(N=Nc2cc(OC(=O)Nc3ccccc3)c(OC(=O)Nc3ccccc3)cc2)cc1	0	Dataset1	train	test	test	train	train	train	train	train	train	train	0
S(=O)(=O)(N)c1ccc(N=Nc2cc(OC)c(O)cc2)cc1	0	Dataset1	train	train	train	train	train	test	train	train	train	train	0
S(=O)(=O)(N)c1ccc(N=Nc2ccc(OC)cc2)cc1	0	Dataset1	train	test	train	test	train	train	train	train	train	test	0
Clc1cc2c([nH]c3c2ccc(C(C(=O)OCC(O[N+](=O)[O-])C)C)c3)cc1	0	Dataset1	train	train	train	test	test	train	train	train	train	test	0
Clc1cc2c([nH]c3c2ccc(C(C(=O)OCCO[N+](=O)[O-])C)c3)cc1	0	Dataset1	train	train	train	train	train	train	train	test	test	train	0
S(=O)(=O)(C)c1ccc(-c2c(C)c(C(F)(F)F)nc(NC3CCCCC3)n2)cc1	0	Dataset1	train	train	train	train	train	test	train	train	test	train	1
S(=O)(=O)(C)c1ccc(-c2nc(NC3CCCCC3)nc(C(=O)N)c2)cc1	0	Dataset1	train	train	train	train	train	train	train	train	test	test	0
S(=O)(=O)(C)c1ccc(-c2nc(N(C)c3ccc(C)cc3)nc(C(F)(F)F)c2)cc1	1	Dataset1	train	test	train	test	test	train	train	train	train	test	1
S(=O)(=O)(C)c1ccc(-c2nc(NC(CC)C)nc(C(F)(F)F)c2)cc1	1	Dataset1	train	train	train	train	train	train	train	train	test	train	1
S(=O)(=O)(C)c1ccc(-c2nc(Nc3ccc(C)cc3)nc(C(F)(F)F)c2)cc1	1	Dataset1	train	train	train	train	train	test	train	train	train	train	0
S(=O)(=O)(C)c1ccc(-c2nc(Nc3ccc(F)cc3)nc(C(F)(F)F)c2)cc1	1	Dataset1	test	train	train	train	train	train	train	train	train	train	0
S(=O)(=O)(C)c1ccc(-c2nc(Nc3ccccc3)nc(C(F)(F)F)c2)cc1	1	Dataset1	train	test	train	train	train	test	train	train	train	train	0
S(=O)(=O)(C)c1ccc(-c2nc(NC3CCCCC3)nc(C(F)(F)F)c2)cc1	1	Dataset1	train	train	train	train	train	test	train	test	train	train	1
S(=O)(=O)(C)c1ccc(-c2nc(NC3CCNCC3)nc(C(F)(F)F)c2)cc1	0	Dataset1	train	train	test	train	train	train	train	train	train	train	0
S(=O)(=O)(C)c1ccc(-c2nc(NC3CCOCC3)nc(C(F)(F)F)c2)cc1	1	Dataset1	train	train	train	train	train	train	train	train	train	train	1
S(=O)(=O)(C)c1ccc(-c2nc(NCc3ccc(C)cc3)nc(C(F)(F)F)c2)cc1	1	Dataset1	train	train	train	train	train	train	train	train	train	train	1
S(=O)(=O)(C)c1ccc(-c2nc(NCc3ccc(F)cc3)nc(C(F)(F)F)c2)cc1	1	Dataset1	train	train	train	train	train	train	train	train	train	train	1
S(=O)(=O)(C)c1ccc(-c2nc(NCc3ccccc3)nc(C(F)(F)F)c2)cc1	1	Dataset1	train	test	train	train	train	train	train	train	train	train	0
S(=O)(=O)(C)c1ccc(-c2nc(NCC3CCCCC3)nc(C(F)(F)F)c2)cc1	1	Dataset1	test	train	train	test	train	train	test	train	train	train	1
S(=O)(=O)(C)c1ccc(-c2nc(NCC3CCOCC3)nc(C(F)(F)F)c2)cc1	1	Dataset1	train	train	train	train	test	train	train	train	test	train	0
S(=O)(=O)(C)c1ccc(-c2nc(NCCC)nc(C(F)(F)F)c2)cc1	1	Dataset1	train	train	test	test	train	train	train	train	test	train	1
S(=O)(=O)(C)c1ccc(-c2nc(NCCCC)nc(C(F)(F)F)c2)cc1	1	Dataset1	train	train	train	train	train	train	train	test	test	train	1
S(=O)(=O)(C)c1ccc(-c2nc(NC3CCCCC3)nc(C(=O)O)c2)cc1	0	Dataset1	train	train	train	train	test	test	test	train	test	train	0
S(=O)(=O)(C)c1ccc(-c2nc(NC3CCCCC3)nc(N)c2)cc1	0	Dataset1	train	train	test	train	train	test	train	train	train	train	0
S(=O)(=O)(C)c1ccc(-c2nc(NC3CCCCC3)nc(OCC(F)(F)F)c2)cc1	1	Dataset1	train	train	train	train	train	train	train	train	train	test	1
S(=O)(=O)(C)c1ccc(-c2nc(NC3CCCCC3)ncc2)cc1	0	Dataset1	test	train	train	train	train	test	train	train	train	train	0
S(=O)(=O)(C)c1ccc(-c2c(C)cnc(NC3CCCCC3)n2)cc1	0	Dataset1	test	train	train	train	train	train	train	train	train	train	0
S(=O)(=O)(C)c1ccc(-c2nc(OC(C)(C)C)nc(C(F)(F)F)c2)cc1	1	Dataset1	train	train	train	test	train	train	train	train	train	train	1
S(=O)(=O)(C)c1ccc(-c2nc(OC(C)C)nc(C(F)(F)F)c2)cc1	1	Dataset1	train	train	train	train	train	train	train	train	train	train	1
S(=O)(=O)(C)c1ccc(-c2nc(Oc3cc(C)ccc3)nc(C(F)(F)F)c2)cc1	1	Dataset1	train	train	train	train	train	train	train	train	train	train	1
S(=O)(=O)(C)c1ccc(-c2nc(Oc3ccc(C)cc3)nc(C(F)(F)F)c2)cc1	1	Dataset1	train	train	test	train	train	train	train	train	train	train	0
S(=O)(=O)(C)c1ccc(-c2nc(OC3CCC3)nc(C(F)(F)F)c2)cc1	1	Dataset1	train	train	train	test	train	train	train	train	train	train	1
S(=O)(=O)(C)c1ccc(-c2nc(OC3CCCC3)nc(C(F)(F)F)c2)cc1	1	Dataset1	train	test	test	test	train	train	test	train	test	train	1
S(=O)(=O)(C)c1ccc(-c2nc(OC3CCCCC3)nc(C(F)(F)F)c2)cc1	1	Dataset1	train	train	test	test	train	train	train	train	train	train	0
S(=O)(=O)(C)c1ccc(-c2nc(OC3CCCCCC3)nc(C(F)(F)F)c2)cc1	1	Dataset1	train	train	train	train	train	train	train	train	train	train	1
S(=O)(=O)(C)c1ccc(-c2nc(OC3CCCCCCC3)nc(C(F)(F)F)c2)cc1	1	Dataset1	test	train	train	train	train	test	train	train	train	train	1
S(=O)(=O)(C)c1ccc(-c2nc(OCC3CCCC3)nc(C(F)(F)F)c2)cc1	1	Dataset1	train	train	test	train	train	train	train	train	test	train	1
S(=O)(=O)(C)c1ccc(-c2nc(OCC3CCCCC3)nc(C(F)(F)F)c2)cc1	1	Dataset1	test	train	test	train	train	train	train	train	test	train	1
S(=O)(=O)(C)c1ccc(-c2nc(OCCCC)nc(C(F)(F)F)c2)cc1	1	Dataset1	train	train	train	train	train	train	test	train	train	test	1
S(=O)(=O)(N)c1ccc(-c2nc(NC3CCCCC3)nc(C(F)(F)F)c2)cc1	1	Dataset1	test	train	train	train	train	train	train	test	train	train	1
S(=O)(=O)(N)c1ccc(-c2nc(NCCCC)nc(C(F)(F)F)c2)cc1	1	Dataset1	train	train	train	train	train	test	train	train	train	train	1
FC(F)(F)c1nc2nc(-c3ccc(S(=O)(=O)CCCCCN2)cc3)c1	0	Dataset1	train	train	train	train	test	train	train	train	train	train	0
S(=O)(=O)(C)c1ccc(-c2c(-c3ccc(F)cc3)nc(C(O)c3ccccc3)nc2)cc1	1	Dataset1	train	test	test	train	train	test	test	train	train	train	0
S(=O)(=O)(C)c1ccc(-c2c(-c3ccc(F)cc3)nc(CC3CCCCC3)nc2)cc1	1	Dataset1	train	train	train	test	train	train	train	test	train	train	1
S(=O)(=O)(C)c1ccc(-c2c(-c3ccc(F)cc3)nc(Cc3c(O)cccc3)nc2)cc1	1	Dataset1	train	train	test	train	test	train	train	test	train	test	1
S(=O)(=O)(C)c1ccc(-c2c(-c3ccc(F)cc3)nc(Cc3n(C)ccc3)nc2)cc1	1	Dataset1	train	train	train	test	train	test	train	train	test	train	1
S(=O)(=O)(C)c1ccc(-c2c(-c3ccc(F)cc3)nc(N(C)c3ccccc3)nc2)cc1	1	Dataset1	train	test	train	train	train	train	train	train	test	train	1
S(=O)(=O)(C)c1ccc(-c2c(-c3ccc(F)cc3)nc(Nc3ccccc3)nc2)cc1	1	Dataset1	train	train	train	train	train	train	train	train	train	train	1
O=C1C(c2cc3OCOc3cc2)=C(c2ccccc2)C(=O)O1	0	Dataset1	train	train	test	test	test	train	train	train	train	train	0
O=C1C(c2cc(O)c(O)c(O)c2)=C(c2ccccc2)C(=O)N1	0	Dataset1	train	test	train	train	test	train	train	train	test	train	0
O=C1C(c2cc(O)c(O)cc2)=C(c2ccccc2)C(=O)N1	0	Dataset1	train	train	test	train	train	test	train	train	test	train	1
S(=O)(=O)(C)c1ccc(C2=C(c3ccc(OC(=O)C)cc3)C(=O)OC2=O)cc1	0	Dataset1	train	train	train	train	test	train	train	train	train	train	0
S(=O)(=O)(C)c1ccc(C2=C(c3ccccc3)C(=O)NC2=O)cc1	0	Dataset1	test	train	train	test	train	train	train	train	train	train	0
S(=O)(=O)(N)c1ccc(C2=C(c3ccccc3)C(=O)NC2=O)cc1	0	Dataset1	train	test	train	train	train	train	train	train	train	test	0
S(C)c1ccc(C2=C(c3ccc(NC(=O)C)cc3)C(=O)OC2=O)cc1	0	Dataset1	test	train	train	test	test	train	train	train	train	train	0
S(C)c1ccc(C2=C(c3ccc(O)cc3)C(=O)NC2=O)cc1	0	Dataset1	train	train	train	train	train	train	train	train	train	train	0
S(C)c1ccc(C2=C(c3ccccc3)C(=O)NC2=O)cc1	0	Dataset1	test	train	train	train	train	train	train	train	test	train	0
S(C)c1ccc(C2=C(c3ccccc3)C(=O)OC2=O)cc1	0	Dataset1	train	train	train	train	train	train	test	test	train	test	0
FC(F)N1C(=O)C=C(c2cc(CC(=O)O)ccc2)C=C1	0	Dataset1	train	test	train	train	train	train	train	test	train	train	0
FC(F)N1C(=O)C=C(CC(=O)O)C=C1	0	Dataset1	test	test	train	train	test	train	train	train	train	train	0
S(=O)(=O)(C)c1ccc(-n2c(-c3ccc([N+]([O-])=NOC(OC(=O)C)C)cc3)cc(C(F)(F)F)n2)cc1	0	Dataset1	train	train	train	train	test	train	train	train	train	train	0
S(=O)(=O)(C)c1ccc(/C(=C(\c2ccccc2)/c2ccccc2)/CCF)cc1	0	Dataset1	train	train	train	train	train	train	test	train	test	train	0
S(=O)(=O)(C)c1ccc(/C(=C(\c2ccc(O)cc2)/c2ccccc2)/CC)cc1	0	Dataset1	test	train	train	train	train	train	train	train	train	train	0
S(=O)(=O)(C)c1ccc(/C(=C(\c2ccc(O)cc2)/c2ccccc2)/CCCC)cc1	0	Dataset1	train	train	train	train	train	test	train	train	test	train	0
S(=O)(=O)(C)c1ccc(/C(=C(\c2ccc(OC)cc2)/c2ccccc2)/CC)cc1	0	Dataset1	train	train	train	train	train	train	train	train	train	train	0
S(=O)(=O)(C)c1ccc(/C(=C(\c2ccc(OCCF)cc2)/c2ccccc2)/CCCC)cc1	0	Dataset1	test	test	train	test	train	train	train	train	test	train	0
Clc1c(Cl)c2c(OC(C(F)(F)F)C(C(=O)O)=C2)cc1Cl	1	Dataset1	test	train	train	train	train	train	train	train	train	train	1
Clc1c(Cl)c2OC(C(F)(F)F)C(C(=O)O)=Cc2cc1Cl	1	Dataset1	train	train	train	train	train	train	test	test	train	train	1
Clc1c2OC(C(F)(F)F)C(C(=O)O)=Cc2c(Cl)cc1	1	Dataset1	train	test	train	train	train	test	train	test	train	train	1
Clc1c(Cl)ccc2OC(C(F)(F)F)C(C(=O)O)=Cc12	1	Dataset1	train	train	train	train	train	train	train	train	train	test	1
Clc1c(Cl)ccc2c1OC(C(F)(F)F)C(C(=O)O)=C2	0	Dataset1	test	train	train	train	train	train	train	train	train	train	0
Clc1cc(C#C)c2OC(C(F)(F)F)C(C(=O)O)=Cc2c1	1	Dataset1	train	train	train	train	train	train	test	test	train	train	0
Clc1cc(C#Cc2ccc(S(=O)(=O)N)cc2)c2OC(C(F)(F)F)C(C(=O)O)=Cc2c1	0	Dataset1	test	train	train	train	train	train	train	train	train	train	0
Clc1cc(C=C)c2OC(C(F)(F)F)C(C(=O)O)=Cc2c1	1	Dataset1	train	test	train	train	train	train	train	test	train	train	0
Clc1c2OC(C(F)(F)F)C(C(=O)O)=Cc2cc(Cl)c1	1	Dataset1	train	train	train	train	train	train	test	train	train	train	1
Clc1c2c(OC(C(F)(F)F)C(C(=O)O)=C2)cc(Cl)c1	0	Dataset1	test	test	train	train	train	train	train	test	train	train	0
Clc1c(Cl)cc2c(OC(C(F)(F)F)C(C(=O)O)=C2)c1	1	Dataset1	train	train	train	test	train	train	train	train	train	test	1
Clc1c(OCC(C)C)c(Cl)cc2c1O[C@@H](C(F)(F)F)C(C(=O)O)=C2	1	Dataset1	train	train	train	test	train	train	train	test	train	train	0
Clc1c(OC(C)(C)C)c(Cl)cc2c1OC(C(F)(F)F)C(C(=O)O)=C2	1	Dataset1	train	train	train	train	test	train	test	test	train	train	1
Clc1c(OCC(CC)CC)c(Cl)cc2c1OC(C(F)(F)F)C(C(=O)O)=C2	1	Dataset1	test	train	train	test	train	train	train	test	train	train	1
Clc1c(OCC2CCCC2)c(Cl)cc2c1OC(C(F)(F)F)C(C(=O)O)=C2	1	Dataset1	train	train	train	train	test	test	train	train	train	train	1
Clc1c(OCC2CCCCC2)c(Cl)cc2c1OC(C(F)(F)F)C(C(=O)O)=C2	1	Dataset1	train	train	test	test	train	train	test	test	train	train	0
Clc1c(CC(C)C)cc2O[C@@H](C(F)(F)F)C(C(=O)O)=Cc2c1	1	Dataset1	train	test	test	test	train	train	train	test	train	train	1
Clc1c(CCC(C)C)cc2O[C@@H](C(F)(F)F)C(C(=O)O)=Cc2c1	1	Dataset1	train	train	test	train	test	train	train	test	train	test	1
Clc1c(CCC)cc2O[C@@H](C(F)(F)F)C(C(=O)O)=Cc2c1	1	Dataset1	train	train	test	train	test	train	train	train	train	train	0
Clc1c(N(CC(C)C)C)cc2O[C@@H](C(F)(F)F)C(C(=O)O)=Cc2c1	1	Dataset1	train	test	train	train	test	train	train	train	train	train	1
Clc1c(SCC(C)C)cc2O[C@@H](C(F)(F)F)C(C(=O)O)=Cc2c1	1	Dataset1	train	train	train	train	train	train	train	test	train	test	1
Clc1c(C(C)(C)C)cc2O[C@H](C(F)(F)F)C(C(=O)O)=Cc2c1	1	Dataset1	train	train	test	train	train	test	train	test	train	train	1
Clc1c(C(C)(C)C)cc2OC(C(F)(F)F)C(C(=O)O)=Cc2c1	1	Dataset1	train	test	train	train	test	train	train	train	train	train	1
Clc1c(CC(C)C)cc2OC(C(F)(F)F)C(C(=O)O)=Cc2c1	1	Dataset1	train	train	test	train	train	train	train	train	test	train	1
Clc1c(CCC(C)C)cc2OC(C(F)(F)F)C(C(=O)O)=Cc2c1	1	Dataset1	test	test	train	train	train	train	train	train	train	train	1
Clc1c(CN(C(C)C)C)cc2OC(C(F)(F)F)C(C(=O)O)=Cc2c1	0	Dataset1	train	test	train	train	train	train	test	train	train	train	0
Clc1c(CN(CC)C)cc2OC(C(F)(F)F)C(C(=O)O)=Cc2c1	0	Dataset1	train	train	train	train	train	train	test	train	train	train	0
Clc1c(CN2C(C)CCC2C)cc2OC(C(F)(F)F)C(C(=O)O)=Cc2c1	0	Dataset1	train	train	test	test	train	train	train	train	train	test	0
Clc1c(CN2C(C)CCCC2C)cc2OC(C(F)(F)F)C(C(=O)O)=Cc2c1	0	Dataset1	train	test	train	train	train	test	train	train	train	train	0
Clc1c(N(C(C)C)C(C)C)cc2OC(C(F)(F)F)C(C(=O)O)=Cc2c1	0	Dataset1	train	train	train	test	train	train	train	train	test	train	0
Clc1c(N(CC(C)C)C)cc2OC(C(F)(F)F)C(C(=O)O)=Cc2c1	1	Dataset1	test	train	train	train	train	train	train	train	test	train	1
Clc1c(OCC(CC)CC)cc2OC(C(F)(F)F)C(C(=O)O)=Cc2c1	1	Dataset1	train	train	test	train	train	train	test	train	train	test	1
Clc1c(SCC(C)C)cc2OC(C(F)(F)F)C(C(=O)O)=Cc2c1	1	Dataset1	train	train	train	train	train	train	train	train	train	test	1
Clc1c(CC)c2c(OC(C(F)(F)F)C(C(=O)O)=C2)cc1	0	Dataset1	train	train	train	train	train	train	train	train	test	train	1
Clc1c(OCC)c2c(OC(C(F)(F)F)C(C(=O)O)=C2)cc1	0	Dataset1	train	train	train	test	test	test	train	train	test	train	0
Clc1c2OC(C(F)(F)F)C(C(=O)O)=Cc2cc(C#C)c1	1	Dataset1	test	train	train	train	train	train	test	train	train	train	0
Clc1c(C)c(C)c2O[C@@H](C(F)(F)F)C(C(=O)O)=Cc2c1	0	Dataset1	train	test	train	train	train	train	train	train	train	test	0
Clc1c(C)c(C)c2O[C@H](C(F)(F)F)C(C(=O)O)=Cc2c1	1	Dataset1	train	train	train	test	test	train	train	test	train	test	1
FC(F)(F)Oc1cc(C)c2O[C@@H](C(F)(F)F)C(C(=O)O)=Cc2c1	0	Dataset1	train	test	test	test	test	train	train	train	train	train	1
FC(F)(F)Oc1cc(C)c2O[C@H](C(F)(F)F)C(C(=O)O)=Cc2c1	1	Dataset1	train	train	train	test	train	train	train	test	train	train	1
FC(F)(F)Oc1cc(CC)c2O[C@H](C(F)(F)F)C(C(=O)O)=Cc2c1	1	Dataset1	train	train	test	train	train	train	test	train	train	train	1
FC(F)(F)Oc1cc(CCC)c2O[C@H](C(F)(F)F)C(C(=O)O)=Cc2c1	1	Dataset1	test	test	train	train	test	train	train	train	test	train	1
FC(F)(F)C1C(C(=O)O)=Cc2c(O1)ccc(C#C)c2	1	Dataset1	train	test	train	train	train	test	train	train	train	train	1
FC(F)(F)c1cc2c(OC(C(F)(F)F)C(C(=O)O)=C2)cc1	1	Dataset1	train	train	train	train	train	train	test	train	test	test	1
FC(F)(F)Oc1cc2c(OC(C(F)(F)F)C(C(=O)O)=C2)cc1	1	Dataset1	train	train	train	train	test	train	train	train	train	test	1
FC(F)(F)Oc1cc(C)c2OC(C(F)(F)F)C(C(=O)O)=Cc2c1	1	Dataset1	test	train	train	train	train	train	test	train	train	train	1
FC(F)(F)Oc1cc(CCC)c2OC(C(F)(F)F)C(C(=O)O)=Cc2c1	1	Dataset1	train	train	train	train	train	train	train	train	test	train	1
FC(F)(F)C1C(C(=O)O)=Cc2c(O1)ccc(OC)c2	0	Dataset1	train	train	train	train	train	train	train	train	train	train	0
Clc1cc(-c2cc(F)c(C)cc2)c2OC(C(F)(F)F)C(C(=O)O)=Cc2c1	1	Dataset1	train	test	train	train	train	train	train	train	train	train	0
Clc1cc(-c2ccc(C(=O)O)cc2)c2OC(C(F)(F)F)C(C(=O)O)=Cc2c1	0	Dataset1	train	train	train	train	train	train	test	train	train	test	0
Clc1cc(-c2ccc(CC)cc2)c2OC(C(F)(F)F)C(C(=O)O)=Cc2c1	1	Dataset1	train	train	train	train	train	train	train	train	train	train	1
Clc1cc(-c2ccc(CC(C)C)cc2)c2OC(C(F)(F)F)C(C(=O)O)=Cc2c1	0	Dataset1	test	train	train	train	test	test	train	train	train	train	0
Clc1cc(-c2ccc(Cl)cc2)c2OC(C(F)(F)F)C(C(=O)O)=Cc2c1	1	Dataset1	test	train	train	test	train	test	train	train	train	train	1
Clc1cc(-c2ccc(F)cc2)c2OC(C(F)(F)F)C(C(=O)O)=Cc2c1	0	Dataset1	test	test	train	test	train	train	train	train	train	train	1
Clc1cc(-c2ccc(NS(=O)(=O)C)cc2)c2OC(C(F)(F)F)C(C(=O)O)=Cc2c1	0	Dataset1	train	train	train	train	train	test	train	train	train	train	0
Clc1cc(-c2ccc(S(=O)(=O)C)cc2)c2OC(C(F)(F)F)C(C(=O)O)=Cc2c1	0	Dataset1	train	train	test	test	train	train	train	test	train	train	0
Brc1c(OC)c(OC)c(O)c2C(=O)C=C(C)Oc12	0	Dataset1	train	train	test	train	test	train	train	train	train	train	0
Clc1c(OC)c(OC)c(O)c2C(=O)C=C(C)Oc12	0	Dataset1	test	train	train	train	train	train	train	train	train	train	1
O(C)c1cc(O)c2C(=O)C=C(C)Oc2c1	0	Dataset1	test	test	train	train	train	train	train	train	train	train	0
O(C)c1c(O)c(O)c2C(=O)C=C(C)Oc2c1	0	Dataset1	test	train	train	train	train	train	test	train	train	train	0
O(C)c1c(O)c2C(=O)C=C(C)Oc2cc1OC	0	Dataset1	train	train	train	train	train	train	train	train	train	train	0
O(C/C=C(\C)/C)c1c(O)c2C(=O)C=C(C)Oc2cc1OC	0	Dataset1	train	train	train	test	train	train	test	train	test	train	1
O(C/C=C(\C)/C)c1c(O)c2C(=O)C=C(C)Oc2cc1OC/C=C(\C)/C	0	Dataset1	train	test	test	test	test	train	train	train	train	train	0
O(CC=C)c1c(O)c2C(=O)C=C(C)Oc2cc1OC	0	Dataset1	train	train	train	train	train	test	train	train	test	train	0
O(CC=C)c1c(O)c2C(=O)C=C(C)Oc2cc1OCC=C	0	Dataset1	train	train	test	train	train	train	train	train	train	test	0
O(C/C=C(\C)/C)c1c(OC)c(OC)cc2OC(C)=CC(=O)c12	0	Dataset1	train	train	train	test	train	train	train	test	train	test	0
O(CC=C)c1c(OC)c(OC)cc2OC(C)=CC(=O)c12	0	Dataset1	train	test	test	train	train	train	train	train	train	train	0
Clc1ccc(-n2c(-c3ccc(S(=O)(=O)C)cc3)nnn2)cc1	0	Dataset1	train	train	train	train	train	train	train	train	train	train	0
S(=O)(=O)(C)c1ccc(-c2n(-c3ccc(C)cc3)nnn2)cc1	0	Dataset1	train	train	test	train	test	train	train	train	train	train	0
S(=O)(=O)(C)c1ccc(-c2n(-c3ccccc3)nnn2)cc1	0	Dataset1	train	train	test	train	train	train	test	train	train	train	0
O=C(O)[C@H]/1[C@H](c2cc(O)c(O)cc2)OC(=O)\C\1=C/c1cc(O)c(O)cc1	0	Dataset1	test	train	train	train	train	train	test	train	test	train	0
O=C(O)/C=C/c1cc2O[C@@H](C(=O)O)[C@@H](c3cc(O)c(O)cc3)Oc2cc1	0	Dataset1	test	train	train	train	train	train	test	train	train	train	1
O=C(O)/C=C/c1cc2O[C@@H](C(=O)O)[C@@H](c3cc(O)cc(O)c3)Oc2cc1	0	Dataset1	train	train	train	train	train	train	test	train	test	train	0
N(=C/c1c2c([nH]c1)cccc2)\c1ccc(C)cc1	0	Dataset1	train	train	train	train	train	train	train	train	train	train	1
FC(F)(F)c1ccc(/N=C/c2c3c([nH]c2)cccc3)cc1	0	Dataset1	train	test	test	train	train	train	train	train	test	train	0
Fc1ccc(/N=C/c2c3c([nH]c2)cccc3)cc1	0	Dataset1	train	train	train	train	test	train	test	train	train	test	0
N(=C/c1c2c(n(Cc3ccccc3)c1)cccc2)\c1ccc(C)cc1	0	Dataset1	train	train	train	test	train	train	train	test	train	test	0
O=C(n1c2c(c(/C=N/c3ccc(C)cc3)c1)cccc2)c1ccccc1	0	Dataset1	train	train	train	train	train	test	train	train	train	test	0
Clc1ccc(-c2n(-c3ccc(S(=O)(=O)C)cc3)nnn2)cc1	0	Dataset1	train	test	test	train	train	train	train	test	train	train	0
Clc1ccc(-c2n(-c3ccc(S(=O)(=O)N)cc3)nnn2)cc1	0	Dataset1	train	test	train	train	train	test	train	train	train	train	0
S(=O)(=O)(C)c1ccc(-n2c(-c3ccc([N+](=O)[O-])cc3)nnn2)cc1	0	Dataset1	test	train	train	train	train	train	train	train	test	train	0
S(=O)(=O)(C)c1ccc(-n2c(-c3ccc(C(F)(F)F)cc3)nnn2)cc1	0	Dataset1	train	train	train	train	train	train	train	train	train	test	0
S(=O)(=O)(C)c1ccc(-n2c(-c3ccc(C)cc3)nnn2)cc1	0	Dataset1	train	train	train	train	train	test	train	train	train	train	0
S(=O)(=O)(C)c1ccc(-n2c(-c3ccc(F)cc3)nnn2)cc1	0	Dataset1	train	train	test	train	train	train	test	train	train	train	0
S(=O)(=O)(C)c1ccc(-n2c(-c3ccc(OC)cc3)nnn2)cc1	0	Dataset1	train	train	train	train	test	test	train	test	train	train	0
S(=O)(=O)(C)c1ccc(-n2c(-c3ccccc3)nnn2)cc1	0	Dataset1	train	train	train	test	train	train	train	train	train	train	0
S(=O)(=O)(N)c1ccc(-n2c(-c3ccc([N+](=O)[O-])cc3)nnn2)cc1	0	Dataset1	train	train	train	train	train	train	train	train	test	train	1
S(=O)(=O)(N)c1ccc(-n2c(-c3ccc(C(F)(F)F)cc3)nnn2)cc1	0	Dataset1	test	train	train	train	train	train	train	train	test	train	0
S(=O)(=O)(N)c1ccc(-n2c(-c3ccc(C)cc3)nnn2)cc1	0	Dataset1	train	test	train	train	test	train	test	train	train	train	0
S(=O)(=O)(N)c1ccc(-n2c(-c3ccc(F)cc3)nnn2)cc1	0	Dataset1	test	train	train	train	train	train	test	test	train	train	1
S(=O)(=O)(N)c1ccc(-n2c(-c3ccc(OC)cc3)nnn2)cc1	0	Dataset1	train	train	test	train	train	test	test	train	train	train	0
S(=O)(=O)(N)c1ccc(-n2c(-c3ccccc3)nnn2)cc1	0	Dataset1	train	train	train	train	train	train	test	train	train	train	0
O=C(NCCc1c2c([nH]c1)ccc(O)c2)/C=C/c1cc(OC)c(O)c(OC)c1	0	Dataset1	train	test	train	train	train	test	train	train	train	train	1
O=C(O)/C=C/c1cc(OC)c(O)c(OC)c1	0	Dataset1	train	train	train	train	train	train	train	train	train	train	0
O=C(NCCc1c2c([nH]c1)ccc(O)c2)/C=C/c1cc(O)c(O)cc1	0	Dataset1	train	test	train	train	train	train	train	train	train	train	0
O=C(O)/C=C/c1cc(O)c(O)cc1	0	Dataset1	test	test	test	train	train	train	train	train	train	train	0
Oc1cc2c(CCN)c[nH]c2cc1	0	Dataset1	test	train	train	train	train	train	train	train	train	test	0
Clc1ccc(-c2nc(Nc3ccc(Oc4ccccc4)cc3)sc2)cc1	0	Dataset1	train	train	train	test	train	train	test	train	train	train	0
Clc1c(C)c(NC(=O)C(OC=2c3c(OC(=O)C=2)cccc3)C)ccc1	0	Dataset1	train	test	train	train	train	train	train	test	train	train	0
FC(F)(F)c1cc(C#N)c(NC(=O)C(OC=2c3c(OC(=O)C=2)cccc3)C)cc1	0	Dataset1	test	train	train	train	train	train	train	train	train	train	0
Fc1c(NC(=O)C(OC=2c3c(OC(=O)C=2)cccc3)C)ccc(F)c1	0	Dataset1	test	train	train	train	train	train	test	train	train	test	0
O=C(C(OC=1c2c(OC(=O)C=1)cccc2)C)N1CCOCC1	0	Dataset1	train	train	train	train	train	test	train	train	train	test	1
O=C(Nc1ccc(N2C(=O)COCC2)cc1)C(OC=1c2c(OC(=O)C=1)cccc2)C	0	Dataset1	train	train	train	train	train	train	train	train	train	train	1
O=C(Nc1ccc(OC)cc1)C(OC=1c2c(OC(=O)C=1)cccc2)C	0	Dataset1	test	train	train	train	train	test	test	train	train	test	1
O=C(Nc1ccncc1)C(OC=1c2c(OC(=O)C=1)cccc2)C	0	Dataset1	train	train	test	test	train	test	train	test	train	train	1
O=C(NCc1ccccc1)C(OC=1c2c(OC(=O)C=1)cccc2)C	0	Dataset1	train	test	train	train	train	train	train	train	train	train	0
O=C(Oc1c(C(=O)OCCN2c3c(C(=O)c4c2cccc4)cccc3)cccc1)C	0	Dataset1	train	train	train	train	train	train	train	train	train	test	0
Clc1cc2nc(N3CCC(C(=O)N[C@@H]4[C@@H](COc5ccccc5)CCC4)CC3)oc2cc1	1	Dataset1	train	train	train	train	test	train	test	train	test	test	0
Clc1cc2nc(N3CCC(C(=O)N[C@@H]4[C@@H](OCc5ccccc5)CCC4)CC3)oc2cc1	0	Dataset1	train	train	train	train	train	test	train	train	train	test	1
Clc1cc2nc(N3CCC(C(=O)NC4CCC(CO)CC4)CC3)oc2cc1	0	Dataset1	train	train	train	train	train	train	train	train	train	train	0
O=C1c2c(O)cc(O)cc2OC(c2ccccc2)=C1	0	Dataset1	test	train	train	train	train	train	train	train	train	test	0
Clc1ccc(-c2c(CC(=O)O)n3c(c2-c2ccccc2)CC(C)(C)C3)cc1	0	Dataset1	train	test	train	train	train	train	train	train	train	train	0
Clc1ccc(C=2C(=O)N(C)C(=O)C=2c2ccc(S(=O)(=O)N)cc2)cc1	1	Dataset1	train	train	train	train	test	train	test	test	test	train	1
Clc1ccc(C2=C(c3ccc(S(=O)(=O)N)cc3)C(=O)NC2=O)cc1	0	Dataset1	test	train	train	test	test	train	train	train	train	train	0
S(=O)(=O)(N)c1ccc(C=2C(=O)N(C)C(=O)C=2c2ccc(C)cc2)cc1	1	Dataset1	train	train	test	train	train	train	train	train	train	train	0
S(=O)(=O)(N)c1ccc(C=2C(=O)N(C)C(=O)C=2c2ccc(OC)cc2)cc1	1	Dataset1	train	test	train	train	train	train	test	train	train	train	1
S(=O)(=O)(N)c1ccc(C=2C(=O)N(C)C(=O)C=2c2ccccc2)cc1	1	Dataset1	train	train	train	train	train	test	test	train	train	train	0
O=C(OCC)c1c(C)oc2c1cc(Oc1cc3c(cc1)cccc3)cc2	0	Dataset1	train	train	test	train	train	train	train	train	train	test	0
O=C(OCC)c1c(-c2ccccc2)oc2c1cc(Oc1ccc(C)cc1)cc2	0	Dataset1	train	train	train	train	train	train	test	test	train	train	0
O=C(OCC)c1c(C)oc2c1cc(Oc1ccccc1)cc2	0	Dataset1	train	train	train	train	train	train	train	train	train	train	0
O=C(OCC)c1c(-c2ccccc2)oc2c1cc(Oc1ccccc1)cc2	0	Dataset1	train	test	train	train	train	train	train	test	train	test	1
O=C(OCC)c1c(-c2ccccc2)oc2c1cc(Oc1c(C)cccc1)cc2	0	Dataset1	train	train	train	train	test	test	train	train	train	test	1
O=C(NCCc1c2c([nH]c1)ccc(O)c2)[C@@H](C)c1cc2c(cc(OC)cc2)cc1	0	Dataset1	test	train	train	train	train	train	train	train	test	test	0
O=C(NCCc1c2c([nH]c1)ccc(O)c2)C(C)c1ccc(CC(C)C)cc1	0	Dataset1	train	test	train	test	train	train	train	train	train	train	0
Brc1ccc(C2N(c3ccc(S(=O)(=O)N)cc3)N=C3c4c(cccc4)CCC23)cc1	0	Dataset1	train	train	train	train	train	train	train	train	train	train	1
Brc1c(C2N(c3ccc(S(=O)(=O)N)cc3)N=C3c4c(cccc4)CCC23)cccc1	0	Dataset1	train	test	train	train	train	train	train	train	train	test	0
Clc1c(C2N(c3ccc(S(=O)(=O)N)cc3)N=C3c4c(cccc4)CCC23)ccc(Cl)c1	0	Dataset1	train	train	train	test	train	train	train	train	train	train	0
Clc1c(c(F)ccc1)C1N(c2ccc(S(=O)(=O)N)cc2)N=C2c3c(OCC12)cccc3	0	Dataset1	train	train	train	train	train	train	train	train	test	train	0
S(=O)(=O)(N)c1ccc(N2C(c3ccc(C(F)(F)F)cc3)C3C(=N2)c2c(cccc2)CC3)cc1	0	Dataset1	train	test	train	train	test	train	train	train	test	train	1
S(=O)(=O)(N)c1ccc(N2C(c3ccc(F)cc3)C3C(=N2)c2c(cccc2)CC3)cc1	0	Dataset1	test	train	train	train	train	train	train	test	train	train	0
S(=O)(=O)(N)c1ccc(N2C(c3c(F)cccc3)C3C(=N2)c2c(cccc2)CC3)cc1	0	Dataset1	train	test	train	train	train	train	test	train	train	train	1
O=C(O[C@@H]1[C@@H](C)[C@]2(O)[C@H]3[C@@](O)(C(=O)C(C)=C3)CC(CO)=C[C@H]2[C@@H]2C(C)(C)[C@]12OC(=O)C(C)C)/C(=C\C)/C	0	Dataset1	train	test	train	train	train	train	train	train	train	train	0
O=C(O[C@@]12[C@H](OC(=O)C)[C@@H](C)[C@]3(O)[C@H]4[C@@](O)(C(=O)C(C)=C4)CC(CO)=C[C@H]3[C@@H]1C2(C)C)C(C)C	0	Dataset1	test	train	train	train	train	train	test	train	train	test	0
O=C(O[C@@H]1[C@@H](C)[C@@]2(O)[C@@H](C(=O)C(CO)=C[C@]3(O)C(=O)C(C)=C[C@@H]23)[C@@H]2C(C)(C)[C@]12OC(=O)C(CC)C)/C(=C\C)/C	0	Dataset1	test	train	train	train	test	test	train	test	test	train	0
O=C(O[C@@H]1[C@@H](C)[C@]2(O)[C@H]3[C@@](O)(C(=O)C(C)=C3)CC(CO)=C[C@H]2[C@@H]2C(C)(C)[C@]12OC(=O)C(CC)C)/C(=C\C)/C	0	Dataset1	test	test	train	test	train	train	train	train	train	train	1
O=C(O[C@@]12[C@H](OC(=O)C)[C@@H](C)[C@@]3(O)[C@@H](C(=O)C(CO)=C[C@]4(O)C(=O)C(C)=C[C@@H]34)[C@@H]1C2(C)C)C(CC)C	0	Dataset1	train	train	train	test	train	test	train	train	train	train	0
O=C(O[C@@]12[C@H](O)[C@@H](C)[C@@]3(O)[C@H]([C@@H]1C2(C)C)C=C(CO)C[C@H]1C(=O)C(C)=C[C@@H]31)C(CC)C	0	Dataset1	test	train	test	test	train	train	train	test	test	train	0
O(C)[C@@]1([C@@H](O)Oc2c(O1)cc(CCO)cc2)c1cc(O)c(O)cc1	0	Dataset1	train	train	test	train	train	test	train	train	train	train	1
O(CC)[C@@]1([C@@H](O)Oc2c(O1)cc(CCO)cc2)c1cc(O)c(O)cc1	0	Dataset1	test	train	train	train	train	train	train	train	test	train	0
Fc1cc2onc(C3CCN(CC=4C(c5ccccc5)CC(C)(C)ON=4)CC3)c2cc1	0	Dataset1	train	train	train	train	train	train	train	test	train	test	1
O=[N+](OCCCCOC(=O)c1c(OC(=O)C)cccc1)[O-]	0	Dataset1	test	train	test	train	train	train	train	train	train	train	0
Brc1cc2c(c(-c3ccc(S(=O)(=O)C)cc3)[nH]c2cc1)-c1ccccc1	1	Dataset1	train	train	test	train	train	train	train	train	test	train	1
Brc1cc2c(c(-c3ccc(S(=O)(=O)N)cc3)[nH]c2cc1)-c1ccccc1	1	Dataset1	train	test	train	test	test	train	train	train	train	train	0
Brc1ccc(-c2c(-c3ccc(S(=O)(=O)C)cc3)[nH]c3c2cccc3)cc1	1	Dataset1	train	train	train	train	train	test	train	train	train	train	1
Brc1ccc(-c2c(-c3ccc(S(=O)(=O)N)cc3)[nH]c3c2cccc3)cc1	1	Dataset1	train	train	train	train	train	train	train	train	train	train	0
Clc1cc(-c2c(-c3ccc(S(=O)(=O)C)cc3)[nH]c3c2cc(Cl)cc3)ccc1	1	Dataset1	train	train	train	train	train	train	train	train	train	train	0
Clc1cc(-c2c(-c3ccc(S(=O)(=O)N)cc3)[nH]c3c2cc(Cl)cc3)ccc1	1	Dataset1	train	test	train	train	train	train	train	train	train	train	0
Clc1cc2c(c(-c3ccc(S(=O)(=O)C)cc3)[nH]c2cc1)-c1ccccc1	1	Dataset1	train	train	train	train	train	train	train	train	train	train	0
Clc1cc2c(c(-c3ccc(S(=O)(=O)N)cc3)[nH]c2cc1)-c1ccccc1	1	Dataset1	train	train	test	train	test	test	train	train	train	train	1
Clc1ccc(-c2c(-c3ccc(S(=O)(=O)N)cc3)[nH]c3c2cccc3)cc1	1	Dataset1	test	train	train	train	train	train	train	train	train	train	0
Clc1cc2c(c(-c3ccc(S(=O)(=O)C)cc3)[nH]c2cc1)-c1ccc(Cl)cc1	1	Dataset1	train	train	train	train	train	train	train	test	train	train	0
Clc1cc2c(c(-c3ccc(S(=O)(=O)N)cc3)[nH]c2cc1)-c1ccc(Cl)cc1	1	Dataset1	train	test	train	train	train	train	train	train	test	train	1
Clc1c(-c2c(-c3ccc(S(=O)(=O)C)cc3)[nH]c3c2cc(Cl)cc3)cccc1	1	Dataset1	train	train	train	train	train	train	test	train	train	train	1
Clc1c(-c2c(-c3ccc(S(=O)(=O)N)cc3)[nH]c3c2cc(Cl)cc3)cccc1	1	Dataset1	train	train	train	train	train	test	train	train	train	train	1
S(=O)(=O)(C)c1ccc(-c2c(-c3ccccc3)c3c([nH]2)ccc(C)c3)cc1	1	Dataset1	train	train	train	test	train	test	train	train	test	train	1
S(=O)(=O)(C)c1ccc(-c2c(-c3ccccc3)c3c([nH]2)ccc(F)c3)cc1	1	Dataset1	train	train	test	train	train	train	train	test	train	train	1
S(=O)(=O)(C)c1ccc(-c2c(-c3cc(C)c(C)cc3)c3c([nH]2)cccc3)cc1	1	Dataset1	train	train	train	test	test	train	train	train	train	train	1
S(=O)(=O)(C)c1ccc(-c2c(-c3ccc(C)cc3)c3c([nH]2)cccc3)cc1	1	Dataset1	test	test	train	test	train	train	train	train	train	train	0
S(=O)(=O)(C)c1ccc(-c2c(-c3ccccc3)c3c([nH]2)cccc3)cc1	1	Dataset1	train	train	train	train	train	train	train	train	train	train	0
S(=O)(=O)(N)c1ccc(-c2c(-c3ccccc3)c3c([nH]2)ccc(C)c3)cc1	1	Dataset1	train	train	train	train	train	train	train	train	test	train	1
S(=O)(=O)(N)c1ccc(-c2c(-c3ccccc3)c3c([nH]2)ccc(F)c3)cc1	1	Dataset1	train	test	train	train	train	train	train	test	train	train	1
S(=O)(=O)(N)c1ccc(-c2c(-c3cc(C)c(C)cc3)c3c([nH]2)cccc3)cc1	1	Dataset1	train	train	train	train	train	test	train	train	train	test	1
S(=O)(=O)(N)c1ccc(-c2c(-c3ccc(C)cc3)c3c([nH]2)cccc3)cc1	1	Dataset1	test	train	train	train	train	train	train	train	train	train	1
S(=O)(=O)(N)c1ccc(-c2c(-c3ccc(F)cc3)c3c([nH]2)cccc3)cc1	1	Dataset1	train	test	train	train	train	train	train	train	train	train	1
S(=O)(=O)(N)c1ccc(-c2c(-c3ccc(O)cc3)c3c([nH]2)cccc3)cc1	1	Dataset1	test	train	train	train	train	train	train	test	train	train	1
S(=O)(=O)(N)c1ccc(-c2c(-c3ccccc3)c3c([nH]2)cccc3)cc1	1	Dataset1	train	train	train	train	test	train	train	test	train	train	0
S(=O)(=O)(NC(=O)C)c1ccc(-c2c(-c3ccccc3)c3c([nH]2)cccc3)cc1	1	Dataset1	train	train	train	train	train	train	train	train	train	test	0
O=C1C(/C=N/c2cc(C)ccc2)=COc2c1cccc2	0	Dataset1	train	train	test	train	train	train	train	train	train	train	0
O=C(O)c1c(/N=C/C=2C(=O)c3c(OC=2)cccc3)cccc1	0	Dataset1	train	train	test	test	train	train	test	train	train	train	1
O=C(N/N=C/C=1C(=O)c2c(OC=1)cccc2)c1ccccc1	0	Dataset1	train	train	test	train	train	train	test	train	test	train	1
O=C(N/N=C/C=1C(=O)c2c(OC=1)cccc2)CCC	0	Dataset1	train	train	train	train	test	train	train	train	test	train	0
S(=O)(=O)(N/N=C/C=1C(=O)c2c(OC=1)cccc2)c1ccc(C)cc1	0	Dataset1	test	train	train	train	train	train	train	train	test	train	1
Clc1ccc(C2N(C(=O)C)N=C(c3ccc(S(=O)(=O)C)cc3)C2)cc1	0	Dataset1	train	train	train	test	train	train	train	train	train	test	0
S(=O)(=O)(C)c1ccc(C2=NN(C(=O)C)C(c3ccc(C(F)(F)F)cc3)C2)cc1	0	Dataset1	train	train	train	train	test	train	train	test	train	test	0
S(=O)(=O)(C)c1ccc(C2=NN(C(=O)C)C(c3ccc(F)cc3)C2)cc1	0	Dataset1	test	train	test	train	test	test	train	train	test	train	0
S(=O)(=O)(C)c1ccc(C2=NN(C(=S)N)C(c3ccc(C)cc3)C2)cc1	0	Dataset1	train	test	train	train	train	train	train	train	train	train	1
S(=O)(=O)(C)c1ccc(C2=NN(C(=S)N)C(c3ccccc3)C2)cc1	0	Dataset1	train	train	train	test	train	train	train	train	train	train	0
Clc1nnc(-n2c(-c3ccc(C(F)(F)F)cc3)cc(CCC(=O)N3CCC(C(=O)OCC)CC3)n2)cc1	0	Dataset1	train	train	train	train	test	train	train	train	train	train	0
Clc1nnc(-n2c(-c3ccc(C)cc3)cc(CCC(=O)Oc3ccc(C(C)C)cc3)n2)cc1	0	Dataset1	train	test	train	train	test	test	train	test	test	train	0
Clc1nnc(-n2c(-c3ccc(F)cc3)cc(CCC(=O)N3CCN(Cc4ccc(C(C)(C)C)cc4)CC3)n2)cc1	0	Dataset1	train	train	test	train	train	test	train	test	test	train	1
O=C(CCc1nn(c(-c2ccc(C)cc2)c1)-c1ccccc1)N1CCC(C(=O)OCC)CC1	0	Dataset1	train	train	train	train	test	train	test	train	test	test	0
O=C(CCc1nn(c(-c2ccc(C)cc2)c1)-c1nc2c(cc1)cccc2)N1CCC(C(=O)OCC)CC1	0	Dataset1	test	test	train	train	test	train	train	train	train	test	0
O=C(Oc1ccc(C(C)C)cc1)CCc1nn(c(-c2ccc(C)cc2)c1)-c1ccccc1	0	Dataset1	train	train	test	train	train	test	train	train	test	train	1
O=C(Oc1ccc(C(C)C)cc1)CCc1nn(c(-c2ccc(C)cc2)c1)-c1nc2c(cc1)cccc2	0	Dataset1	train	train	test	train	train	train	train	train	train	train	0
O=C(CCc1nn(c(-c2ccc(C)cc2)c1)-c1ccccc1)N1CCN(Cc2ccc(C(C)(C)C)cc2)CC1	0	Dataset1	test	train	test	train	train	train	test	train	test	train	0
O=C(CCc1nn(c(-c2ccc(C)cc2)c1)-c1nc2c(cc1)cccc2)N1CCN(Cc2ccc(C(C)(C)C)cc2)CC1	0	Dataset1	train	train	train	test	test	train	train	train	test	train	1
Clc1cc2[nH]c(C(=O)c3ncc4c(c3)CCCC4)c(CC(=O)O)c2cc1	1	Dataset1	train	train	train	test	train	train	train	train	train	test	0
Clc1c(F)cc2c(CC(=O)O)c(C(=O)c3nccc(C)c3)[nH]c2c1	1	Dataset1	train	train	test	train	train	train	test	train	train	test	1
Clc1c(CC)cc(C(=O)c2c(CC(=O)O)c3c([nH]2)cc(Cl)cc3)nc1	1	Dataset1	train	train	train	train	train	train	train	test	train	train	0
FC(F)(F)Oc1cc2c(CC(=O)O)c(C(=O)c3nccc(C)c3)[nH]c2cc1	1	Dataset1	train	train	test	train	test	train	train	train	train	train	1
Fc1cc2[nH]c(C(=O)c3nccc(C)c3)c(CC(=O)O)c2cc1	1	Dataset1	train	train	test	train	train	test	train	test	test	train	1
Fc1cc2c(CC(=O)O)c(C(=O)c3nccc(C)c3)[nH]c2cc1	1	Dataset1	train	train	train	train	test	train	train	train	test	train	1
O=C(O)Cc1c(C(=O)c2nccc(C)c2)[nH]c2c1cc(C(C)(C)C)cc2	1	Dataset1	train	test	train	train	train	train	train	test	train	train	1
O=C(O)Cc1c(C(=O)c2nccc(C)c2)[nH]c2c1cc(CC)cc2	1	Dataset1	train	train	train	train	train	train	train	train	train	test	1
Clc1ccc(C2N(Nc3ccc(S(=O)(=O)C)cc3)C(=O)CS2)cc1	0	Dataset1	train	train	train	train	test	train	train	train	test	train	0
Clc1ccc(C2N(Nc3ccc(S(=O)(=O)N)cc3)C(=O)CS2)cc1	0	Dataset1	train	train	train	train	train	train	train	train	test	train	0
S(=O)(=O)(C)c1ccc(NN2C(=O)CSC2c2ccc(C)cc2)cc1	0	Dataset1	train	test	train	train	test	train	test	train	train	train	0
S(=O)(=O)(C)c1ccc(NN2C(=O)CSC2c2ccc(C(F)(F)F)cc2)cc1	0	Dataset1	train	train	train	train	test	train	test	train	train	test	1
S(=O)(=O)(C)c1ccc(NN2C(=O)CSC2c2ccc(F)cc2)cc1	0	Dataset1	train	test	train	train	train	train	train	train	test	train	0
S(=O)(=O)(C)c1ccc(NN2C(=O)CSC2c2ccccc2)cc1	0	Dataset1	test	test	train	test	test	train	train	train	train	train	1
S(=O)(=O)(N)c1ccc(NN2C(=O)CSC2c2ccc(C)cc2)cc1	0	Dataset1	train	train	test	train	train	train	train	train	test	train	1
S(=O)(=O)(N)c1ccc(NN2C(=O)CSC2c2ccc(C(F)(F)F)cc2)cc1	0	Dataset1	train	train	train	train	train	test	train	test	train	train	0
S(=O)(=O)(N)c1ccc(NN2C(=O)CSC2c2ccc(F)cc2)cc1	0	Dataset1	train	train	train	train	train	train	test	test	train	train	0
S(=O)(=O)(N)c1ccc(NN2C(=O)CSC2c2ccccc2)cc1	0	Dataset1	train	test	train	train	train	test	train	train	train	train	0
O=C(N(C)C)/C=C/c1c(OC)cc(OC)cc1/C=C/c1ccc(OC)cc1	0	Dataset1	train	train	train	train	train	train	train	train	test	test	0
O=C(N(CCCC)CCCC)/C=C/c1c(OC)cc(OC)cc1/C=C/c1ccc(OC)cc1	0	Dataset1	train	train	test	test	train	train	train	test	test	train	1
O=C(N(CCCCC)CCCCC)/C=C/c1c(OC)cc(OC)cc1/C=C/c1ccc(OC)cc1	0	Dataset1	train	train	train	test	train	train	train	train	train	train	1
O=C(/C=C/c1c(OC)cc(OC)cc1/C=C/c1ccc(OC)cc1)N1CCC(C)CC1	0	Dataset1	test	train	test	test	test	train	test	train	train	train	0
O=C(/C=C/c1c(OC)cc(OC)cc1/C=C/c1ccc(OC)cc1)N1CCCCC1	0	Dataset1	train	train	test	train	train	train	train	train	test	test	0
O=C(/C=C/c1c(OC)cc(OC)cc1/C=C/c1ccc(OC)cc1)N1C(CC)CCCC1	0	Dataset1	test	train	train	train	train	train	train	test	test	train	0
O=C(NC(C)(C)C)/C=C/c1c(OC)cc(OC)cc1/C=C/c1ccc(OC)cc1	0	Dataset1	test	train	train	train	train	test	test	train	train	train	0
O=C(NC1CC1)/C=C/c1c(OC)cc(OC)cc1/C=C/c1ccc(OC)cc1	0	Dataset1	train	train	train	train	train	train	test	train	train	train	0
O=C(NCC)/C=C/c1c(OC)cc(OC)cc1/C=C/c1ccc(OC)cc1	0	Dataset1	train	test	train	train	train	train	test	train	train	test	0
O=C(NCC(C)C)/C=C/c1c(OC)cc(OC)cc1/C=C/c1ccc(OC)cc1	0	Dataset1	train	test	train	train	train	train	test	train	test	train	0
O=C(NCCCCCCCC)/C=C/c1c(OC)cc(OC)cc1/C=C/c1ccc(OC)cc1	0	Dataset1	train	train	test	train	test	train	train	train	train	train	1
Brc1c(C)ccc(Nc2c(NS(=O)(=O)C(F)(F)F)ccnc2)c1	1	Dataset1	train	train	train	train	train	train	train	train	train	test	1
Brc1c(O)ccc(Nc2c(NS(=O)(=O)C(F)(F)F)ccnc2)c1	0	Dataset1	train	train	train	train	test	train	train	test	train	train	0
S(=O)(=O)(N(S(=O)(=O)C1CC1)c1c(Nc2ccccc2)cncc1)C1CC1	0	Dataset1	train	train	train	train	train	train	train	test	train	train	1
S(=O)(=O)(Nc1c(Nc2cc(C)c(C)cc2)cncc1)C	0	Dataset1	train	train	train	train	test	train	train	test	train	train	0
S(=O)(=O)(Nc1c(Nc2cc(C)cc(C)c2)cncc1)C	0	Dataset1	train	train	test	train	train	test	train	test	train	train	0
S(=O)(=O)(Nc1c(Nc2cc(C#N)ccc2)cncc1)C(F)(F)F	0	Dataset1	train	test	train	train	train	train	train	train	train	test	0
S(=O)(=O)(Nc1c(Nc2cc(F)ccc2)cncc1)C	0	Dataset1	train	train	test	train	train	test	test	train	train	train	0
S(=O)(=O)(Nc1c(Nc2ccc(F)cc2)cncc1)C	0	Dataset1	train	train	train	train	test	train	train	train	train	train	0
S(=O)(=O)(Nc1c(Nc2ccc(O)cc2)cncc1)C(F)(F)F	0	Dataset1	train	train	train	train	train	train	train	test	train	test	1
S(=O)(=O)(Nc1c(Nc2ccccc2)cncc1)C1CC1	0	Dataset1	train	train	train	train	train	train	test	train	train	test	0
Clc1ccc(-c2n(-c3ccc(S(=O)(=O)N)cc3)nc(-c3c(OC)c4c(occ4)cc3OC)c2)cc1	0	Dataset1	train	train	test	train	train	train	train	test	test	train	0
S(=O)(=O)(N)c1ccc(-n2c(-c3ccccc3)cc(-c3c(OC)c4c(occ4)cc3OC)n2)cc1	0	Dataset1	train	train	train	train	test	train	train	train	train	train	1
Brc1ccc(NC(=O)c2nn(c(-c3cc(OC)c(OC)c(OC)c3)n2)-c2ccc(OC)cc2)cc1	0	Dataset1	train	train	test	test	train	train	test	train	train	test	0
Clc1ccc(NC(=O)c2nn(c(-c3cc(OC)c(OC)c(OC)c3)n2)-c2ccc(OC)cc2)cc1	0	Dataset1	train	train	train	train	test	test	test	test	train	train	0
O=C(NC)c1nn(c(-c2cc(OC)c(OC)c(OC)c2)n1)-c1ccc(OC)cc1	0	Dataset1	train	train	train	test	train	test	train	train	train	train	0
O=C(Nc1cc(OC)c(OC)cc1)c1nn(c(-c2cc(OC)c(OC)c(OC)c2)n1)-c1ccc(OC)cc1	0	Dataset1	train	train	train	train	test	test	test	train	train	train	0
O=C(NN)c1nn(c(-c2cc(OC)c(OC)c(OC)c2)n1)-c1ccc(OC)cc1	0	Dataset1	train	train	train	train	train	train	train	test	train	train	0
Brc1cc2C(=O)C(/C=C\3/C(=O)Nc4c/3cccc4)=COc2cc1	1	Dataset1	test	train	train	test	train	train	train	train	test	train	1
Clc1cc(N2C(=O)/C(=C\C=3C(=O)c4c(c([N+](=O)[O-])cc(F)c4)OC=3)/C(C)=N2)ccc1	0	Dataset1	train	train	train	train	train	train	train	train	train	train	0
Clc1c(N2C(=O)/C(=C\C=3C(=O)c4c(OC=3)ccc(C(C)C)c4)/c3c2cccc3)c(Cl)ccc1	1	Dataset1	train	train	train	train	train	train	train	train	train	train	1
Clc1c(N2C(=O)/C(=C\C=3C(=O)c4c(OC=3)cccc4)/c3c2cccc3)c(Cl)ccc1	1	Dataset1	train	train	train	train	train	train	train	test	train	train	1
O=C1/C(=C/C=2C(=O)c3c(OC=2)cccc3)/c2c(N1)cccc2	1	Dataset1	test	train	train	train	test	train	train	train	train	test	1
O(C)c1c(O)cc(O)c2C(=O)C=C(c3ccccc3)Oc12	0	Dataset1	train	test	train	train	test	train	train	test	train	train	1
Brc1ccc(-c2c(-c3oc(-c4ccc(Cl)cc4)nn3)cn(-c3ccccc3)n2)cc1	0	Dataset1	train	train	train	train	train	train	train	train	train	test	0
Brc1ccc(-c2c(-c3oc(-c4ccccc4)nn3)cn(-c3ccccc3)n2)cc1	0	Dataset1	train	train	train	test	train	train	train	train	train	train	0
Brc1ccc(-c2c(-c3oc(-c4ccncc4)nn3)cn(-c3ccccc3)n2)cc1	0	Dataset1	test	train	train	train	train	train	train	train	test	train	0
Clc1ccc(-c2oc(-c3c(-c4ccc(C)cc4)nn(-c4ccccc4)c3)nn2)cc1	0	Dataset1	train	train	test	train	test	train	train	train	test	train	0
Clc1ccc(-c2oc(-c3c(-c4ccc(OC)cc4)nn(-c4ccccc4)c3)nn2)cc1	0	Dataset1	train	train	train	train	train	train	train	test	train	train	0
Clc1ccc(-c2oc(-c3c(-c4ccccc4)nn(-c4ccccc4)c3)nn2)cc1	0	Dataset1	train	train	train	train	test	train	train	train	train	train	0
Cc1ccc(-c2c(-c3oc(-c4ccccc4)nn3)cn(-c3ccccc3)n2)cc1	0	Dataset1	train	train	train	test	train	train	test	train	test	train	0
O(C)c1ccc(-c2c(-c3oc(-c4ccccc4)nn3)cn(-c3ccccc3)n2)cc1	0	Dataset1	train	train	test	train	train	train	train	test	train	train	0
Cc1ccc(-c2c(-c3oc(-c4ccncc4)nn3)cn(-c3ccccc3)n2)cc1	0	Dataset1	train	train	train	train	train	train	train	test	train	test	0
O(C)c1ccc(-c2c(-c3oc(-c4ccncc4)nn3)cn(-c3ccccc3)n2)cc1	0	Dataset1	train	test	train	train	train	test	test	train	train	train	1
n1(-c2ccccc2)nc(c(-c2oc(-c3ccncc3)nn2)c1)-c1ccccc1	0	Dataset1	test	test	train	train	train	train	test	test	train	test	0
S(=O)(=O)(N)c1ccc(-n2c(-c3ccccc3)nc(C(=O)NC(C)C)n2)cc1	0	Dataset1	test	train	train	train	train	test	train	train	train	test	0
Brc1cc(C=2N(c3ccc(S(=O)(=O)C)cc3)CC(C)N=2)ccc1	0	Dataset1	train	train	train	train	train	train	test	train	train	train	0
Brc1cc(C=2N(c3ccc(S(=O)(=O)N)cc3)CC(C)N=2)ccc1	0	Dataset1	test	train	train	train	train	train	train	test	train	test	0
Clc1c(OC)ccc(C=2N(c3ccc(S(=O)(=O)C)cc3)CCN=2)c1	0	Dataset1	train	train	train	train	train	train	train	test	train	test	0
Clc1ccc(C=2N(c3ccc(S(=O)(=O)C)cc3)CC(C)N=2)cc1	0	Dataset1	train	train	train	train	train	train	train	train	train	train	0
Clc1ccc(C=2N(c3ccc(S(=O)(=O)N)cc3)CC(C)N=2)cc1	0	Dataset1	test	train	train	test	train	train	train	test	train	train	1
S(=O)(=O)(C)c1ccc(N2C(c3ccc(F)cc3)=NC(C)C2)cc1	0	Dataset1	train	train	train	train	train	train	test	test	test	test	0
S(=O)(=O)(C)c1ccc(N2C(c3cc(C)ccc3)=NCC2)cc1	0	Dataset1	train	train	train	train	train	test	train	test	train	test	0
S(=O)(=O)(C)c1ccc(N2C(c3cc(F)c(F)cc3)=NCC2)cc1	0	Dataset1	train	train	train	test	train	train	train	test	train	train	0
S(=O)(=O)(C)c1ccc(N2C(c3cc(F)c(OC)cc3)=NCC2)cc1	0	Dataset1	train	train	train	test	train	train	test	train	train	train	0
S(=O)(=O)(C)c1ccc(N2C(c3cc(F)ccc3)=NCC2)cc1	0	Dataset1	train	train	train	train	train	train	train	train	train	train	0
S(=O)(=O)(C)c1ccc(N2C(c3cc(OC)c(F)cc3)=NCC2)cc1	0	Dataset1	train	train	train	train	train	test	test	train	train	test	0
S(=O)(=O)(C)c1ccc(N2C(c3ccc(F)cc3)=NCC2)cc1	0	Dataset1	train	train	test	train	train	train	train	train	train	test	0
S(=O)(=O)(N)c1ccc(N2C(c3ccc(F)cc3)=NC(C)C2)cc1	0	Dataset1	test	train	train	train	train	train	train	train	train	train	0
S(=O)(=O)(N)c1ccc(N2C(c3cc(C)ccc3)=NCC2)cc1	0	Dataset1	train	train	train	train	train	train	train	test	train	train	0
S(=O)(=O)(N)c1ccc(N2C(c3cc(OC)c(F)cc3)=NCC2)cc1	0	Dataset1	train	test	train	train	train	train	train	test	train	train	0
Brc1ccc(-c2n(-c3ccc(S(=O)(=O)N)cc3)nc(C(F)(F)F)c2)cc1	1	Dataset1	train	train	train	train	train	train	train	train	train	train	1
S(=O)(=O)(n1c2c(c(C(=O)C(=O)N[C@H](C(=O)NCC(=O)O)Cc3c4c([nH]c3)cccc4)c1)cccc2)c1ccc(C)cc1	1	Dataset1	train	train	train	train	test	train	train	test	train	train	1
S(=O)(=O)(n1c2c(c(C(=O)C(=O)N[C@H](C(=O)NCC(=O)OC)Cc3c4c([nH]c3)cccc4)c1)cccc2)c1ccc(C)cc1	1	Dataset1	train	train	train	train	train	train	train	train	train	train	1
S(=O)(=O)(n1c2c(c(C(=O)C(=O)N[C@H](C(=O)O)Cc3c4c([nH]c3)cccc4)c1)cccc2)c1ccc(C)cc1	0	Dataset1	train	train	train	train	train	train	train	train	train	test	0
S(=O)(=O)(n1c2c(c(C(=O)C(=O)N[C@@H](C(=O)N[C@@H](C(=O)O)CCC(=O)O)Cc3[nH]cnc3)c1)cccc2)c1ccc(C)cc1	0	Dataset1	train	train	train	train	test	test	test	test	test	train	0
S(=O)(=O)(n1c2c(c(C(=O)C(=O)N[C@@H](C(=O)NCC(=O)OC)Cc3c4c([nH]c3)cccc4)c1)cccc2)c1ccc(C)cc1	0	Dataset1	train	train	test	train	train	test	train	test	train	train	0
S(=O)(=O)(n1c2c(c(C(=O)C(=O)NCC(=O)N[C@H](C(=O)O)Cc3c4c([nH]c3)cccc4)c1)cccc2)c1ccc(C)cc1	1	Dataset1	train	train	test	train	train	test	train	test	train	train	1
S(=O)(=O)(n1c2c(c(C(=O)C(=O)NCC(=O)NCC(=O)OC)c1)cccc2)c1ccc(C)cc1	0	Dataset1	train	train	train	train	train	train	train	train	train	train	0
Clc1c(Nc2c(CC(=O)O)cc(C)cc2)c(Cl)cc(Cl)c1	1	Dataset1	train	train	test	train	test	train	train	train	train	train	1
Clc1c(Nc2c(CC(=O)O)cc(C)cc2)c(C)ccc1	1	Dataset1	train	train	train	train	train	test	train	test	train	train	1
Clc1c(Nc2c(CC(=O)O)cccc2)c(C)ccc1	1	Dataset1	train	train	train	train	train	test	train	train	train	train	1
Clc1c(Nc2c(CC(=O)O)cc(C)cc2)c(Cl)ccc1	1	Dataset1	train	train	train	train	train	train	train	train	train	train	1
O=C(O)Cc1c(Nc2c(C)cccc2C)cccc1	1	Dataset1	train	train	test	train	train	train	train	train	train	train	1
Clc1c(C2=C(c3ccc(S(=O)(=O)C)cc3)CCC2)ccc(Cl)c1	1	Dataset1	test	train	train	train	train	train	train	test	train	train	1
Clc1ccc(C2=C(c3ccc(S(=O)(=O)C)cc3)CC(C)(C)C2)cc1	1	Dataset1	train	train	train	train	train	test	test	train	train	train	0
Clc1ccc(C2=C(c3ccc(S(=O)(=O)C)cc3)CCC2)cc1	1	Dataset1	train	train	train	train	train	train	train	test	train	train	0
S(=O)(=O)(C)c1ccc(C2=C(c3ccc(F)cc3)CC(C(F)(F)F)(C(F)(F)F)C2)cc1	1	Dataset1	train	test	train	train	train	train	train	train	train	train	1
S(=O)(=O)(C)c1ccc(C2=C(c3ccc(F)cc3)CC(CC)(CC)C2)cc1	0	Dataset1	test	train	train	test	train	train	test	train	test	train	0
S(=O)(=O)(C)c1ccc(C2=C(c3ccc(F)cc3)CC(CF)(CF)C2)cc1	1	Dataset1	train	train	train	train	train	train	train	train	train	train	1
S(=O)(=O)(C)c1ccc(C2=C(c3ccc(C)cc3)CCC2)cc1	1	Dataset1	train	train	test	test	train	train	train	train	train	test	0
S(=O)(=O)(C)c1ccc(C2=C(c3ccc(C#N)cc3)CCC2)cc1	0	Dataset1	train	test	train	test	train	train	train	train	train	train	0
S(=O)(=O)(C)c1ccc(C2=C(c3c(C)cc(F)cc3)CCC2)cc1	1	Dataset1	train	train	train	train	train	train	train	train	train	train	0
Brc1[nH]c(c(-c2ccc(F)cc2)c1)-c1ccc(S(=O)(=O)C)cc1	0	Dataset1	test	train	train	train	train	train	train	test	train	train	0
Brc1c(c(-c2ccc(S(=O)(=O)C)cc2)[nH]c1Cl)-c1ccc(F)cc1	0	Dataset1	train	train	train	test	train	train	train	train	test	train	0
Brc1n(C)c(c(c1Br)-c1ccc(F)cc1)-c1ccc(S(=O)(=O)C)cc1	0	Dataset1	train	train	train	train	train	test	train	test	train	test	1
Brc1n(C(=O)C)c(c(-c2ccc(F)cc2)c1)-c1ccc(S(=O)(=O)C)cc1	0	Dataset1	train	train	test	train	train	train	train	train	train	train	0
Brc1n(C(OC(C)(C)C)=O)c(c(-c2ccc(F)cc2)c1)-c1ccc(S(=O)(=O)C)cc1	0	Dataset1	train	test	train	train	train	test	train	train	train	train	0
Brc1n(C)c(c(-c2ccc(F)cc2)c1)-c1ccc(S(=O)(=O)C)cc1	0	Dataset1	test	train	test	train	test	train	train	test	train	train	0
Clc1[nH]c(c(-c2ccc(F)cc2)c1)-c1ccc(S(=O)(=O)C)cc1	0	Dataset1	train	train	train	train	train	train	train	train	train	train	0
Clc1c(c(-c2ccc(S(=O)(=O)C)cc2)[nH]c1Cl)-c1ccc(F)cc1	0	Dataset1	train	train	train	train	train	test	train	train	train	test	1
Clc1n(C)c(c(c1Cl)-c1ccc(F)cc1)-c1ccc(S(=O)(=O)C)cc1	0	Dataset1	train	train	train	train	test	train	train	test	train	train	0
Ic1[nH]c(c(-c2ccc(F)cc2)c1)-c1ccc(S(=O)(=O)C)cc1	0	Dataset1	test	train	train	train	test	train	train	train	test	train	0
Ic1c(c(-c2ccc(S(=O)(=O)C)cc2)[nH]c1I)-c1ccc(F)cc1	0	Dataset1	test	train	test	train	train	test	train	train	test	test	1
O=C1N(N(c2ccccc2)C(=O)C1CCCC)c1ccccc1	0	Dataset1	test	train	test	train	train	train	train	train	test	train	0
S(=O)(=O)(C)c1ccc(-c2c(-c3ccc(F)cc3)cc([N+](=O)[O-])[nH]2)cc1	0	Dataset1	train	test	test	train	train	train	train	train	train	train	0
S(=O)(=O)(C)c1ccc(-c2c(-c3ccc(F)cc3)cc(C#N)[nH]2)cc1	0	Dataset1	test	train	test	train	test	train	train	train	train	train	0
S(=O)(=O)(C)c1ccc(-c2c(-c3ccc(F)cc3)cc(C(=O)C(F)(F)F)[nH]2)cc1	0	Dataset1	train	train	test	train	train	train	train	test	train	train	0
S(=O)(=O)(C)c1[nH]c(c(-c2ccc(F)cc2)c1)-c1ccc(S(=O)(=O)C)cc1	0	Dataset1	train	train	test	train	train	train	train	test	train	train	0
S(=O)(=O)(C)c1ccc(-c2c(-c3ccc(F)cc3)cc(SC#N)[nH]2)cc1	0	Dataset1	train	train	test	train	test	train	train	train	train	train	0
S(=O)(=O)(C)c1ccc(-c2c(-c3ccc(F)cc3)cc(SC)[nH]2)cc1	0	Dataset1	train	train	train	train	train	train	test	train	train	train	0
S(=O)(=O)(C)c1ccc(-c2c(-c3ccc(F)cc3)cc[nH]2)cc1	0	Dataset1	train	train	train	train	test	train	train	train	train	train	1
S(=O)(=O)(C)c1ccc(-c2n(C)ccc2-c2ccc(F)cc2)cc1	0	Dataset1	train	train	train	train	train	train	test	train	train	train	1
O=C(Nc1ncccc1)C=1N(C)S(=O)(=O)c2c(C=1O)cccc2	0	Dataset1	test	train	train	train	train	train	train	train	test	train	1
Clc1c(OC)c(Cl)cc(C2=C(c3ccc(S(=O)(=O)C)cc3)CCC2)c1	1	Dataset1	train	train	train	train	train	train	train	train	train	train	1
Clc1c(OC)c(Cl)cc(C2=C(c3ccc(S(=O)(=O)N)cc3)CCC2)c1	1	Dataset1	train	test	train	train	train	train	test	train	train	test	0
Clc1c(Cl)ccc(C2=C(c3ccc(S(=O)(=O)C)cc3)CCC2)c1	1	Dataset1	train	test	train	test	train	train	test	train	test	train	1
Clc1c(Cl)ccc(C2=C(c3ccc(S(=O)(=O)N)cc3)CCC2)c1	1	Dataset1	train	train	train	test	train	train	train	train	test	train	1
Clc1c(F)ccc(C2=C(c3ccc(S(=O)(=O)C)cc3)CCC2)c1	1	Dataset1	train	train	train	train	train	train	train	test	train	train	1
Clc1c(F)ccc(C2=C(c3ccc(S(=O)(=O)N)cc3)CCC2)c1	1	Dataset1	train	train	train	train	test	train	train	train	test	train	0
Clc1c(N(C)C)ccc(C2=C(c3ccc(S(=O)(=O)C)cc3)CCC2)c1	1	Dataset1	train	train	test	train	train	train	train	test	train	train	1
Clc1c(N(C)C)ccc(C2=C(c3ccc(S(=O)(=O)N)cc3)CCC2)c1	1	Dataset1	test	train	test	train	train	train	train	train	train	train	1
Clc1c(OC)ccc(C2=C(c3ccc(S(=O)(=O)N)cc3)CCC2)c1	1	Dataset1	train	train	train	train	train	train	train	train	train	train	0
Clc1ccc(C2=C(c3ccc(S(=O)(=O)N)cc3)CCC2)cc1	1	Dataset1	train	train	train	train	train	train	train	train	train	train	1
S(=O)(=O)(C)c1ccc(C2=C(c3cc(C(F)(F)F)c(F)cc3)CCC2)cc1	0	Dataset1	train	train	train	train	train	train	train	train	train	test	0
S(=O)(=O)(C)c1ccc(C2=C(c3cc(F)c(F)c(F)c3)CCC2)cc1	0	Dataset1	test	train	train	test	train	train	train	test	train	train	0
S(=O)(=O)(C)c1ccc(C2=C(c3cc(F)c(F)cc3)CCC2)cc1	1	Dataset1	train	train	train	train	train	test	test	train	train	test	1
S(=O)(=O)(C)c1ccc(C2=C(c3cc4OCOc4cc3)CCC2)cc1	1	Dataset1	train	train	train	train	train	train	train	train	train	train	1
S(=O)(=O)(N)c1ccc(C2=C(c3cc(F)c(F)cc3)CCC2)cc1	1	Dataset1	train	train	train	train	test	train	train	train	train	train	1
S(=O)(=O)(N)c1ccc(C2=C(c3cc(F)c(OC)cc3)CCC2)cc1	1	Dataset1	test	test	train	train	train	train	train	test	train	train	1
S(=O)(=O)(N)c1ccc(C2=C(c3cc4OCOc4cc3)CCC2)cc1	1	Dataset1	train	test	train	train	train	train	train	train	test	test	1
S(=O)(=O)(N)c1ccc(C2=C(c3ccc(F)cc3)CCC2)cc1	1	Dataset1	train	train	test	train	train	test	train	train	train	train	1
Brc1ccc(Sc2c(NS(=O)(=O)C)cc3c(C(=O)CC3)c2)cc1	1	Dataset1	train	train	test	test	train	train	train	train	train	train	1
Clc1c(Sc2c(NS(=O)(=O)C)cc3c(C(=O)CC3)c2)ccc(Cl)c1	1	Dataset1	test	train	train	train	train	train	test	train	test	test	1
S(=O)(=O)(Nc1c(Oc2ccc(S(=O)(=O)C)cc2)cc2C(=O)CCc2c1)C	0	Dataset1	train	train	test	train	train	train	test	train	train	train	1
S(=O)(=O)(Nc1c(S(=O)(=O)c2c(F)cc(F)cc2)cc2C(=O)CCc2c1)C	0	Dataset1	train	train	test	train	train	train	test	train	train	test	1
S(=O)(=O)(Nc1c(Oc2c(F)cc(F)cc2)cc2C(=O)CCc2c1)C	1	Dataset1	train	train	test	train	train	train	train	train	train	train	0
S(=O)(=O)(Nc1c(OC2CCCCC2)cc2C(=O)CCc2c1)C	1	Dataset1	test	test	train	train	train	train	train	train	test	train	1
S(=O)(=O)(Nc1c(OC2CCOCC2)cc2C(=O)CCc2c1)C	0	Dataset1	test	test	train	test	train	train	test	train	train	train	0
S(=O)(=O)(Nc1c(Oc2ccc(SC)cc2)cc2C(=O)CCc2c1)C	1	Dataset1	train	train	train	train	train	train	train	train	train	train	1
S(=O)(=O)(Nc1c(Sc2c(F)cccc2F)cc2C(=O)CCc2c1)C	1	Dataset1	test	test	train	train	train	train	train	train	test	train	0
S(c1c(NC(=O)C(F)(F)F)cc2c(C(=O)CC2)c1)c1c(F)cc(F)cc1	0	Dataset1	train	train	train	test	train	train	train	train	train	train	0
S(c1c(NC(=O)C)cc2c(C(=O)CC2)c1)c1c(F)cc(F)cc1	0	Dataset1	train	test	test	train	test	test	train	train	test	test	0
S(=O)(=O)(Nc1c(Sc2c(F)cc(F)cc2)cc2C(=O)CCc2c1)C(F)(F)F	1	Dataset1	test	train	train	test	train	train	train	train	train	train	1
S(=O)(=O)(Nc1c(Sc2cc(C)ccc2)cc2C(=O)CCc2c1)C	0	Dataset1	train	test	train	test	train	test	test	train	train	train	0
S(=O)(=O)(Nc1c(Sc2cc(F)ccc2)cc2C(=O)CCc2c1)C	0	Dataset1	train	train	train	test	test	train	train	test	train	train	0
S(=O)(=O)(Nc1c(Sc2ccc(C)cc2)cc2C(=O)CCc2c1)C	1	Dataset1	train	train	train	test	train	test	train	train	train	train	0
S(=O)(=O)(Nc1c(Sc2ccc(C(C)(C)C)cc2)cc2C(=O)CCc2c1)C	0	Dataset1	train	train	train	train	test	train	train	train	test	train	0
S(=O)(=O)(Nc1c(Sc2ccc(C(C)C)cc2)cc2C(=O)CCc2c1)C	0	Dataset1	train	test	train	test	train	train	train	train	train	test	0
S(=O)(=O)(Nc1c(Sc2ccc(C(=O)O)cc2)cc2C(=O)CCc2c1)C	0	Dataset1	train	train	train	train	train	train	test	train	train	test	0
S(=O)(=O)(Nc1c(Sc2ccc(CC)cc2)cc2C(=O)CCc2c1)C	1	Dataset1	train	train	train	test	test	test	test	train	train	train	0
S(=O)(=O)(Nc1c(Sc2ccc(OC)cc2)cc2C(=O)CCc2c1)C	1	Dataset1	train	train	train	train	train	train	train	train	train	train	0
S(=O)(=O)(Nc1c(SC2CCCCC2)cc2C(=O)CCc2c1)C	1	Dataset1	train	train	train	train	train	train	train	train	train	test	1
S(=O)(=O)(Nc1c(Sc2c(F)cccc2)cc2C(=O)CCc2c1)C	1	Dataset1	test	train	train	test	train	train	test	train	test	train	1
S(=O)(=O)(Nc1c(Sc2c(OC)cccc2)cc2C(=O)CCc2c1)C	0	Dataset1	train	train	train	test	train	test	test	train	train	train	0
S(=O)(=O)(Nc1c(Sc2c(F)cc(F)cc2)cc2C(=O)CCc2c1)CC	0	Dataset1	train	train	train	train	train	test	train	test	train	train	0
S(=O)(=O)(Nc1c(Sc2c(C)cccc2)cc2C(=O)CCc2c1)C	1	Dataset1	train	train	train	train	train	train	train	test	train	train	1
S(=O)(=O)(Nc1c(Sc2ncsc2)cc2C(=O)CCc2c1)C	0	Dataset1	train	train	train	train	train	train	train	train	train	train	0
S(=O)(=O)(Nc1c(Sc2scnc2)cc2C(=O)CCc2c1)C	0	Dataset1	test	test	train	train	train	train	train	train	train	train	1
Brc1c(OC)ccc(C2=C(c3ccc(S(=O)(=O)C)cc3)CC3(C2)CC3)c1	1	Dataset1	train	train	train	test	train	train	train	train	train	test	1
Brc1c(OC)ccc(C2=C(c3ccc(S(=O)(=O)N)cc3)CC3(C2)CC3)c1	1	Dataset1	train	train	train	train	train	train	train	train	train	train	1
Clc1c(OC)c(Cl)cc(C2=C(c3ccc(S(=O)(=O)C)cc3)CC3(C2)CC3)c1	1	Dataset1	test	train	test	train	test	train	train	train	train	test	1
Clc1c(OC)c(Cl)cc(C2=C(c3ccc(S(=O)(=O)N)cc3)CC3(C2)CC3)c1	1	Dataset1	train	train	train	train	test	train	train	test	train	train	1
Clc1c(Cl)ccc(C2=C(c3ccc(S(=O)(=O)C)cc3)CC3(C2)CC3)c1	1	Dataset1	train	train	train	train	train	train	train	test	train	train	1
Clc1c(Cl)ccc(C2=C(c3ccc(S(=O)(=O)N)cc3)CC3(C2)CC3)c1	1	Dataset1	train	train	train	train	train	train	train	train	test	test	1
Clc1c(F)ccc(C2=C(c3ccc(S(=O)(=O)C)cc3)CC3(C2)CC3)c1	1	Dataset1	train	test	train	test	test	train	train	train	train	train	0
Clc1c(F)ccc(C2=C(c3ccc(S(=O)(=O)N)cc3)CC3(C2)CC3)c1	1	Dataset1	train	train	train	test	train	train	train	train	train	test	1
Clc1c(OC)ccc(C2=C(c3ccc(S(=O)(=O)C)cc3)CC3(C2)CC3)c1	1	Dataset1	train	train	test	train	train	test	train	train	train	train	1
Clc1c(OC)ccc(C2=C(c3ccc(S(=O)(=O)N)cc3)CC3(C2)CC3)c1	1	Dataset1	train	train	train	train	train	test	train	test	train	train	1
Clc1c(OC)ccc(C=2C(c3ccc(S(=O)(=O)C)cc3)=CC3(C=2)CC3)c1	1	Dataset1	train	train	train	train	train	train	train	train	test	train	1
Clc1c(C2=C(c3ccc(S(=O)(=O)C)cc3)CC3(C2)CC3)ccc(Cl)c1	1	Dataset1	test	test	train	test	train	train	train	train	train	train	0
Clc1ccc(C2=C(c3ccc(S(=O)(=O)C)cc3)CC3(C2)CC3)cc1	1	Dataset1	train	train	train	train	train	test	train	train	train	train	0
Clc1ccc(C2=C(c3ccc(S(=O)(=O)N)cc3)CC3(C2)CC3)cc1	1	Dataset1	test	train	train	train	train	train	train	train	train	train	1
S(=O)(=O)(C)c1ccc(C2=C(c3cc(F)c(F)cc3)CC3(C2)CC3)cc1	1	Dataset1	train	train	train	train	test	test	train	test	train	train	1
S(=O)(=O)(C)c1ccc(C2=C(c3cc(F)c(OC)cc3)CC3(C2)CC3)cc1	1	Dataset1	test	test	test	train	train	train	train	train	train	train	1
S(=O)(=O)(C)c1ccc(C2=C(c3cc4OCOc4cc3)CC3(C2)CC3)cc1	1	Dataset1	test	train	train	train	train	train	train	train	train	train	1
S(=O)(=O)(C)c1ccc(C2=C(c3ccc(C(F)(F)F)cc3)CC3(C2)CC3)cc1	1	Dataset1	test	train	train	train	train	train	test	train	train	train	1
S(=O)(=O)(C)c1ccc(C2=C(c3ccc(C)cc3)CC3(C2)CC3)cc1	1	Dataset1	train	train	train	train	train	train	train	train	train	train	1
S(=O)(=O)(C)c1ccc(C2=C(c3c(F)cc(F)cc3)CC3(C2)CC3)cc1	1	Dataset1	train	test	train	test	train	train	test	train	train	train	1
S(=O)(=O)(C)c1ccc(C2=C(c3ccc(OC)cc3)CC3(C2)CC3)cc1	1	Dataset1	train	test	train	train	train	test	train	test	train	train	1
S(=O)(=O)(C)c1ccc(C=2C(c3ccc(F)cc3)=CC3(C=2)CC3)cc1	1	Dataset1	train	test	train	test	train	test	train	train	train	train	1
S(=O)(=O)(N)c1ccc(C2=C(c3cc(F)c(F)cc3)CC3(C2)CC3)cc1	1	Dataset1	test	train	train	train	train	train	test	test	train	train	1
S(=O)(=O)(N)c1ccc(C2=C(c3cc(F)c(OC)cc3)CC3(C2)CC3)cc1	1	Dataset1	train	train	train	test	train	train	test	test	test	train	1
S(=O)(=O)(N)c1ccc(C2=C(c3ccc(C(F)(F)F)cc3)CC3(C2)CC3)cc1	1	Dataset1	test	train	train	train	train	train	test	train	train	train	1
S(=O)(=O)(N)c1ccc(C2=C(c3ccc(OC)cc3)CC3(C2)CC3)cc1	1	Dataset1	train	train	train	test	train	train	test	train	train	train	1
Clc1c(OC)c(Cl)cc(-c2c(-c3ccc(S(=O)(=O)C)cc3)cc(F)c(F)c2)c1	0	Dataset1	train	train	train	test	train	train	train	train	train	train	1
Clc1c(OC)c(Cl)cc(-c2c(-c3ccc(S(=O)(=O)N)cc3)cc(F)c(F)c2)c1	1	Dataset1	train	train	test	train	test	train	train	train	train	train	1
Clc1c(C)ccc(-c2c(-c3ccc(S(=O)(=O)C)cc3)cc(F)c(F)c2)c1	1	Dataset1	train	test	test	train	train	train	train	train	train	train	1
Clc1c(C)ccc(-c2c(-c3ccc(S(=O)(=O)N)cc3)cc(F)c(F)c2)c1	1	Dataset1	test	train	train	test	train	test	train	train	train	train	1
Clc1c(F)ccc(-c2c(-c3ccc(S(=O)(=O)C)cc3)cc(F)c(F)c2)c1	1	Dataset1	train	train	train	train	train	test	train	train	test	train	1
Clc1c(F)ccc(-c2c(-c3ccc(S(=O)(=O)N)cc3)cc(F)c(F)c2)c1	1	Dataset1	test	train	train	train	train	train	train	train	train	train	1
Clc1c(N(C)C)ccc(-c2c(-c3ccc(S(=O)(=O)C)cc3)cc(F)c(F)c2)c1	1	Dataset1	train	test	train	train	test	train	test	train	train	train	1
Clc1c(N(C)C)ccc(-c2c(-c3ccc(S(=O)(=O)N)cc3)cc(F)c(F)c2)c1	1	Dataset1	train	train	train	train	train	train	train	train	train	train	1
Clc1c(OC)ccc(-c2c(-c3ccc(S(=O)(=O)C)cc3)cc(F)c(F)c2)c1	1	Dataset1	train	train	train	train	train	train	test	train	train	train	1
Clc1c(OC)ccc(-c2c(-c3ccc(S(=O)(=O)N)cc3)cc(F)c(F)c2)c1	1	Dataset1	test	train	train	train	test	train	train	test	test	train	1
Clc1c(OC)ccc(-c2c(-c3ccc(S(=O)(=O)C)cc3)cccc2)c1	0	Dataset1	train	train	train	train	train	train	train	train	train	train	0
Clc1ccc(-c2c(-c3ccc(S(=O)(=O)N)cc3)cccc2)cc1	1	Dataset1	test	train	train	train	test	train	train	train	train	train	1
Clc1c(C)cc(-c2c(-c3ccc(S(=O)(=O)C)cc3)cc(F)c(F)c2)cc1	1	Dataset1	train	train	train	test	test	train	test	train	train	train	1
Clc1c(C)cc(-c2c(-c3ccc(S(=O)(=O)N)cc3)cc(F)c(F)c2)cc1	1	Dataset1	train	train	train	train	test	train	train	train	train	train	1
S(=O)(=O)(C)c1ccc(-c2c(F)c(F)c(F)c(F)c2-c2ccc(F)cc2)cc1	0	Dataset1	train	train	train	train	train	train	train	train	train	train	0
S(=O)(=O)(C)c1ccc(-c2c(-c3cc(C)c(C)cc3)cc(F)c(F)c2)cc1	1	Dataset1	train	test	train	train	test	train	train	test	test	train	1
S(=O)(=O)(C)c1ccc(-c2c(-c3cc(C)c(F)cc3)cc(F)c(F)c2)cc1	1	Dataset1	train	train	train	train	train	test	train	train	test	test	1
S(=O)(=O)(C)c1ccc(-c2c(-c3cc(C)c(OC)cc3)cc(F)c(F)c2)cc1	1	Dataset1	train	train	train	test	test	train	train	train	train	train	1
S(=O)(=O)(C)c1ccc(-c2c(-c3cc(F)c(OC)cc3)cc(F)c(F)c2)cc1	1	Dataset1	test	train	train	train	train	train	train	train	train	train	1
S(=O)(=O)(C)c1ccc(-c2c(-c3cc4OCOc4cc3)cc(F)c(F)c2)cc1	1	Dataset1	train	train	train	train	train	test	train	train	test	train	1
S(=O)(=O)(C)c1ccc(-c2c(-c3ccc(C)cc3)cc(F)c(F)c2)cc1	1	Dataset1	train	train	train	train	train	train	train	test	test	train	1
S(=O)(=O)(C)c1ccc(-c2c(-c3ccc(F)cc3)cc(F)c(F)c2)cc1	1	Dataset1	test	test	train	train	train	train	train	train	test	train	1
S(=O)(=O)(C)c1ccc(-c2c(-c3ncc(C)cc3)cc(F)c(F)c2)cc1	0	Dataset1	train	train	train	train	train	test	train	train	test	train	0
S(=O)(=O)(C)c1ccc(-c2c(-c3ccc(F)cc3)cc3c(c2)cccc3)cc1	0	Dataset1	train	train	train	train	train	train	train	train	train	train	0
S(=O)(=O)(C)c1ccc(-c2c(-c3ccc(F)cc3)cc3OCOc3c2)cc1	1	Dataset1	train	train	test	train	train	train	train	train	train	test	1
S(=O)(=O)(C)c1ccc(-c2c(-c3cc(F)c(OC)cc3)cccc2)cc1	0	Dataset1	train	train	test	train	test	train	train	train	train	train	1
S(=O)(=O)(C)c1ccc(-c2c(-c3ccc(F)cc3)nccn2)cc1	0	Dataset1	train	train	train	train	train	train	train	train	test	test	0
S(=O)(=O)(N)c1ccc(-c2c(-c3cc(C)c(C)cc3)cc(F)c(F)c2)cc1	1	Dataset1	train	test	train	train	train	train	train	train	train	train	1
S(=O)(=O)(N)c1ccc(-c2c(-c3cc(C)c(F)cc3)cc(F)c(F)c2)cc1	1	Dataset1	train	test	train	train	train	test	train	train	train	test	1
S(=O)(=O)(N)c1ccc(-c2c(-c3cc(C)c(OC)cc3)cc(F)c(F)c2)cc1	1	Dataset1	train	train	train	train	train	train	train	train	test	train	0
S(=O)(=O)(N)c1ccc(-c2c(-c3cc(F)c(OC)cc3)cc(F)c(F)c2)cc1	1	Dataset1	train	train	train	train	train	train	train	train	test	train	0
S(=O)(=O)(N)c1ccc(-c2c(-c3cc(OC)c(OC)cc3)cc(F)c(F)c2)cc1	1	Dataset1	train	train	train	train	test	train	train	train	train	test	1
S(=O)(=O)(N)c1ccc(-c2c(-c3cc4OCCOc4cc3)cc(F)c(F)c2)cc1	1	Dataset1	train	train	train	train	train	train	train	train	train	test	1
S(=O)(=O)(N)c1ccc(-c2c(-c3cc4OCOc4cc3)cc(F)c(F)c2)cc1	1	Dataset1	train	train	train	train	train	train	train	train	train	test	0
S(=O)(=O)(N)c1ccc(-c2c(-c3ccc(C)cc3)cc(F)c(F)c2)cc1	1	Dataset1	train	test	train	train	train	train	test	train	test	test	1
S(=O)(=O)(N)c1ccc(-c2c(-c3ccc(F)cc3)cc(F)c(F)c2)cc1	1	Dataset1	train	train	train	train	train	train	test	test	train	train	1
S(=O)(=O)(N)c1ccc(-c2c(-c3cnc(C)cc3)cc(F)c(F)c2)cc1	1	Dataset1	train	train	train	train	test	train	train	train	train	test	1
Brc1c(NC(=O)C2=C(O)N(C)S(=O)(=O)c3c2cc(Cl)cc3)ccc(Br)c1	1	Dataset1	train	train	train	test	train	train	test	train	train	train	0
Clc1c(NC(=O)C2=C(O)N(C)S(=O)(=O)c3c2cc(Cl)cc3)ccc(Cl)c1	1	Dataset1	train	train	train	train	train	train	train	train	train	test	1
Clc1ccc(N/C(/O)=C/2\C(=O)N(C)C(=O)c3c\2cccc3)cc1	1	Dataset1	train	test	train	train	train	test	train	train	train	train	1
Clc1cc2C(C(=O)Nc3ccc(Cl)cc3)=C(O)N(C)S(=O)(=O)c2cc1	1	Dataset1	train	test	train	train	train	test	train	test	train	train	1
Clc1c(NC(=O)C2=C(O)N(C)S(=O)(=O)c3c2cc(Cl)cc3)cccc1	1	Dataset1	test	train	train	train	train	train	train	test	train	train	1
S(=O)(=O)(Nc1c(Sc2c(F)c(F)ccc2)cc2C(=O)CCc2c1)C	1	Dataset1	train	train	train	train	train	train	train	test	train	train	1
Clc1c(n(-c2ccc(S(=O)(=O)N)cc2)nc1C(=O)O)-c1ccc(Cl)cc1	0	Dataset1	train	train	train	test	train	train	train	train	train	train	0
Clc1c(OC)c(Cl)cc(-c2n(-c3ccc(S(=O)(=O)N)cc3)nc(C(F)F)c2)c1	1	Dataset1	train	train	train	test	train	test	train	train	test	train	1
Clc1c(OC)ccc(-c2n(-c3ccc(S(=O)(=O)N)cc3)nc(C(F)F)c2)c1	1	Dataset1	train	train	train	train	test	test	train	test	train	test	1
Clc1cc(NC(=O)c2nn(c(-c3ccc(F)cc3)c2)-c2ccc(S(=O)(=O)N)cc2)ccc1	1	Dataset1	train	test	train	train	train	train	train	train	train	train	1
Clc1ccc(-c2n(-c3ccc(OC)cc3)nc(C(F)(F)F)c2)cc1	0	Dataset1	train	train	train	test	train	train	train	train	train	test	0
Clc1ccc(-c2n(-c3ccc(S(=O)(=O)N)cc3)nc(C(F)F)c2)cc1	1	Dataset1	train	train	train	test	train	train	test	train	train	train	1
Clc1ccc(-c2n(-c3ccc(S(=O)(=O)N)cc3)nc(-c3ccc(OC)cc3)c2)cc1	1	Dataset1	train	test	train	train	train	train	train	test	train	train	1
Clc1sc(-c2nn(c(-c3ccc(Cl)cc3)c2)-c2ccc(S(=O)(=O)N)cc2)cc1	1	Dataset1	test	train	test	train	test	train	train	train	train	train	0
Clc1ccc(-c2n(-c3ccc(S(=O)(=O)N)cc3)nc(COCc3ccccc3)c2)cc1	1	Dataset1	train	train	train	train	train	train	train	test	train	train	1
Clc1c(-c2n(-c3ccc(S(=O)(=O)N)cc3)nc(C(F)(F)F)c2)cc(Cl)cc1	0	Dataset1	train	train	train	train	train	test	train	train	train	train	0
Clc1sc(-c2n(-c3ccc(S(=O)(=O)N)cc3)nc(C(F)(F)F)c2)cc1	1	Dataset1	test	train	train	train	test	train	train	train	test	train	1
FC(F)(F)c1nn(c(-c2ccccc2)c1)-c1ccccc1	0	Dataset1	train	train	train	train	train	train	test	train	train	train	1
FC(F)(F)c1nn(c(-c2ccc(F)cc2)c1)-c1ccc([N+](=O)[O-])cc1	0	Dataset1	test	train	train	train	train	train	train	train	train	train	0
FC(F)(F)C(=O)c1ccc(-n2c(-c3ccc(F)cc3)cc(C(F)(F)F)n2)cc1	0	Dataset1	train	train	train	train	test	train	train	test	train	train	1
S(=O)(=O)(N)c1ccc(-n2c(-c3ccc(S(=O)(=O)C)cc3)cc(C(F)F)n2)cc1	0	Dataset1	train	train	test	train	train	test	train	train	train	train	0
S(=O)(=O)(N(C)C)c1ccc(-n2c(-c3ccc(F)cc3)cc(C(F)(F)F)n2)cc1	0	Dataset1	train	test	train	train	train	train	train	train	train	test	0
S(=O)(=O)(N)c1ccc(-c2n(-c3ccc(F)cc3)nc(C(F)(F)F)c2)cc1	1	Dataset1	train	test	test	train	test	train	train	train	test	test	0
S(=O)(=O)(N)c1ccc(-c2n(-c3ccc(OC)cc3)nc(C(F)(F)F)c2)cc1	1	Dataset1	test	train	train	train	train	train	train	train	train	train	1
S(=O)(=O)(N)c1ccc(-n2c(c(CCC)c(C(F)(F)F)n2)-c2ccc(F)cc2)cc1	0	Dataset1	train	train	train	test	train	test	train	train	test	train	1
S(=O)(=O)(N)c1ccc(-n2c(C3=CCCCC3)cc(C(F)(F)F)n2)cc1	1	Dataset1	train	train	train	train	test	train	train	train	test	train	1
S(=O)(=O)(N)c1ccc(-n2c(-c3cc(C)c4OCOc4c3)cc(C(F)(F)F)n2)cc1	1	Dataset1	test	train	train	train	test	train	train	train	train	train	1
S(=O)(=O)(N)c1ccc(-n2c(-c3c(C)ccc(C)c3)cc(C(F)F)n2)cc1	0	Dataset1	test	train	train	train	test	test	train	train	train	train	0
S(=O)(=O)(N)c1ccc(-n2c(-c3cc(F)c(OC)cc3)cc(C(F)F)n2)cc1	1	Dataset1	train	train	train	train	train	train	train	test	train	test	1
S(=O)(=O)(N)c1ccc(-n2c(-c3cc4c(cc3)CCC4)cc(C(F)(F)F)n2)cc1	1	Dataset1	train	train	train	train	train	train	train	train	test	train	1
S(=O)(=O)(N)c1ccc(-n2c(-c3cc4c(OCC4)cc3)cc(C(F)(F)F)n2)cc1	1	Dataset1	train	train	train	test	test	train	train	train	train	train	1
S(=O)(=O)(N)c1ccc(-n2c(-c3cc4OCOc4cc3)cc(C(F)F)n2)cc1	1	Dataset1	train	test	train	train	train	test	train	train	train	train	1
S(=O)(=O)(N)c1ccc(-n2c(-c3ccc(C#N)cc3)cc(C(F)F)n2)cc1	0	Dataset1	train	train	train	train	train	train	train	train	train	train	0
S(=O)(=O)(N)c1ccc(-n2c(-c3ccc(C(=O)N)cc3)cc(C(F)F)n2)cc1	0	Dataset1	train	test	train	test	train	train	test	test	train	test	0
S(=O)(=O)(N)c1ccc(-n2c(-c3ccc(C(=O)O)cc3)cc(C(F)(F)F)n2)cc1	0	Dataset1	train	train	train	train	train	train	train	train	train	train	1
S(=O)(=O)(N)c1ccc(-n2c(-c3ccc(C(=O)O)cc3)cc(C(F)F)n2)cc1	0	Dataset1	train	train	train	train	train	train	test	train	test	train	0
S(=O)(=O)(N)c1ccc(-n2c(-c3ccc(C)cc3)cc(C(F)F)n2)cc1	1	Dataset1	train	test	test	test	train	train	train	train	train	train	1
S(=O)(=O)(N)c1ccc(-n2c(-c3ccc(F)cc3)cc(C(=O)N)n2)cc1	0	Dataset1	train	train	train	test	train	train	train	train	test	train	0
S(=O)(=O)(N)c1ccc(-n2c(-c3ccc(F)cc3)cc(C(=O)O)n2)cc1	0	Dataset1	train	train	train	train	train	train	test	train	train	test	0
S(=O)(=O)(N)c1ccc(-n2c(-c3ccc(F)cc3)cc(C(=O)OC)n2)cc1	0	Dataset1	train	train	train	train	test	train	train	train	train	train	0
S(=O)(=O)(N)c1ccc(-n2c(-c3ccc(O)cc3)cc(C(F)(F)F)n2)cc1	0	Dataset1	test	train	train	test	train	test	test	test	train	train	0
S(=O)(=O)(N)c1ccc(-n2c(-c3ccc(OC)cc3)cc(C(F)F)n2)cc1	1	Dataset1	test	train	train	train	train	test	train	train	train	train	1
S(=O)(=O)(N)c1ccc(-n2c(-c3cnccc3)cc(C(F)(F)F)n2)cc1	0	Dataset1	train	test	test	train	train	train	test	train	train	train	1
S(=O)(=O)(N)c1ccc(-n2c(-c3ccncc3)cc(C(F)(F)F)n2)cc1	0	Dataset1	train	train	train	test	train	train	test	train	train	test	1
S(=O)(=O)(N)c1ccc(-n2c(-c3ncccc3)cc(C(F)(F)F)n2)cc1	0	Dataset1	test	train	test	train	test	test	test	test	train	train	0
S(=O)(=O)(N)c1ccc(-n2c(-c3ccccc3)cc(OC)n2)cc1	0	Dataset1	train	train	train	train	train	train	train	train	train	train	0
S(=O)(=O)(N)c1ccc(-n2c(-c3ccc(F)cc3)ccn2)cc1	0	Dataset1	train	train	train	train	train	train	train	test	train	train	0
S(=O)(=O)(NC)c1ccc(-n2c(-c3ccc(F)cc3)cc(C(F)(F)F)n2)cc1	0	Dataset1	train	train	train	train	train	train	train	train	train	train	0
S(=O)(=O)(Nc1ccc(-n2c(-c3ccc(F)cc3)cc(C(F)(F)F)n2)cc1)C	0	Dataset1	train	train	train	train	train	test	train	train	train	train	0
Brc1c(C)n(c(-c2ccc(S(=O)(=O)C)cc2)c1)-c1ccc(F)cc1	1	Dataset1	train	train	test	train	test	train	train	test	train	train	1
Clc1c(C)n(c(-c2ccc(S(=O)(=O)C)cc2)c1)-c1ccc(F)cc1	1	Dataset1	train	test	train	test	train	train	train	train	train	train	1
Clc1c(S(=O)(=O)C)ccc(-n2c(-c3ccc(F)cc3)ccc2)c1	0	Dataset1	train	train	train	train	train	train	train	train	test	train	0
Clc1cc(OC(C(F)(F)F)c2c(C)n(c(-c3ccc(S(=O)(=O)C)cc3)c2)-c2ccc(F)cc2)ccc1	0	Dataset1	test	train	train	train	train	train	train	train	train	train	0
Clc1cc(OCc2c(C)n(c(-c3ccc(S(=O)(=O)C)cc3)c2)-c2ccc(F)cc2)ccc1	1	Dataset1	train	train	train	train	train	train	train	train	train	train	1
Clc1ccc(OCc2c(C)n(c(-c3ccc(S(=O)(=O)C)cc3)c2)-c2ccc(F)cc2)cc1	1	Dataset1	test	train	train	train	train	train	train	train	train	train	1
S(=O)(=O)(C(F)(F)F)c1c(C)n(c(-c2ccc(S(=O)(=O)C)cc2)c1)-c1ccc(F)cc1	1	Dataset1	train	train	test	train	train	train	train	train	train	train	0
S(=O)(=O)(C)c1cc(-n2c(-c3ccc(F)cc3)ccc2)ccc1	0	Dataset1	train	test	train	train	train	train	train	train	train	train	0
S(=O)(=O)(C)c1ccc(-c2[nH]c(C)cc2)cc1	0	Dataset1	train	train	train	test	train	test	test	test	test	train	0
S(=O)(=O)(C)c1ccc(-c2n(c(C)c(CN(C)C)c2)-c2ccc(F)cc2)cc1	0	Dataset1	train	train	train	test	train	train	train	train	train	train	0
S(=O)(=O)(C)c1ccc(-c2n(C(C)C)c(C)cc2)cc1	0	Dataset1	test	train	train	train	train	train	train	train	train	train	0
S(=O)(=O)(C)c1ccc(-c2n(c(C(F)(F)F)cc2)-c2ccc(F)cc2)cc1	0	Dataset1	train	train	train	test	test	test	train	train	train	train	0
S(=O)(=O)(C)c1ccc(-c2n(c(C)cc2)-c2ccc(C)cc2)cc1	1	Dataset1	train	train	train	train	train	test	train	test	train	train	0
S(=O)(=O)(C)c1ccc(-c2n(c(C)cc2)-c2ccc(C(F)(F)F)cc2)cc1	1	Dataset1	train	train	train	test	train	train	train	train	train	train	1
S(=O)(=O)(C)c1ccc(-c2n(c(C)cc2)-c2ccc(F)cc2)cc1	1	Dataset1	train	train	train	train	test	train	train	train	train	train	1
S(=O)(=O)(C)c1ccc(-c2n(c(C)cc2)-c2ccccc2)cc1	1	Dataset1	test	train	train	train	train	train	train	train	train	train	1
S(=O)(=O)(C)c1ccc(-c2n(c(CC)cc2)-c2ccc(F)cc2)cc1	0	Dataset1	train	train	train	train	train	train	train	train	test	train	0
S(=O)(=O)(C)c1ccc(-c2n(c(CCC(=O)O)cc2)-c2ccc(F)cc2)cc1	0	Dataset1	train	train	train	train	train	train	train	test	train	train	0
S(=O)(=O)(C)c1ccc(-c2n(Cc3ccc(F)cc3)c(C)cc2)cc1	0	Dataset1	train	test	train	train	test	train	train	train	train	train	0
S(=O)(=O)(C)c1ccc(-c2n(-c3ccc(F)cc3)ccc2)cc1	0	Dataset1	train	train	train	train	train	train	train	train	train	train	0
S(=O)(=O)(C)c1ccc(-c2n(CCCC)c(C)cc2)cc1	0	Dataset1	train	train	train	train	train	train	train	train	train	train	0
S(=O)(=O)(C)c1ccc(-n2c(C)ccc2-c2ccc(F)cc2)cc1	0	Dataset1	train	test	train	test	train	train	train	train	train	train	0
S(=O)(=O)(c1ccc(-n2c(-c3ccc(F)cc3)ccc2)cc1)c1ccccc1	0	Dataset1	train	test	train	train	test	test	test	train	train	train	0
S(=O)(=O)(CC)c1ccc(-n2c(-c3ccc(F)cc3)ccc2)cc1	0	Dataset1	train	train	train	train	train	test	train	train	test	test	0
S(=O)(=O)(N(C)C)c1ccc(-n2c(-c3ccc(F)cc3)ccc2)cc1	0	Dataset1	test	train	train	train	train	train	test	train	train	train	0
S(=O)(=O)(N)c1ccc(-n2c(-c3ccc(F)cc3)ccc2)cc1	1	Dataset1	train	train	test	train	train	train	train	train	test	train	1
S(=O)(=O)(NC)c1ccc(-n2c(-c3ccc(F)cc3)ccc2)cc1	0	Dataset1	train	test	train	train	train	train	train	test	train	train	0
Brc1c(OC)c(Br)cc(-c2n(-c3ccc(S(=O)(=O)C)cc3)cc(C(F)(F)F)n2)c1	1	Dataset1	train	train	train	train	train	train	test	train	train	train	1
Brc1cc(-c2n(-c3ccc(S(=O)(=O)C)cc3)cc(C(F)(F)F)n2)ccc1	1	Dataset1	train	test	train	train	train	train	train	train	train	train	1
Brc1cc(-c2n(-c3ccc(S(=O)(=O)N)cc3)cc(C(F)(F)F)n2)ccc1	1	Dataset1	train	train	train	train	train	train	train	train	train	train	1
Brc1c(OC)ccc(-c2n(-c3ccc(S(=O)(=O)N)cc3)cc(C(F)(F)F)n2)c1	1	Dataset1	train	train	test	train	train	train	test	train	test	test	0
Clc1cc(C)cc(-c2n(-c3ccc(S(=O)(=O)C)cc3)cc(C(F)(F)F)n2)c1	1	Dataset1	train	train	train	test	train	train	test	train	train	test	1
Clc1cc(C)cc(-c2n(-c3ccc(S(=O)(=O)N)cc3)cc(C(F)(F)F)n2)c1	1	Dataset1	train	train	train	train	train	train	train	train	test	test	0
Clc1cc(-c2n(-c3ccc(S(=O)(=O)C)cc3)cc(C(F)(F)F)n2)ccc1	1	Dataset1	test	train	train	test	test	train	train	train	train	test	1
Clc1cc(-c2n(-c3ccc(S(=O)(=O)N)cc3)cc(C(F)(F)F)n2)ccc1	1	Dataset1	test	train	train	test	train	train	test	test	train	train	1
Clc1c(C)ccc(-c2n(-c3ccc(S(=O)(=O)C)cc3)cc(C(F)(F)F)n2)c1	1	Dataset1	train	train	train	train	train	train	test	test	test	train	1
Clc1c(C)ccc(-c2n(-c3ccc(S(=O)(=O)N)cc3)cc(C(F)(F)F)n2)c1	1	Dataset1	train	train	test	train	test	train	train	train	train	train	1
Clc1c(OC)ccc(-c2n(-c3ccc(S(=O)(=O)N)cc3)cc(C(F)(F)F)n2)c1	1	Dataset1	test	test	train	train	test	test	test	train	test	train	1
Clc1c(SC)ccc(-c2n(-c3ccc(S(=O)(=O)C)cc3)cc(C(F)(F)F)n2)c1	1	Dataset1	train	test	train	test	train	train	train	train	train	train	1
Clc1c(SC)ccc(-c2n(-c3ccc(S(=O)(=O)N)cc3)cc(C(F)(F)F)n2)c1	1	Dataset1	train	train	train	train	train	test	train	train	train	train	0
Clc1ccc(-c2n(-c3ccc(S(=O)(=O)C)cc3)cc(C(=O)N(CC)CC)n2)cc1	0	Dataset1	test	test	train	test	train	train	test	train	test	train	0
Clc1ccc(-c2n(-c3ccc(S(=O)(=O)C)cc3)cc(C(=O)O)n2)cc1	0	Dataset1	train	train	train	train	train	train	train	train	train	train	0
Clc1ccc(-c2n(-c3ccc(S(=O)(=O)C)cc3)cc(CN)n2)cc1	0	Dataset1	train	train	train	train	train	train	train	train	train	train	0
Clc1ccc(OCc2nc(n(-c3ccc(S(=O)(=O)C)cc3)c2)-c2ccc(Cl)cc2)cc1	1	Dataset1	train	test	train	test	test	test	train	train	train	train	1
Clc1ccc(-c2n(-c3ccc(S(=O)(=O)C)cc3)cc(CS(=O)(=O)C)n2)cc1	0	Dataset1	train	train	train	train	train	test	test	train	train	train	0
Clc1ccc(SCc2nc(n(-c3ccc(S(=O)(=O)C)cc3)c2)-c2ccc(Cl)cc2)cc1	1	Dataset1	train	train	train	test	train	test	train	train	train	train	1
Clc1ccc(-c2n(-c3ccc(S(=O)(=O)N)cc3)cc(C(F)(F)F)n2)cc1	1	Dataset1	train	train	train	train	train	train	test	train	train	train	1
Clc1c(C)cc(-c2n(-c3ccc(S(=O)(=O)C)cc3)cc(C(F)(F)F)n2)cc1	1	Dataset1	test	train	train	test	train	train	train	train	train	train	1
Clc1c(OC)cc(-c2n(-c3ccc(S(=O)(=O)N)cc3)cc(C(F)(F)F)n2)cc1	1	Dataset1	train	train	train	train	train	train	train	train	train	train	1
Clc1c(-c2n(-c3ccc(S(=O)(=O)C)cc3)cc(C(F)(F)F)n2)c(C)ccc1	0	Dataset1	train	train	train	train	train	train	test	train	train	train	0
S(=O)(=O)(C)c1ccc(-c2n(-c3ccc(F)cc3)cc(C)n2)cc1	0	Dataset1	train	train	train	train	train	train	train	train	train	train	0
S(=O)(=O)(C)c1ccc(-n2c(-c3c(C)cc(OC)c(C)c3)nc(C(F)(F)F)c2)cc1	0	Dataset1	test	test	test	train	train	train	train	train	train	train	0
S(=O)(=O)(C)c1ccc(-n2c(-c3cc(F)cc(C(F)(F)F)c3)nc(C(F)(F)F)c2)cc1	0	Dataset1	train	test	train	train	train	train	train	train	test	train	0
S(=O)(=O)(C)c1ccc(-n2c(-c3cc(C)ccc3)nc(C(F)(F)F)c2)cc1	1	Dataset1	train	train	train	train	train	train	train	train	train	train	1
S(=O)(=O)(C)c1ccc(-n2c(-c3cc(COC)ccc3)nc(C(F)(F)F)c2)cc1	0	Dataset1	train	train	train	train	train	train	train	train	train	train	0
S(=O)(=O)(C)c1ccc(-n2c(-c3c(C)ccc(F)c3)nc(C(F)(F)F)c2)cc1	0	Dataset1	test	train	train	train	train	test	train	train	train	train	0
S(=O)(=O)(C)c1ccc(-n2c(-c3ccc(F)cc3)nc(C(F)(F)F)c2)cc1	1	Dataset1	test	train	train	train	train	train	train	train	train	train	0
[SH0](=O)(C)c1ccc(-c2n(-c3ccc(S(=O)(=O)C)cc3)cc(C(F)(F)F)n2)cc1	0	Dataset1	test	train	test	train	train	train	train	train	train	train	0
S(=O)(=O)(C)c1ccc(-n2c(-c3c(OC)cccc3)nc(C(F)(F)F)c2)cc1	0	Dataset1	train	train	test	train	train	test	train	train	train	train	0
S(=O)(=O)(C)c1ccc(-n2c(-c3ccccc3)ncc2)cc1	0	Dataset1	train	train	train	test	train	train	test	train	train	test	0
S(=O)(=O)(N)c1ccc(-n2c(-c3cc(F)cc(C)c3)nc(C(F)(F)F)c2)cc1	1	Dataset1	train	train	train	test	train	train	train	train	test	train	1
S(=O)(=O)(N)c1ccc(-n2c(-c3cc(C)ccc3)nc(C(F)(F)F)c2)cc1	1	Dataset1	train	train	train	train	train	test	train	train	train	test	1
S(=O)(=O)(N)c1ccc(-n2c(-c3cc(F)c(F)cc3)nc(C(F)(F)F)c2)cc1	1	Dataset1	train	train	train	test	train	test	train	train	test	test	1
S(=O)(=O)(N)c1ccc(-n2c(-c3cc(F)c(OC)c(F)c3)nc(C(F)(F)F)c2)cc1	1	Dataset1	train	train	train	train	train	train	train	train	train	train	1
S(=O)(=O)(N)c1ccc(-n2c(-c3cc(F)c(OC)cc3)nc(C(F)(F)F)c2)cc1	1	Dataset1	train	train	test	train	train	train	train	train	train	train	1
S(=O)(=O)(N)c1ccc(-n2c(-c3cc(F)ccc3)nc(C(F)(F)F)c2)cc1	1	Dataset1	train	train	train	train	train	train	test	train	train	train	0
S(=O)(=O)(N)c1ccc(-n2c(-c3ccc(C)cc3)nc(C(F)(F)F)c2)cc1	1	Dataset1	train	train	train	train	train	train	train	train	train	train	0
S(=O)(=O)(N)c1ccc(-n2c(-c3ccc(F)cc3)nc(C(F)(F)F)c2)cc1	1	Dataset1	train	train	test	train	train	test	test	train	train	train	1
S(=O)(=O)(N)c1ccc(-n2c(-c3ccccc3)nc(C(F)(F)F)c2)cc1	1	Dataset1	train	train	train	train	train	train	train	train	train	train	1
S(=O)(=O)(N)c1ccc(-n2c(-c3c(F)cccc3)nc(C(F)(F)F)c2)cc1	1	Dataset1	train	train	train	train	train	train	train	train	train	train	1
ClC(CC(=O)c1cc(C(C)(C)C)c2OCC(C)(C)c2c1)(C)C	1	Dataset1	train	train	train	train	train	train	train	train	train	train	0
O=C(c1cc(C(C)(C)C)c2OCC(C)(C)c2c1)c1ccccc1	1	Dataset1	test	train	test	train	train	train	train	train	train	train	1
O=C(CCC)c1cc(C(C)(C)C)c2OCC(C)(C)c2c1	1	Dataset1	train	train	train	train	train	train	train	test	train	train	1
O=C(CCCC#C)c1cc(C(C)(C)C)c2OCC(C)(C)c2c1	1	Dataset1	train	test	train	test	train	train	train	train	test	train	0
O=C(CCCC)c1cc(C(C)(C)C)c2OCC(C)(C)c2c1	1	Dataset1	train	train	train	train	train	train	train	test	train	train	1
O=C(CCCCC)c1cc(C(C)(C)C)c2OCC(C)(C)c2c1	1	Dataset1	train	train	train	train	test	train	train	train	test	train	0
O=C(CCCC#C)c1cc(C(C)(C)C)c(O)c(C(C)(C)C)c1	1	Dataset1	train	test	test	train	test	train	test	train	train	train	1
O=C(CCCC1CC1)c1cc(C(C)(C)C)c2OCCc2c1	0	Dataset1	train	train	train	train	train	train	train	train	train	train	0
O=C(CCCC1CC1)c1cc(C2CCCC2)c2OCC(C)(C)c2c1	0	Dataset1	train	train	train	train	train	test	test	train	test	test	0
N=C(N1CCCC1)c1cc(C(C)(C)C)c2OCC(C)(C)c2c1	0	Dataset1	train	train	train	train	train	train	test	test	train	train	0
O=C(c1n(C)ccc1)c1cc(C(C)(C)C)c2OCC(C)(C)c2c1	1	Dataset1	train	train	train	test	train	train	train	train	test	train	1
O=C(NCCOC)c1cc(C(C)(C)C)c2OCC(C)(C)c2c1	1	Dataset1	train	train	test	test	train	train	train	train	train	test	1
N(N1N=CCC1)c1cc(C(C)(C)C)c2OCC(C)(C)c2c1	0	Dataset1	train	train	train	test	test	train	train	train	train	train	0
O=C1/C(=C\c2cc(C(C)(C)C)c3OCC(C)(C)c3c2)/CCO1	1	Dataset1	train	train	train	train	test	train	train	train	test	train	1
C(C)(C)(C)c1c2OCC(C)(C)c2cc(-c2nc3SC=Cn3c2)c1	1	Dataset1	test	train	train	train	train	train	train	train	train	test	1
C(C)(C)(C)c1c2OCC(C)(C)c2cc(/C=C\c2sccc2)c1	1	Dataset1	train	train	train	train	train	train	train	test	train	train	1
O=C(c1sccc1)c1cc(C(C)(C)C)c2OCC(C)(C)c2c1	1	Dataset1	train	train	test	train	test	train	train	train	train	train	1
C(C)(C)(C)c1c2OCC(C)(C)c2cc(-c2sccc2)c1	1	Dataset1	train	test	train	test	train	train	train	test	train	train	1
[Se](CCCCCCC)c1c(OC(=O)C)cccc1	0	Dataset1	train	train	train	train	train	train	train	train	train	train	0
BrCC(=O)Oc1c(SC)cccc1	0	Dataset1	train	train	test	train	train	train	train	test	train	train	0
BrCC(=O)Oc1c(SCC#CCCCC)cccc1	0	Dataset1	train	train	train	train	test	test	train	train	test	test	0
BrCCCCCCSc1c(OC(=O)C)cccc1	0	Dataset1	train	test	train	train	test	train	train	train	train	test	1
ClCC(=O)Oc1c(SC)cccc1	0	Dataset1	train	train	train	train	train	train	train	test	test	train	0
ICCCCCCSc1c(OC(=O)C)cccc1	0	Dataset1	train	train	train	train	train	train	train	train	train	train	0
O=C(Oc1c(CCCCCCCC)cccc1)C	0	Dataset1	test	train	train	train	train	test	train	test	train	train	1
O=C(Oc1c(N(CCCCCCC)C)cccc1)C	0	Dataset1	train	test	train	train	train	test	train	train	train	test	0
O=C(Oc1c(OCC#CCCCC)cccc1)C	0	Dataset1	train	train	test	train	train	train	train	test	train	train	0
O=C(Oc1c(OCCCCCCC)cccc1)C	0	Dataset1	train	train	train	train	train	train	test	train	train	train	0
S(=O)(=O)(CCCCCCC)c1c(OC(=O)C)cccc1	0	Dataset1	train	train	test	train	train	train	train	test	train	train	0
[SH0](=O)(CCCCCCC)c1c(OC(=O)C)cccc1	0	Dataset1	test	test	train	train	train	train	test	test	test	train	0
S(C)c1c(OC(=O)C)cccc1	0	Dataset1	train	train	train	test	train	train	train	train	train	train	0
S(C)c1c(OC(=O)C(F)(F)F)cccc1	0	Dataset1	train	train	train	train	test	train	train	train	train	train	0
S(C)c1c(OC(=O)CC)cccc1	0	Dataset1	test	train	train	train	train	train	test	train	train	train	0
S(C/C=C/CCCC)c1c(OC(=O)C)cccc1	0	Dataset1	train	train	train	train	train	train	train	train	test	test	0
S(c1c(OC(=O)C)cccc1)C1CCCCC1	0	Dataset1	test	train	train	train	train	train	test	test	train	train	0
S(c1c(OC(=O)C)cccc1)C1CCCCCC1	0	Dataset1	train	test	train	train	train	train	train	test	train	train	0
S(CC#C)c1c(OC(=O)C)cccc1	0	Dataset1	train	train	train	train	test	test	train	train	test	train	0
S(CC#CC)c1c(OC(=O)C)cccc1	0	Dataset1	train	train	train	train	train	train	train	train	train	test	0
S(CC#CCCCC)c1c(OC(=O)CC)cccc1	0	Dataset1	train	train	train	train	train	train	train	test	train	test	0
S(CC#CCCCC)c1c(OC(=O)CN)cccc1	0	Dataset1	train	train	test	train	train	train	train	train	train	test	0
S(CC)c1c(OC(=O)C)cccc1	0	Dataset1	train	train	train	test	train	test	test	train	test	train	0
S(Cc1ccccc1)c1c(OC(=O)C)cccc1	0	Dataset1	train	train	train	train	train	train	train	train	train	test	0
S(CCC)c1c(OC(=O)C)cccc1	0	Dataset1	train	train	train	train	train	train	train	train	train	train	0
S(CCc1ccccc1)c1c(OC(=O)C)cccc1	0	Dataset1	train	train	train	train	train	train	train	train	train	train	0
S(CCCC)c1c(OC(=O)C)cccc1	0	Dataset1	test	train	train	train	test	train	train	train	test	test	0
S(CCCc1ccccc1)c1c(OC(=O)C)cccc1	0	Dataset1	train	train	train	train	train	train	train	train	train	test	0
S(CCCCC#N)c1c(OC(=O)C)cccc1	0	Dataset1	train	test	test	test	train	train	train	train	train	train	0
S(CCCCC(=O)O)c1c(OC(=O)C)cccc1	0	Dataset1	train	train	train	test	train	test	test	train	test	train	0
S(CCCCCC(=O)O)c1c(OC(=O)C)cccc1	0	Dataset1	train	test	test	train	train	train	train	test	train	train	0
S(CCCCCCCC)c1c(OC(=O)C)cccc1	0	Dataset1	train	train	train	test	train	test	test	train	train	train	0
S(CCCCCCCCC)c1c(OC(=O)C)cccc1	0	Dataset1	test	train	train	train	train	test	test	train	test	train	1
S(CCCCCO)c1c(OC(=O)C)cccc1	0	Dataset1	train	train	test	train	train	train	train	test	train	train	0
S(CCCCCOC(=O)C)c1c(OC(=O)C)cccc1	0	Dataset1	train	train	train	test	test	test	test	test	test	train	0
S(CCCOc1ccccc1)c1c(OC(=O)C)cccc1	0	Dataset1	train	train	train	train	train	test	train	train	train	train	0
S(CCCOCCC)c1c(OC(=O)C)cccc1	0	Dataset1	train	train	train	train	train	train	train	test	train	train	0
Clc1c(F)ccc(C=2C(=O)CCC=2c2ccc(S(=O)(=O)C)cc2)c1	1	Dataset1	train	train	train	train	train	train	train	train	train	test	1
S(=O)(=O)(C)c1ccc(C2=C(c3ccc(F)cc3)C(=O)CC2)cc1	1	Dataset1	train	test	train	train	train	train	train	train	train	train	1
S(=O)(=O)(C)c1ccc(C2=C(c3ccccc3)C(=O)CC2)cc1	1	Dataset1	train	train	train	train	test	train	train	train	train	train	1
S(=O)(=O)(C)c1ccc(C2=C(c3c(OC)ccnc3)C(=O)CC2)cc1	1	Dataset1	test	train	train	train	train	train	train	test	train	test	0
S(=O)(=O)(C)c1ccc(C2=C(c3sc4c(c3)cccc4)C(=O)CC2)cc1	1	Dataset1	train	train	train	train	train	test	train	train	train	train	1
Brc1ccc(Cn2c(C)c(CC(=O)NCCc3ccccc3)c3c2ccc(OC)c3)cc1	0	Dataset1	train	train	test	train	test	train	train	train	train	train	0
Brc1ccc(Cn2c(C)c(CC(=O)OCCc3ccccc3)c3c2ccc(OC)c3)cc1	0	Dataset1	train	train	train	train	test	train	train	train	train	train	0
Clc1ccc(C(=O)n2c(C)c(CC(=O)N(C)C)c3c2ccc(OC)c3)cc1	0	Dataset1	train	train	train	train	train	train	train	train	train	test	0
Clc1ccc(C(=O)n2c(C)c(CC(=O)N(CC)CC)c3c2ccc(OC)c3)cc1	0	Dataset1	train	train	train	train	train	train	train	train	train	train	0
Clc1ccc(C(=O)n2c(C)c(CC(=O)N(CCc3ccccc3)C)c3c2ccc(OC)c3)cc1	0	Dataset1	train	train	train	train	test	train	test	train	train	train	1
Clc1ccc(C(=O)n2c(C)c(CC(=O)N[C@H](C)c3ccc(C)cc3)c3c2ccc(OC)c3)cc1	1	Dataset1	test	train	test	train	train	train	train	train	train	train	1
Clc1ccc(C(=O)n2c(C)c(CC(=O)N3CCCCC3)c3c2ccc(OC)c3)cc1	0	Dataset1	test	train	train	train	train	train	train	test	test	train	0
Clc1ccc(C(=O)n2c(C)c(CC(=O)N3CCOCC3)c3c2ccc(OC)c3)cc1	0	Dataset1	train	train	train	test	train	train	train	test	train	train	0
Clc1cc(NC(=O)Cc2c(C)n(C(=O)c3ccc(Cl)cc3)c3c2cc(OC)cc3)cnc1	1	Dataset1	train	test	train	train	test	train	train	train	train	test	1
Clc1ccc(C(=O)n2c(C)c(CC(=O)Nc3ccc(CC(=O)OC)cc3)c3c2ccc(OC)c3)cc1	1	Dataset1	train	train	test	train	train	train	test	test	train	train	1
Clc1ccc(NC(=O)Cc2c(C)n(C(=O)c3ccc(Cl)cc3)c3c2cc(OC)cc3)cc1	1	Dataset1	train	train	test	train	train	train	test	test	train	train	1
Clc1ccc(C(=O)n2c(C)c(CC(=O)Nc3ccc(F)cc3)c3c2ccc(OC)c3)cc1	1	Dataset1	train	test	test	test	train	train	train	train	train	train	1
Clc1ccc(C(=O)n2c(C)c(CC(=O)Nc3ccc(OC)cc3)c3c2ccc(OC)c3)cc1	1	Dataset1	test	train	train	test	test	train	train	train	train	test	1
Clc1ccc(C(=O)n2c(C)c(CC(=O)Nc3cnccc3)c3c2ccc(OC)c3)cc1	1	Dataset1	test	train	train	train	train	train	train	train	train	test	1
Clc1ccc(C(=O)n2c(C)c(CC(=O)NCc3ccc(C(=O)C)cc3)c3c2ccc(OC)c3)cc1	1	Dataset1	train	test	test	train	train	train	test	train	train	train	1
Clc1ccc(C(=O)n2c(C)c(CC(=O)NCc3ccc(C)cc3)c3c2ccc(OC)c3)cc1	1	Dataset1	test	test	test	test	train	train	train	train	train	train	1
Clc1ccc(C(=O)n2c(C)c(CC(=O)NCCc3ccccc3)c3c2ccc(OC)c3)cc1	1	Dataset1	train	train	test	train	train	train	train	test	train	train	1
Clc1ccc(C(=O)n2c(C)c(CC(=O)NCCCCCCCC)c3c2ccc(OC)c3)cc1	1	Dataset1	train	train	train	train	train	train	test	train	train	train	1
Clc1ccc(C(=O)n2c(C)c(CC(=O)NCCCCCCCCC)c3c2ccc(OC)c3)cc1	1	Dataset1	test	train	train	train	test	train	train	train	train	test	1
ClCCCNC(=O)Cc1c(C)n(C(=O)c2ccc(Cl)cc2)c2c1cc(OC)cc2	1	Dataset1	test	train	test	train	train	test	train	train	train	train	1
Clc1ccc(C(=O)n2c(C)c(CC(=O)NOCc3ccc([N+](=O)[O-])cc3)c3c2ccc(OC)c3)cc1	1	Dataset1	train	train	test	train	test	train	train	train	train	train	1
Clc1ccc(C(=O)n2c(C)c(CC(=O)NOCc3ccccc3)c3c2ccc(OC)c3)cc1	1	Dataset1	train	train	train	train	train	train	train	train	train	train	1
Clc1ccc(C(=O)n2c(C)c(CC(=O)OC/C=C/CCCC)c3c2ccc(OC)c3)cc1	1	Dataset1	train	train	train	train	train	train	test	train	train	train	1
Clc1ccc(C(=O)n2c(C)c(CC(=O)Oc3ccc(F)cc3)c3c2ccc(OC)c3)cc1	1	Dataset1	test	train	test	train	train	train	train	test	train	train	1
Clc1ccc(C(=O)n2c(C)c(CC(=O)Oc3ccc(NC(=O)C)cc3)c3c2ccc(OC)c3)cc1	1	Dataset1	train	test	train	train	test	train	train	train	train	train	1
Clc1ccc(C(=O)n2c(C)c(CC(=O)Oc3ccc(OC)cc3)c3c2ccc(OC)c3)cc1	1	Dataset1	train	test	train	train	train	train	test	train	train	test	1
Clc1ccc(C(=O)n2c(C)c(CC(=O)Oc3c(SC)cccc3)c3c2ccc(OC)c3)cc1	1	Dataset1	train	test	test	train	train	train	train	train	train	train	1
Clc1ccc(C(=O)n2c(C)c(CC(=O)Oc3cnccc3)c3c2ccc(OC)c3)cc1	1	Dataset1	train	test	train	train	train	train	train	train	train	train	1
Clc1ccc(C(=O)n2c(C)c(CC(=O)OCC)c3c2ccc(OC)c3)cc1	1	Dataset1	test	train	train	test	train	train	train	train	train	train	0
Clc1ccc(C(=O)n2c(C)c(CC(=O)OCCC)c3c2ccc(OC)c3)cc1	1	Dataset1	train	train	train	train	test	train	train	train	train	train	1
Clc1ccc(C(=O)n2c(C)c(CC(=O)OCCc3ccccc3)c3c2ccc(OC)c3)cc1	1	Dataset1	train	train	train	train	train	train	train	train	test	train	1
Clc1ccc(C(=O)n2c(C)c(CC(=O)OCCCC)c3c2ccc(OC)c3)cc1	1	Dataset1	train	train	test	test	train	test	train	train	train	train	1
Clc1ccc(C(=O)n2c(C)c(CC(=O)OCCCCC)c3c2ccc(OC)c3)cc1	1	Dataset1	train	train	train	train	train	train	train	train	train	train	1
Clc1ccc(C(=O)n2c(C)c(CC(=O)OCCCCCC)c3c2ccc(OC)c3)cc1	1	Dataset1	train	train	train	test	train	test	train	train	train	train	1
Clc1ccc(C(=O)n2c(C)c(CC(=O)OCCCCCCC)c3c2ccc(OC)c3)cc1	1	Dataset1	train	test	train	train	train	train	train	test	train	train	1
Clc1ccc(C(=O)n2c(C)c(CC(=O)OCCCCCCCC)c3c2ccc(OC)c3)cc1	1	Dataset1	train	train	test	test	train	train	train	train	train	test	1
Clc1ccc(C(=O)n2c(C)c(CC(=O)OCCNC(=O)OC(C)(C)C)c3c2ccc(OC)c3)cc1	1	Dataset1	train	train	test	train	train	train	train	train	train	train	1
Clc1ccc(C(=O)n2c(C)c(CC(=O)OCCOCCCC)c3c2ccc(OC)c3)cc1	1	Dataset1	train	train	train	test	train	test	train	test	train	train	1
Clc1ccc(C(=O)n2c3c(c(CC(=O)NCCc4ccccc4)c2)cc(OC)cc3)cc1	0	Dataset1	train	test	train	train	train	train	train	train	train	train	0
Clc1ccc(C(=O)n2c3c(c(CC(=O)OCCc4ccccc4)c2)cc(OC)cc3)cc1	0	Dataset1	train	train	test	train	train	train	test	train	train	train	0
Clc1c(NC(=O)Cc2c(C)n(C(=O)c3ccc(Cl)cc3)c3c2cc(OC)cc3)cccn1	1	Dataset1	train	train	train	train	test	test	test	test	train	train	1
Brc1cc(-c2n(-c3ccc(S(=O)(=O)C)cc3)cc(C(F)(F)F)n2)sc1	1	Dataset1	train	train	train	train	train	train	train	train	train	train	1
S(=O)(=O)(C)c1ccc(-n2c(-c3cc(OC)cnc3)nc(C(F)(F)F)c2)cc1	0	Dataset1	train	train	test	test	train	train	train	train	train	train	0
S(=O)(=O)(C)c1ccc(-n2c(-c3cnccc3)nc(C#N)c2)cc1	0	Dataset1	test	train	test	train	train	test	train	train	train	train	0
S(=O)(=O)(C)c1ccc(-n2c(-c3cnccc3)nc(C(F)F)c2)cc1	0	Dataset1	train	train	test	train	train	test	train	test	train	train	0
S(=O)(=O)(C)c1ccc(-n2c(-c3cnccc3)nc(C(=O)OCC)c2)cc1	0	Dataset1	test	train	test	test	train	train	train	train	train	train	0
S(=O)(=O)(C)c1ccc(-n2c(-c3cnccc3)nc(C)c2)cc1	0	Dataset1	test	train	train	train	train	train	train	test	train	train	0
S(=O)(=O)(C)c1ccc(-n2c(-c3cnccc3)nc(CO)c2)cc1	0	Dataset1	train	train	train	test	test	train	train	train	train	train	0
S(=O)(=O)(C)c1ccc(-n2c(-c3ccncc3)nc(C(F)(F)F)c2)cc1	0	Dataset1	train	test	train	train	train	train	train	test	train	train	0
S(=O)(=O)(C)c1ccc(-n2c(-c3c(C)ccnc3)nc(C(F)(F)F)c2)cc1	0	Dataset1	train	train	train	train	train	train	test	train	train	train	0
S(=O)(=O)(N)c1ccc(-n2c(-c3cc(OC)cnc3)nc(C(F)(F)F)c2)cc1	0	Dataset1	train	train	train	train	train	test	train	train	test	train	0
S(=O)(=O)(N)c1ccc(-n2c(-c3c(C)ccnc3)nc(C(F)(F)F)c2)cc1	0	Dataset1	train	train	train	train	train	test	train	train	train	train	1
S(=O)(=O)(C)c1ccc(-n2c(-c3cscc3)nc(C(F)(F)F)c2)cc1	0	Dataset1	train	test	train	train	train	train	train	test	train	test	0
S(=O)(=O)(N)c1ccc(-n2c(-c3sccc3)nc(C(F)(F)F)c2)cc1	1	Dataset1	train	train	train	train	test	test	train	train	test	train	1
S(=O)(=O)(C)c1ccc(-c2c(-c3ccc(F)cc3)c3n(C(C)=C(C)C=N3)n2)cc1	1	Dataset1	train	train	test	train	train	train	train	train	test	train	1
S(=O)(=O)(C)c1ccc(-c2c(-c3ccc(F)cc3)c3n(C(C)=CC=N3)n2)cc1	1	Dataset1	train	train	train	test	train	train	train	train	train	train	1
S(=O)(=O)(C)c1ccc(C2=C(c3ccc(F)cc3)C(C)N(C)O2)cc1	1	Dataset1	test	test	train	train	train	train	train	train	train	train	1
S(=O)(=O)(C)c1ccc(C2=C(c3ccccc3)C(C)N(C)O2)cc1	1	Dataset1	train	train	train	train	train	test	train	train	train	train	1
S(=O)(=O)(C)c1ccc(C2=C(c3ccccc3)CN(C)O2)cc1	0	Dataset1	train	test	train	train	train	test	test	train	train	train	1
S(=O)(=O)(C)c1ccc(-c2c(c(C)no2)-c2ccc(F)cc2)cc1	0	Dataset1	train	train	train	test	train	train	test	train	train	train	0
Brc1ccc(C(=O)n2c(C(=O)OC)cc3c2ccc(S(=O)(=O)C)c3)cc1	0	Dataset1	test	train	train	test	train	train	train	train	train	train	0
Clc1ccc(Cn2c(C(=O)O)cc3c2ccc(S(=O)(=O)C)c3)cc1	0	Dataset1	train	train	train	train	train	train	train	train	train	test	0
S(=O)(=O)(C)c1cc2c(n(C(=O)c3ccc([N+](=O)[O-])cc3)c(C(=O)OC)c2)cc1	0	Dataset1	train	train	train	train	test	train	train	train	train	train	0
S(=O)(=O)(C)c1cc2c(n(Cc3ccc([N+](=O)[O-])cc3)c(C(=O)OC)c2)cc1	0	Dataset1	train	train	train	test	train	test	train	train	train	train	0
Clc1c(S(=O)(=O)N)ccc(-c2c(C3CCCCC3)nc(C)o2)c1	0	Dataset1	test	train	train	train	test	train	train	train	train	train	0
S(=O)(=O)(N)c1c(F)cc(-c2c(-c3ccc(F)cc3)nc(C)o2)cc1	1	Dataset1	test	train	test	test	train	train	train	test	train	train	1
S(=O)(=O)(N)c1c(F)cc(-c2c(C3CCCCC3)nc(C)o2)cc1	1	Dataset1	train	test	train	train	train	train	train	train	train	test	0
S(=O)(=O)(N)c1c(O)cc(-c2c(C3CCCCC3)nc(C)o2)cc1	0	Dataset1	train	train	train	train	test	train	train	train	test	train	0
S(=O)(=O)(N)c1c(OC)cc(-c2c(C3CCCCC3)nc(C)o2)cc1	0	Dataset1	train	test	train	train	train	train	train	test	train	test	0
S(=O)(=O)(N)c1c(F)cc(-c2c(-c3sc(C)cc3)nc(C)o2)cc1	1	Dataset1	test	train	train	train	train	test	train	test	train	train	1
S(=O)(=O)(N)c1ccc(-c2c(-c3sc(C)cc3)nc(C)o2)cc1	1	Dataset1	train	train	test	train	train	train	test	train	train	test	1
Brc1n(c(-c2ccc(S(=O)(=O)C)cc2)cn1)-c1ccc(F)cc1	1	Dataset1	train	train	train	test	test	test	train	train	test	train	1
Brc1c(n(-c2ccc(S(=O)(=O)C)cc2)cn1)-c1ccc(F)cc1	1	Dataset1	train	train	train	test	train	train	train	test	train	test	1
Brc1c(n(-c2ccc(F)cc2)cn1)-c1ccc(S(=O)(=O)C)cc1	0	Dataset1	train	train	test	test	train	train	test	train	train	train	0
Clc1c(Cl)cccc1-c1n(-c2ccc(S(=O)(=O)C)cc2)cnc1Cl	1	Dataset1	train	test	train	train	train	train	test	test	train	train	0
Clc1c(n(-c2ccc(S(=O)(=O)C)cc2)cn1)-c1cc(Cl)c(OC)c(Cl)c1	1	Dataset1	train	train	train	train	test	train	train	test	train	train	1
Clc1c(n(-c2ccc(S(=O)(=O)C)cc2)cn1)-c1cc(Cl)c(N(C)C)cc1	1	Dataset1	train	train	train	train	test	test	train	train	train	train	1
Clc1c(n(-c2ccc(S(=O)(=O)C)cc2)cn1)-c1cc(Cl)c(OC)cc1	1	Dataset1	test	test	train	train	train	test	train	train	train	train	1
Clc1c(n(-c2ccc(S(=O)(=O)N)cc2)cn1)-c1cc(Cl)c(OC)cc1	1	Dataset1	train	train	train	train	train	train	train	train	test	test	1
Clc1c(n(-c2ccc(S(=O)(=O)C)cc2)cn1)-c1cc(Cl)c(OCC)cc1	1	Dataset1	train	train	train	test	train	train	train	train	train	train	1
Clc1c(n(-c2ccc(S(=O)(=O)N)cc2)cn1)-c1cc(Cl)c(OCC)cc1	1	Dataset1	train	test	test	train	train	train	train	train	test	train	1
Clc1c(n(-c2ccc(S(=O)(=O)C)cc2)cn1)-c1cc(C)c(Cl)cc1	1	Dataset1	train	train	train	train	train	train	test	test	test	train	1
Clc1c(n(-c2ccc(S(=O)(=O)C)cc2)cn1)-c1c(Cl)ccnc1	1	Dataset1	train	train	train	train	train	train	train	train	train	train	1
Clc1n(c(c(C)n1)-c1ccc(S(=O)(=O)C)cc1)-c1ccc(F)cc1	0	Dataset1	train	train	train	train	train	train	train	test	train	train	0
Clc1n(c(c(Cl)n1)-c1ccc(F)cc1)-c1ccc(S(=O)(=O)C)cc1	0	Dataset1	train	train	train	train	train	train	train	train	train	train	0
Clc1n(c(c(Cl)n1)-c1ccc(S(=O)(=O)C)cc1)-c1ccc(F)cc1	0	Dataset1	train	train	train	train	train	train	train	train	train	train	0
Clc1c(n(c(C)n1)-c1ccc(S(=O)(=O)C)cc1)-c1ccc(F)cc1	0	Dataset1	train	train	train	train	train	train	train	train	train	test	0
Clc1c(n(c(CO)n1)-c1ccc(S(=O)(=O)C)cc1)-c1ccc(F)cc1	0	Dataset1	train	train	test	train	train	test	train	train	train	test	0
Clc1n(c(-c2ccc(S(=O)(=O)C)cc2)cn1)-c1ccc(F)cc1	1	Dataset1	train	train	train	train	train	train	train	train	train	train	0
Clc1n(c(-c2ccc(F)cc2)cn1)-c1ccc(S(=O)(=O)C)cc1	0	Dataset1	train	train	test	train	train	train	train	train	train	test	1
Clc1c(n(-c2ccc(S(=O)(=O)C)cc2)cn1)-c1cc(C)c(OC)cc1	1	Dataset1	train	train	train	train	train	train	train	test	train	train	1
Clc1c(n(-c2ccc(S(=O)(=O)N)cc2)cn1)-c1cc(Cl)cc(Cl)c1	1	Dataset1	train	test	train	train	train	train	train	train	test	train	1
Clc1c(n(-c2ccc(S(=O)(=O)C)cc2)cn1)-c1cc(F)c(C)cc1	1	Dataset1	train	train	train	test	train	train	train	test	train	train	1
Clc1c(n(-c2ccc(S(=O)(=O)N)cc2)cn1)-c1cc(F)c(OC)cc1	1	Dataset1	train	train	train	train	train	train	train	train	train	test	1
Clc1c(n(-c2ccc(S(=O)(=O)C)cc2)cn1)-c1cc(F)c(OCC)cc1	1	Dataset1	train	train	train	train	train	train	train	train	train	test	0
Clc1c(n(-c2ccc(S(=O)(=O)N)cc2)cn1)-c1cc(F)c(OCC)cc1	1	Dataset1	train	train	train	train	train	test	test	train	train	test	1
Clc1c(n(-c2ccc(S(=O)(=O)C)cc2)cn1)-c1cc(F)cc(F)c1	1	Dataset1	train	test	train	train	train	train	train	test	train	train	1
Clc1c(n(-c2ccc(S(=O)(=O)C)cc2)cn1)-c1cc(F)ccc1	1	Dataset1	train	train	test	train	train	train	train	train	test	train	1
Clc1c(n(-c2ccc(S(=O)(=O)C)cc2)cn1)-c1cc(OC)c(C)cc1	1	Dataset1	train	train	train	train	train	test	train	train	train	train	1
Clc1c(n(-c2ccc(S(=O)(=O)C)cc2)cn1)-c1cc(OC)c(F)cc1	1	Dataset1	train	train	train	train	train	train	train	train	train	train	1
Clc1c(n(-c2ccc(S(=O)(=O)N)cc2)cn1)-c1cc(OC)c(F)cc1	1	Dataset1	train	train	test	train	train	train	train	train	train	train	1
Clc1c(n(-c2ccc(S(=O)(=O)C)cc2)cn1)-c1cc(OCC)cc(OCC)c1	0	Dataset1	train	train	test	train	train	train	test	train	train	train	1
Clc1c(n(-c2ccc(S(=O)(=O)C)cc2)cn1)-c1cc2c(OC(C)C2)cc1	1	Dataset1	train	train	train	train	train	train	test	train	train	train	1
Clc1c(n(-c2ccc(S(=O)(=O)C)cc2)cn1)-c1cc2c(OCC2)cc1	1	Dataset1	train	train	train	train	train	test	train	train	train	train	1
Clc1c(n(-c2ccc(S(=O)(=O)C)cc2)cn1)-c1cc2OCOc2cc1	1	Dataset1	train	train	train	test	train	train	train	train	test	train	1
Clc1c(n(-c2ccc(S(=O)(=O)C)cc2)cn1)-c1ccc(C(C)C)cc1	1	Dataset1	train	train	train	train	test	train	train	train	train	test	1
Clc1c(n(-c2ccc(S(=O)(=O)C)cc2)cn1)-c1ccc(C)cc1	1	Dataset1	train	train	train	train	train	test	train	train	train	train	0
Clc1c(n(-c2ccc(S(=O)(=O)N)cc2)cn1)-c1ccc(C)cc1	1	Dataset1	train	test	train	train	train	train	train	train	train	train	0
Clc1c(n(-c2ccc(S(=O)(=O)C)cc2)cn1)-c1ccc(CCC)cc1	1	Dataset1	train	train	train	train	test	train	train	train	train	train	1
Clc1c(n(-c2ccc(S(=O)(=O)C)cc2)cn1)-c1ccc(Cl)cc1	1	Dataset1	test	test	train	train	train	train	train	train	test	train	1
Clc1c(n(-c2ccc(S(=O)(=O)N)cc2)cn1)-c1cnc(Cl)cc1	1	Dataset1	train	train	test	train	train	train	train	test	train	train	1
Clc1c(n(-c2ccc(S(=O)(=O)C)cc2)cn1)-c1ccc(F)cc1	1	Dataset1	test	train	train	train	train	train	train	train	train	train	1
Clc1c(n(-c2ccc(S(=O)(=O)N)cc2)cn1)-c1ccc(F)cc1	1	Dataset1	train	test	train	train	train	train	test	train	train	test	0
Clc1c(n(-c2ccc(S(=O)(=O)C)cc2)cn1)-c1c(F)cc(F)cc1	1	Dataset1	train	test	train	train	train	train	train	train	train	train	1
Clc1c(n(-c2ccc(S(=O)(=O)C)cc2)cn1)-c1ccc(N(CC)CC)cc1	1	Dataset1	train	test	train	train	train	train	test	train	test	train	0
Clc1c(n(-c2ccc(S(=O)(=O)C)cc2)cn1)-c1ccc(NC(=O)C)cc1	0	Dataset1	train	train	test	train	train	train	train	train	train	train	0
Clc1c(n(-c2ccc(S(=O)(=O)C)cc2)cn1)-c1ccc(OC(C)C)cc1	0	Dataset1	train	train	train	train	train	train	train	test	train	train	1
Clc1c(n(-c2ccc(S(=O)(=O)C)cc2)cn1)-c1ccc(OC(F)(F)F)cc1	0	Dataset1	train	train	test	test	train	test	train	train	test	train	0
Clc1c(n(-c2ccc(S(=O)(=O)C)cc2)cn1)-c1ccc(OC)cc1	1	Dataset1	train	train	test	train	train	train	test	train	train	train	0
Clc1c(n(-c2ccc(S(=O)(=O)C)cc2)cn1)-c1c(F)cc(OC)cc1	1	Dataset1	train	train	test	test	train	train	train	train	train	train	1
Clc1c(n(-c2ccc(S(=O)(=O)C)cc2)cn1)-c1ccc(OCC)cc1	1	Dataset1	train	train	train	train	train	test	train	train	test	test	1
Clc1c(n(-c2ccc(S(=O)(=O)N)cc2)cn1)-c1ccc(OCC)cc1	1	Dataset1	test	train	train	train	train	train	train	train	test	train	1
Clc1c(n(-c2ccc(S(=O)(=O)C)cc2)cn1)-c1ccc(OCCC)cc1	0	Dataset1	train	train	train	train	train	train	train	test	train	train	0
Clc1c(n(-c2ccc(F)cc2)cn1)-c1ccc(S(=O)(=O)C)cc1	0	Dataset1	train	train	train	test	test	train	train	train	train	train	1
Clc1c(n(-c2ccc(S(=O)(=O)C)cc2)cn1)-c1ccc(S(=O)(=O)CC)cc1	0	Dataset1	train	train	train	train	test	train	test	train	train	train	0
Clc1c(n(-c2ccc(S(=O)(=O)C)cc2)cn1)-c1ccc(SC)cc1	1	Dataset1	train	train	train	train	train	test	train	train	test	train	0
Clc1c(n(-c2ccc(S(=O)(=O)C)cc2)cn1)-c1ccc(SCC)cc1	1	Dataset1	train	test	train	train	test	train	test	train	train	train	1
Clc1c(n(-c2ccc(S(=O)(=O)N)cc2)cn1)-c1ccccc1	1	Dataset1	train	train	train	train	train	train	test	train	train	train	1
Clc1c(n(-c2ccc(S(=O)(=O)C)cc2)cn1)-c1c(F)cccc1	1	Dataset1	train	train	train	train	train	test	train	train	train	test	1
Clc1c(n(-c2ccc(S(=O)(=O)C)cc2)cn1)-c1cnccc1	0	Dataset1	train	train	test	train	train	train	train	test	test	train	0
Clc1c(n(-c2ccc(S(=O)(=O)C)cc2)cn1)-c1ccncc1	0	Dataset1	train	train	train	train	train	train	train	train	train	test	0
S(=O)(=O)(C)c1ccc(-c2n(c(C#N)nc2)-c2ccc(F)cc2)cc1	1	Dataset1	test	train	test	train	train	test	train	train	test	train	1
S(=O)(=O)(C)c1ccc(-c2n(c(C(=O)c3ccccc3)nc2)-c2ccc(F)cc2)cc1	1	Dataset1	test	test	test	train	train	train	train	test	train	train	0
S(=O)(=O)(C)c1ccc(-c2n(c(C(=O)OC)nc2)-c2ccc(F)cc2)cc1	0	Dataset1	test	train	train	test	train	train	test	train	train	train	1
S(=O)(=O)(C)c1ccc(-c2n(c(C)nc2)-c2ccc(F)cc2)cc1	1	Dataset1	train	test	test	train	test	train	train	train	train	train	1
S(=O)(=O)(C)c1ccc(-c2n(c(CF)nc2)-c2ccc(F)cc2)cc1	0	Dataset1	train	train	train	train	train	train	train	train	train	train	1
S(=O)(=O)(C)c1ccc(-c2n(c(CO)nc2)-c2ccc(F)cc2)cc1	0	Dataset1	train	train	train	train	train	train	train	train	test	train	0
S(=O)(=O)(C)c1ccc(-c2n(-c3ccc(F)cc3)cnc2)cc1	0	Dataset1	train	test	test	test	train	train	train	train	train	train	0
S(=O)(=O)(C)c1ccc(-n2c(C(=O)c3ccccc3)ncc2-c2ccc(F)cc2)cc1	0	Dataset1	train	test	train	train	train	train	test	test	train	test	0
S(=O)(=O)(C)c1ccc(-n2c(CO)ncc2-c2ccc(F)cc2)cc1	0	Dataset1	train	train	train	train	train	train	train	train	train	train	0
S(=O)(=O)(C)c1ccc(-n2c(c(CC)nc2)-c2ccc(F)cc2)cc1	0	Dataset1	test	test	train	train	train	train	train	train	train	train	1
S(=O)(=O)(C)c1ccc(-n2c(c(CC=C)nc2)-c2ccc(F)cc2)cc1	0	Dataset1	test	train	test	train	train	train	train	test	train	train	0
S(=O)(=O)(C)c1ccc(-n2c(c(Cc3ccccc3)nc2)-c2ccc(F)cc2)cc1	0	Dataset1	train	test	train	train	train	train	train	train	train	train	0
S(=O)(=O)(C)c1ccc(-n2c(c(CCCCC)nc2)-c2ccc(F)cc2)cc1	0	Dataset1	test	train	train	train	train	train	train	train	train	train	1
S(=O)(=O)(C)c1ccc(-n2c(-c3ccc(F)cc3)cnc2)cc1	0	Dataset1	train	train	train	train	test	test	train	train	train	train	1
S(=O)(=O)(C)c1ccc(-c2c(/C=C/3\CCCCC\3)cc3OCOc3c2)cc1	1	Dataset1	train	train	train	train	train	test	train	train	train	train	1
S(=O)(=O)(C)c1ccc(-c2c(Cc3ccccc3)cc3OCOc3c2)cc1	0	Dataset1	train	train	train	train	train	train	test	test	test	train	0
S(=O)(=O)(N)c1ccc(-c2c(Cc3ccccc3)cc3OCOc3c2)cc1	1	Dataset1	test	train	test	train	train	train	test	train	train	train	1
S(=O)(=O)(C)c1ccc(C2=C(c3cc4c(cc3)CCCC4)C(=O)C=C(C)O2)cc1	0	Dataset1	train	train	test	train	train	train	train	train	test	train	0
S(=O)(=O)(C)c1ccc(C2=C(Oc3ccc(C(F)(F)C(F)(F)F)cc3)C(=O)C=C(C)O2)cc1	0	Dataset1	test	test	test	test	train	train	train	train	train	train	0
S(=O)(=O)(C)c1ccc(C2=C(Oc3ccc(C(=O)O)cc3)C(=O)C=C(C)O2)cc1	0	Dataset1	train	train	train	train	train	train	train	test	test	train	0
S(=O)(=O)(C)c1ccc(C2=C(Oc3ccc(C(=O)OC)cc3)C(=O)C=C(C)O2)cc1	0	Dataset1	train	train	train	train	train	train	train	train	test	train	0
S(=O)(=O)(N)c1ccc(C2=C(c3ccc(F)cc3)C(=O)C=C(C)O2)cc1	0	Dataset1	train	test	train	train	train	train	train	train	train	train	0
Clc1c(OC)c(-c2c(c(C)on2)-c2ccc(S(=O)(=O)N)cc2)c(OC)cc1OC	0	Dataset1	train	train	train	train	train	test	test	train	test	train	1
Clc1c(OC)c(-c2c(c(C)on2)-c2ccccc2)c(OC)cc1OC	0	Dataset1	train	train	train	train	test	test	train	test	test	train	1
Clc1oc(-c2c(c(C)on2)-c2ccc(S(=O)(=O)N)cc2)cc1	0	Dataset1	train	train	train	train	train	train	train	test	train	test	0
O(C)c1c(-c2c(c(C)on2)-c2ccccc2)c(OC)cc(OC)c1	0	Dataset1	train	train	train	train	test	train	train	train	train	test	0
Cc1c(c(-c2c(C)cc(C)cc2C)no1)-c1ccccc1	0	Dataset1	test	train	train	train	test	train	train	train	test	train	0
S(=O)(=O)(N)c1c(C)c(-c2c(c(C)on2)-c2ccc(S(=O)(=O)N)cc2)c(C)cc1C	0	Dataset1	train	train	train	train	train	train	train	train	train	test	0
S(=O)(=O)(N)c1c(C)c(-c2c(c(C)on2)-c2ccccc2)c(C)cc1C	0	Dataset1	test	train	train	train	train	train	train	test	train	test	0
Fc1cc(OCc2cc3c(N(C)C(=O)C=C3)cc2)cc(C2(OC)CCOCC2)c1	0	Dataset1	train	train	train	train	train	train	train	train	train	train	0
S(=O)(=O)(N)c1ccc(-n2c(-c3ccccc3)cc(COc3cc(F)cc(C4(OC)CCOCC4)c3)n2)cc1	1	Dataset1	train	train	train	train	train	train	train	train	test	train	1
Brc1ccc(Oc2c(NS(=O)(=O)C(F)(F)F)ccnc2)cc1	0	Dataset1	train	train	train	test	test	train	train	train	train	train	0
Clc1cc(Cl)cc(Oc2c(NS(=O)(=O)C(F)(F)F)ccnc2)c1	0	Dataset1	test	train	train	train	train	train	test	train	train	test	0
Clc1cc(Oc2c(NS(=O)(=O)C(F)(F)F)ccnc2)ccc1	0	Dataset1	train	train	train	train	test	train	train	train	train	train	1
Clc1cc(Cl)cc(Oc2c(NS(=O)(=O)C)ccnc2)c1	0	Dataset1	train	test	test	train	train	train	train	train	train	train	1
S(=O)(=O)(Nc1c(S(=O)(=O)c2ccccc2)cncc1)C(F)(F)F	0	Dataset1	train	train	train	train	train	train	train	train	train	train	0
S(=O)(=O)(Nc1c(S(=O)(=O)c2ccccc2)cncc1)C	0	Dataset1	train	train	train	train	train	train	train	train	test	train	0
S(=O)(=O)(Nc1c(N(C)c2ccccc2)cncc1)C(F)(F)F	0	Dataset1	train	train	test	test	test	train	train	test	train	test	0
S(=O)(=O)(Nc1c(Nc2ccccc2)cncc1)C(F)(F)F	1	Dataset1	train	train	train	train	train	train	train	train	train	train	1
S(=O)(=O)(Nc1c(Oc2ccccc2)cncc1)CC	0	Dataset1	test	train	train	train	train	train	train	test	train	train	0
S(=O)(=O)(Nc1c(Oc2ccccc2)cncc1)CCC	0	Dataset1	train	train	test	train	train	train	train	train	train	train	0
[SH0](=O)(c1c(NS(=O)(=O)C(F)(F)F)ccnc1)c1ccccc1	0	Dataset1	train	train	test	train	test	train	train	train	train	train	0
Clc1c(n(-c2ccc(S(=O)(=O)C)cc2)cn1)-c1cc(F)c(OCC(O[N+](=O)[O-])CO[N+](=O)[O-])cc1	0	Dataset1	train	train	train	train	train	train	train	train	train	train	0
Clc1c(n(-c2ccc(S(=O)(=O)C)cc2)cn1)-c1cc(F)c(OCCCO)cc1	0	Dataset1	train	train	test	test	train	train	train	train	train	train	0
Clc1c(n(-c2ccc(S(=O)(=O)N)cc2)cn1)-c1cc(F)c(OCCCO)cc1	0	Dataset1	train	test	test	train	train	train	train	train	train	test	0
Clc1c(n(-c2ccc(S(=O)(=O)C)cc2)cn1)-c1cc(F)c(OCCCO[N+](=O)[O-])cc1	0	Dataset1	train	train	train	train	train	train	train	train	train	train	0
Clc1c(n(-c2ccc(S(=O)(=O)N)cc2)cn1)-c1cc(F)c(OCCCO[N+](=O)[O-])cc1	0	Dataset1	train	train	train	train	train	train	train	train	train	train	1
Clc1c(n(-c2ccc(S(=O)(=O)C)cc2)cn1)-c1cc(F)c(OCCO)cc1	0	Dataset1	train	train	test	train	test	train	test	train	train	train	0
Clc1c(n(-c2ccc(S(=O)(=O)N)cc2)cn1)-c1cc(F)c(OCCO)cc1	0	Dataset1	test	train	test	train	test	train	train	train	train	test	0
Clc1c(n(-c2ccc(S(=O)(=O)N)cc2)cn1)-c1cc(F)c(OCCO[N+](=O)[O-])cc1	0	Dataset1	test	train	train	train	train	test	test	train	test	test	0
Clc1ccc(C(=O)n2c(C)c(CCNC(=O)NCCCO[N+](=O)[O-])c3c2ccc(OC)c3)cc1	0	Dataset1	train	train	train	train	train	train	train	train	train	train	0
Clc1ccc(C(=O)n2c(C)c(CCO[N+](=O)[O-])c3c2ccc(OC)c3)cc1	0	Dataset1	train	train	test	train	train	train	train	train	train	train	1
Clc1ccc(C(=O)n2c(C)c(CCOC(=O)NCCCO[N+](=O)[O-])c3c2ccc(OC)c3)cc1	0	Dataset1	train	test	train	train	train	train	train	train	train	train	0
Clc1ccc(C(=O)n2c(C)c(CCOC(=O)NS(=O)(=O)NCCCO[N+](=O)[O-])c3c2ccc(OC)c3)cc1	0	Dataset1	train	test	train	train	train	test	train	train	test	train	0
Clc1ccc(C(=O)n2c(C)c(CC(=O)NCCCO[N+](=O)[O-])c3c2ccc(OS(=O)(=O)N)c3)cc1	0	Dataset1	train	train	test	train	train	train	train	train	train	train	0
FC(F)(F)c1cc(C(=O)Nc2cc(N)ccc2)ccc1	0	Dataset1	test	train	train	test	test	test	train	train	test	train	0
FC(F)(F)c1cc(C(=O)Nc2ccc(N)cc2)ccc1	0	Dataset1	train	test	train	train	train	train	train	train	train	train	0
FC(F)(F)c1cc(C(=O)Nc2c(N)cccc2)ccc1	0	Dataset1	train	train	train	train	train	train	train	train	train	train	0
FC(F)(F)c1cc(C(=O)Nc2ncc(N)cc2)ccc1	0	Dataset1	train	test	train	test	train	train	test	train	train	train	0
FC(F)(F)c1cc(C(=O)Nc2nccc(N)c2)ccc1	0	Dataset1	train	train	train	test	train	test	train	train	train	train	1
FC(F)(F)c1cc(C(=O)Nc2c(N)cccn2)ccc1	0	Dataset1	test	train	train	test	train	test	train	train	train	train	0
FC(F)(F)c1cc(NC(=O)c2cc(N)ccc2)ccc1	0	Dataset1	train	test	train	train	train	train	train	test	train	train	0
FC(F)(F)c1cc(NC(=O)c2ccc(N)cc2)ccc1	0	Dataset1	train	train	train	train	train	train	train	train	train	train	0
FC(F)(F)c1cc(NC(=O)c2c(N)cccc2)ccc1	0	Dataset1	train	train	test	test	train	test	train	train	train	train	0
FC(F)(F)c1ccc(C(=O)Nc2cc(N)ccc2)cc1	0	Dataset1	train	train	train	train	test	train	train	test	train	train	0
FC(F)(F)c1ccc(C(=O)Nc2ccc(N)cc2)cc1	0	Dataset1	train	train	train	train	train	train	train	train	train	train	0
FC(F)(F)c1ccc(C(=O)Nc2c(N)cccc2)cc1	0	Dataset1	train	train	test	train	train	train	train	train	train	test	0
FC(F)(F)c1ccc(C(=O)Nc2ncc(N)cc2)cc1	0	Dataset1	train	train	train	test	train	train	train	train	train	test	0
FC(F)(F)c1ccc(C(=O)Nc2nccc(N)c2)cc1	0	Dataset1	test	test	train	train	train	train	test	train	train	train	0
FC(F)(F)c1ccc(C(=O)Nc2c(N)cccn2)cc1	0	Dataset1	test	train	train	train	train	train	train	train	train	train	0
FC(F)(F)c1ccc(NC(=O)c2cc(N)ccc2)cc1	0	Dataset1	train	train	train	train	train	test	train	test	train	test	0
FC(F)(F)c1ccc(NC(=O)c2ccc(N)cc2)cc1	0	Dataset1	train	test	train	train	train	train	test	train	train	train	0
FC(F)(F)c1ccc(NC(=O)c2c(N)cccc2)cc1	0	Dataset1	test	train	train	train	train	train	train	train	train	test	0
FC(F)(F)c1ccc(NC(=O)c2ncc(N)cc2)cc1	0	Dataset1	train	train	train	train	train	train	train	train	train	train	0
FC(F)(F)c1cnc(NC(=O)c2ccc(N)cc2)cc1	0	Dataset1	train	train	train	train	test	train	train	train	train	train	1
FC(F)(F)c1c(C(=O)Nc2cc(N)ccc2)cccc1	0	Dataset1	train	train	train	train	train	train	test	train	train	train	1
FC(F)(F)c1c(C(=O)Nc2ccc(N)cc2)cccc1	0	Dataset1	train	test	test	train	train	test	train	train	train	train	0
FC(F)(F)c1c(C(=O)Nc2c(N)cccc2)cccc1	0	Dataset1	train	test	test	train	train	train	train	train	train	test	0
FC(F)(F)c1c(NC(=O)c2cc(N)ccc2)cccc1	0	Dataset1	train	train	train	train	train	test	train	train	train	train	0
FC(F)(F)c1c(NC(=O)c2ccc(N)cc2)cccc1	0	Dataset1	train	test	train	test	test	train	train	train	train	train	1
FC(F)(F)c1c(NC(=O)c2c(N)cccc2)cccc1	0	Dataset1	train	train	train	train	train	train	train	train	train	train	0
O=C(N1CCN(C)CC1)c1sc(c(-c2ccc(OC)cc2)n1)-c1ccc(OC)cc1	0	Dataset1	test	test	train	train	test	test	train	test	train	test	0
Brc1ccc(Nc2c(NS(=O)(=O)C)ccnc2)cc1	0	Dataset1	train	train	train	train	train	test	train	test	train	train	0
S(=O)(=O)(Nc1c(NC2CCCCCC2)cncc1)C.Cl	0	Dataset1	train	train	train	train	train	train	train	train	test	train	0
S(=O)(=O)(Nc1c(Nc2cc(CC)ccc2)cncc1)C	0	Dataset1	test	test	test	test	train	train	train	train	train	train	0
S(=O)(=O)(Nc1c(Nc2cc(OC)ccc2)cncc1)C	0	Dataset1	train	train	train	train	train	train	train	test	train	train	0
S(=O)(=O)(Nc1c(Nc2ccc(C)cc2)cncc1)C	0	Dataset1	train	test	train	train	test	train	train	train	train	test	0
S(=O)(=O)(Nc1c(Nc2ccc(OC)cc2)cncc1)C	0	Dataset1	train	train	test	train	train	train	train	train	train	train	0
S(=O)(=O)(Nc1c(NC2CCCC2)cncc1)C	0	Dataset1	train	train	test	train	train	train	test	train	train	test	0
S(=O)(=O)(Nc1c(Nc2ccccc2)cncc1)CCC(F)(F)F	0	Dataset1	train	train	train	train	train	train	train	train	train	test	0
S(=O)(=O)(Nc1c(Nc2c(C)cccc2)cncc1)C	0	Dataset1	train	train	test	train	test	train	train	train	test	train	0
S(=O)(=O)(Nc1c(Nc2c(CC)cccc2)cncc1)C	0	Dataset1	train	train	train	test	test	train	train	train	train	train	0
S(=O)(=O)(Nc1c(Nc2c(OC)cccc2)cncc1)C	0	Dataset1	train	train	train	train	train	train	train	train	train	train	0
Brc1c(C(C(=O)O)C)ccc(C[C@H]2[C@@H](O)CCC2)c1	0	Dataset1	test	train	test	train	train	train	test	test	train	train	0
Fc1c(C(C(=O)O)C)ccc(C[C@H]2[C@@H](O)CCC2)c1	0	Dataset1	train	test	train	train	train	train	train	train	train	test	0
O=C(O)C(C)c1ccc(C[C@H]2[C@@H](O)CCC2)cc1	0	Dataset1	train	train	train	train	train	train	train	train	train	train	0
S(=O)(=O)(NO)CC	0	Dataset1	train	test	test	test	train	train	train	train	train	train	1
S(=O)(=O)(NO)CCOC(=O)C(C)c1ccc(CC(C)C)cc1	0	Dataset1	train	train	train	train	train	test	train	train	train	train	1
S(=O)(=O)(NO)CCOC(=O)Cc1ccccc1	0	Dataset1	train	train	train	train	train	train	test	train	train	train	0
O=C(NC12CC3CC(C1)CC(C2)C3)NC1CCC(Oc2ccc(C(=O)O)cc2)CC1	0	Dataset1	test	train	train	train	test	train	test	train	train	train	1
S(=O)(=O)(C)c1ccc(-n2c(C(C)(C)C)cc(CNC(=O)Nc3cc(C(F)(F)F)ccc3)n2)cc1	0	Dataset1	test	train	train	test	train	train	train	train	train	train	0
S(=O)(=O)(C)c1ccc(-n2c(-c3ccccc3)cc(CNC(=O)NC34CC5CC(C3)CC(C4)C5)n2)cc1	0	Dataset1	train	train	train	train	train	train	train	train	train	test	0
S(=O)(=O)(C)c1ccc(-n2c(-c3ccccc3)cc(CNC(=O)Nc3ccc(C(F)(F)F)cc3)n2)cc1	0	Dataset1	train	train	train	train	train	train	train	train	test	train	0
S(=O)(=O)(C)c1ccc(-n2c(-c3ccccc3)cc(CNC(=O)Nc3ccccc3)n2)cc1	0	Dataset1	train	train	test	train	train	train	train	train	train	train	0
S(=O)(=O)(C)c1ccc(-n2c(-c3ccccc3)cc(CNC(=O)NC3CCCCCC3)n2)cc1	0	Dataset1	test	test	train	train	train	train	train	train	train	train	0
S(=O)(=O)(N)c1ccc(-n2c(-c3ccccc3)cc(CCCNC(=O)Nc3c(C(C)C)cccc3C(C)C)n2)cc1	0	Dataset1	train	train	train	train	train	train	train	test	train	test	0
S(=O)(=O)(N)c1ccc(-n2c(-c3ccccc3)cc(CCCNC(=O)Nc3ccccc3)n2)cc1	0	Dataset1	test	train	train	train	train	train	train	train	test	train	0
Brc1ccc(Oc2ccc(OCCN3CCCC3)cc2)cc1	0	Dataset1	train	train	train	train	train	train	train	train	train	train	0
Clc1ccc(Oc2ccc(OCCN3CCCC3)cc2)cc1	0	Dataset1	train	train	train	train	train	train	train	train	test	train	1
FC(F)(F)c1cc(Oc2ccc(OCCN3CCCC3)cc2)ccc1	0	Dataset1	train	train	train	train	train	train	train	train	train	test	0
FC(F)(F)c1ccc(Oc2ccc(OCCN3CCCC3)cc2)cc1	0	Dataset1	train	train	test	train	train	test	train	train	train	train	1
Fc1ccc(Oc2ccc(OCCN3CCCC3)cc2)cc1	0	Dataset1	test	train	train	train	train	train	train	test	train	train	0
O=[N+]([O-])c1cc(Oc2ccc(OCCN3CCCC3)cc2)ccc1	0	Dataset1	train	train	test	train	train	train	train	train	train	train	0
O(CCN1CCCC1)c1ccc(Oc2cc(N)ccc2)cc1	0	Dataset1	test	train	train	train	train	train	test	train	test	train	0
O=[N+]([O-])c1ccc(Oc2ccc(OCCN3CCCC3)cc2)cc1	0	Dataset1	train	train	train	train	train	train	train	train	train	train	0
O=[N+]([O-])c1c(Oc2ccc(OCCN3CCCC3)cc2)ccc([N+](=O)[O-])c1	0	Dataset1	train	train	train	test	train	train	test	test	train	train	0
O(CCN1CCCC1)c1ccc(Oc2ccc(N)cc2)cc1	0	Dataset1	train	train	test	train	train	train	train	train	train	train	0
O(CCN1CCCC1)c1ccc(Oc2ccccc2)cc1	0	Dataset1	train	train	train	test	train	train	train	test	train	test	0
O(CCN1CCCC1)c1ccc(Oc2ccncc2)cc1	0	Dataset1	train	train	test	train	test	train	train	train	train	train	0
O(CCN1CCCC1)c1ccc(Oc2ncccc2)cc1	0	Dataset1	train	train	train	train	train	train	train	train	train	train	0
O(CCN1CCCC1)c1ccc(Oc2nccnc2)cc1	0	Dataset1	train	test	train	train	test	train	test	train	train	train	0
O(CCN1CCCC1)c1ccc(Oc2c(N)cccc2)cc1	0	Dataset1	train	train	train	train	train	train	train	train	train	train	1
O=[N+]([O-])c1c(Oc2ccc(OCCN3CCCC3)cc2)nccc1	0	Dataset1	train	train	train	train	train	train	train	train	train	test	0
S(=O)(=O)(C)c1cc([N+](=O)[O-])c(Oc2ccc(OCCN3CCCC3)cc2)cc1	0	Dataset1	test	train	train	train	train	train	test	train	train	train	0
S(=O)(=O)(C)c1cc(Oc2ccc(OCCN3CCCC3)cc2)ccc1	0	Dataset1	train	train	train	train	train	train	train	test	train	train	0
S(=O)(=O)(C)c1ccc(Oc2ccc(OCCN3CCCC3)cc2)cc1	0	Dataset1	train	test	train	train	train	train	train	train	train	train	0
S(=O)(=O)(C)c1c(Oc2ccc(OCCN3CCCC3)cc2)cccc1	0	Dataset1	train	train	train	train	train	train	train	test	train	train	0
S(=O)(=O)(N(C)c1c(Oc2ccc(OCCN3CCCC3)cc2)cccc1)C	0	Dataset1	train	train	test	train	test	train	train	test	train	train	0
S(=O)(=O)(N(S(=O)(=O)C)c1cc(Oc2ccc(OCCN3CCCC3)cc2)ccc1)C	0	Dataset1	train	train	test	train	train	train	train	train	train	train	0
S(=O)(=O)(N(S(=O)(=O)C)c1c(Oc2ccc(OCCN3CCCC3)cc2)cccc1)C	0	Dataset1	train	train	train	train	test	train	test	train	test	test	0
S(=O)(=O)(Nc1ccc(Oc2ccc(OCCN3CCCC3)cc2)cc1)C	0	Dataset1	train	train	train	test	train	train	test	test	train	test	0
Brc1ccc(Nc2cc(C(=O)O)ccc2)cc1	0	Dataset1	train	train	train	test	train	train	train	train	train	test	0
FC(F)(F)c1cc([N+](=O)[O-])c(Nc2cc(C(=O)O)ccc2)cc1	0	Dataset1	train	train	test	train	train	train	train	train	train	train	0
O=[N+]([O-])c1c(Nc2cc(C(=O)O)ccc2)ccc(OC)c1	0	Dataset1	train	train	train	train	train	train	train	train	train	train	0
O=C(O)c1c(Nc2cc(C(=O)O)ccc2)ccc(C(=O)C)c1	0	Dataset1	train	train	test	test	train	train	test	train	train	train	0
O=C(O)c1cc(Nc2ccc(C(=O)C)cc2)ccc1	0	Dataset1	train	train	train	train	train	train	train	test	train	train	0
O=C(O)c1cc(Nc2ccc(C(C)(C)C)cc2)ccc1	0	Dataset1	train	train	train	test	train	train	train	train	test	test	0
Fc1c(C(C(=O)O)C)ccc(N[C@@H]2[C@@H](O)CCC2)c1	0	Dataset1	train	train	test	train	train	train	train	test	train	test	0
Fc1c(C(C(=O)O)C)ccc(NC2CCCC2)c1	0	Dataset1	train	train	test	train	train	train	test	test	train	train	0
Fc1c(C(C(=O)O)C)ccc(OC2CCCC2)c1	0	Dataset1	train	train	train	train	train	train	train	train	test	train	0
Fc1c(C(C(=O)O)C)ccc(OC2C(=O)CCC2)c1	0	Dataset1	train	train	train	train	train	train	train	train	train	train	0
Fc1c(C(C(=O)O)C)ccc(Cc2sccc2)c1	0	Dataset1	train	train	train	train	train	train	train	train	train	train	0
Clc1cc(C(=O)n2c3c(c4c2ccc(Cl)c4)ccc(C(C(=O)O)C)c3)ccc1	0	Dataset1	test	train	train	train	train	train	train	train	train	train	0
Clc1c(Cl)ccc(C(=O)n2c3c(c4c2ccc(Cl)c4)ccc(C(C(=O)O)C)c3)c1	0	Dataset1	train	train	test	train	test	test	train	train	test	train	0
Clc1cc2c([nH]c3c2ccc([C@H](C(=O)O)C)c3)cc1	0	Dataset1	train	train	train	test	train	train	train	train	test	test	0
Clc1cc2c([nH]c3c2ccc(C(C(=O)Nc2ccccc2)C)c3)cc1	0	Dataset1	test	train	train	train	test	test	train	train	train	train	0
Clc1cc2c([nH]c3c2ccc(C(C(=O)NCCO)C)c3)cc1	0	Dataset1	train	train	train	train	train	test	train	test	test	train	0
Clc1cc2c([nH]c3c2ccc(C(C(=O)OC)C)c3)cc1	0	Dataset1	test	train	test	train	train	train	train	train	train	train	1
Clc1cc2c(n(C(=O)C)c3c2ccc(C(C(=O)O)C)c3)cc1	0	Dataset1	train	train	train	train	test	test	train	train	train	train	0
Clc1cc2c(n(C(=O)c3ccc(F)cc3)c3c2ccc(C(C(=O)O)C)c3)cc1	0	Dataset1	test	train	train	test	train	train	train	test	train	train	0
Clc1cc2c(n(C(=O)c3ccc(OC)cc3)c3c2ccc(C(C(=O)O)C)c3)cc1	0	Dataset1	test	test	train	train	test	train	train	train	train	train	0
Clc1cc2c(n(C(=O)c3ccccc3)c3c2ccc(C(C(=O)O)C)c3)cc1	0	Dataset1	train	train	train	train	train	train	train	train	test	train	0
Clc1cc2c(n(C(=O)c3nc[nH]c3)c3c2ccc(C(C(=O)O)C)c3)cc1	0	Dataset1	train	train	train	train	train	train	train	test	test	train	0
Clc1cc2c(n(C(=O)c3ncoc3)c3c2ccc([C@H](C(=O)O)C)c3)cc1	0	Dataset1	train	test	train	train	train	train	train	train	train	train	0
Clc1cc2c(n(C(=O)c3ncoc3)c3c2ccc(C(C(=O)O)C)c3)cc1	0	Dataset1	train	train	train	train	train	train	test	train	train	train	1
Clc1cc2c(n(C(=O)c3ncsc3)c3c2ccc(C(C(=O)O)C)c3)cc1	0	Dataset1	train	train	train	test	train	test	train	test	train	train	1
Clc1cc2c(n(C(=O)N(CCCCCC)C)c3c2ccc(C(C(=O)O)C)c3)cc1	0	Dataset1	train	train	train	train	test	train	train	train	train	train	0
Clc1cc2c(n(C(=O)NC)c3c2ccc(C(C(=O)O)C)c3)cc1	0	Dataset1	train	train	train	train	train	test	train	test	train	train	0
Clc1cc2c(n(C(=O)NC3CCCCC3)c3c2ccc(C(C(=O)O)C)c3)cc1	0	Dataset1	test	train	train	test	test	train	train	train	test	train	0
Clc1cc2c(n(C(=O)NCCCC)c3c2ccc(C(C(=O)O)C)c3)cc1	0	Dataset1	train	train	train	train	test	test	train	train	test	test	0
Clc1cc2c(n(C(=O)NCCCCCC)c3c2ccc(C(C(=O)O)C)c3)cc1	0	Dataset1	train	train	train	train	train	test	train	train	test	train	0
Clc1cc2c(n(C(=O)NCCCCCCCC)c3c2ccc(C(C(=O)O)C)c3)cc1	0	Dataset1	train	train	train	train	train	train	train	train	test	test	0
Clc1cc2c(n(C(=O)OCCCCCC)c3c2ccc(C(C(=O)O)C)c3)cc1	0	Dataset1	train	train	train	train	train	train	train	train	test	train	0
Clc1cc2c(n(C)c3c2ccc(C(C(=O)O)C)c3)cc1	0	Dataset1	train	train	train	train	train	train	train	train	train	train	0
Clc1cc2c(n(Cc3cc(OC)ccc3)c3c2ccc(C(C(=O)O)C)c3)cc1	0	Dataset1	train	train	train	train	train	train	test	train	train	train	0
Clc1cc2c(n(Cc3ccc(C#N)cc3)c3c2ccc(C(C(=O)O)C)c3)cc1	0	Dataset1	train	test	train	test	train	train	test	train	train	train	1
Clc1cc2c(n(Cc3ccc(OC)cc3)c3c2ccc(C(C(=O)O)C)c3)cc1	0	Dataset1	train	train	train	train	train	train	train	test	train	train	0
Clc1cc2c(n(Cc3ccccc3)c3c2ccc(C(C(=O)O)C)c3)cc1	0	Dataset1	train	train	train	train	train	test	train	train	train	train	1
Clc1cc2c(n(Cc3c(OC)cccc3)c3c2ccc(C(C(=O)O)C)c3)cc1	0	Dataset1	train	test	train	test	train	train	test	train	test	train	0
Clc1cc2c(n(S(=O)(=O)CCCCCC)c3c2ccc(C(C(=O)O)C)c3)cc1	0	Dataset1	test	train	train	train	train	train	test	test	train	test	0
Clc1cc2c(n(C(=O)c3ccc(Cl)cc3)c3c2ccc([C@@H](C(=O)O)C)c3)cc1	0	Dataset1	train	train	train	train	train	test	train	test	train	train	0
Clc1cc2c(n(C(=O)c3ccc(Cl)cc3)c3c2ccc([C@H](C(=O)O)C)c3)cc1	0	Dataset1	test	train	train	train	train	train	train	test	train	train	0
Clc1cc2c(n(C(=O)c3ccc(Cl)cc3)c3c2ccc(C(C(=O)O)C)c3)cc1	0	Dataset1	train	train	train	train	train	train	train	train	train	train	0
Clc1cc2c(n(Cc3ccc(Cl)cc3)c3c2ccc(C(C(=O)O)C)c3)cc1	0	Dataset1	test	train	test	test	test	train	train	train	train	train	0
Clc1cc2c(n(C(=O)Nc3ccc(Cl)cc3)c3c2ccc(C(C(=O)O)C)c3)cc1	0	Dataset1	train	test	train	train	test	train	train	train	train	test	0
Clc1cc2c(n(S(=O)(=O)c3ccc(Cl)cc3)c3c2ccc(C(C(=O)O)C)c3)cc1	0	Dataset1	train	train	train	train	train	train	train	train	train	train	0
Clc1c(C(=O)n2c3c(c4c2ccc(Cl)c4)ccc(C(C(=O)O)C)c3)cccc1	0	Dataset1	train	train	train	test	train	train	train	train	train	train	0
O=C(O)C(C)c1cc2[nH]c3c(c2cc1)cccc3	0	Dataset1	test	train	train	train	train	train	train	train	train	test	1
Brc1oc(-c2c(c(C)on2)-c2ccccc2)cc1	0	Dataset1	test	train	train	test	test	train	train	test	train	train	1
Clc1oc(/C(/N)=C(/C(=O)C)\c2ccccc2)cc1	0	Dataset1	train	train	train	train	test	train	train	train	train	train	0
Clc1oc(-c2c(c(C(F)(F)F)on2)-c2ccccc2)cc1	0	Dataset1	train	train	test	train	train	test	train	train	test	test	0
Clc1oc(-c2c(c(C(=O)O)on2)-c2ccccc2)cc1	0	Dataset1	train	train	train	test	test	train	train	test	train	test	0
Clc1oc(-c2c(c(C(=O)OC)on2)-c2ccccc2)cc1	0	Dataset1	train	train	train	test	test	train	train	train	train	train	0
Clc1oc(-c2c(c(C(=O)OCCCN3CCOCC3)on2)-c2ccccc2)cc1	0	Dataset1	train	train	train	train	test	train	test	train	test	train	0
Clc1oc(-c2c(c(C(=O)OCCCO[N+](=O)[O-])on2)-c2ccccc2)cc1	0	Dataset1	train	test	train	train	train	train	train	train	train	train	0
Clc1oc(-c2c(c(C)on2)-c2ccc(F)cc2)cc1	0	Dataset1	train	train	train	train	train	train	test	train	train	test	1
Clc1oc(-c2c(c(C)on2)-c2c(F)cccc2)cc1	0	Dataset1	train	train	train	train	train	test	train	train	train	train	0
Clc1oc(-c2c(C(=O)O)c(-c3ccccc3)on2)cc1	0	Dataset1	train	test	train	train	train	train	test	train	train	train	0
Clc1oc(-c2c(C(=O)OC)c(-c3ccccc3)on2)cc1	0	Dataset1	test	train	train	train	train	train	train	test	train	train	0
Clc1oc(-c2c(c(CO)on2)-c2ccccc2)cc1	0	Dataset1	train	train	train	train	train	train	train	train	test	train	0
Clc1oc(-c2c(c(COC(=O)C)on2)-c2ccccc2)cc1	0	Dataset1	train	train	train	train	train	test	train	train	train	train	0
Cc1c(c(-c2oc(C)cc2)no1)-c1ccccc1	0	Dataset1	train	train	train	train	train	train	train	train	train	train	0
O=C(/C(=C(\N)/c1occc1)/c1ccccc1)C	0	Dataset1	train	train	train	train	train	train	train	train	train	train	0
Cc1c(c(C2OCCC2)no1)-c1ccccc1	0	Dataset1	test	train	test	train	train	train	test	train	train	train	0
Cc1c(c(-c2occc2)no1)-c1ccccc1	0	Dataset1	train	test	train	test	train	train	train	train	test	train	1
O=C(O)c1c(-c2ccccc2)onc1-c1ccccc1	0	Dataset1	train	test	train	train	train	train	train	train	test	test	0
O=C(OC)c1c(-c2ccccc2)onc1-c1ccccc1	0	Dataset1	train	train	train	train	train	train	train	train	train	train	0
O([C@H]1[C@H](O)[C@H](O)[C@@H](O)[C@H](C)O1)[C@@H]1[C@@H](c2ccc(O)cc2)Oc2c(c(O)cc(O)c2)C1	0	Dataset1	train	train	train	train	train	train	train	train	train	train	0
O=C1[C@H](O)[C@@H](c2c(O)cc(O)cc2)Oc2c1c(O)cc(O)c2	0	Dataset1	train	train	train	train	train	train	test	train	train	train	0
O=C1c2c(O)cc(O)cc2OC(c2c(O)cc(O)cc2)=C1	0	Dataset1	test	train	train	train	train	test	train	train	train	test	0
O=C1c2c(O)cc(O)cc2OC(c2c(O)cc(O)cc2)C1	0	Dataset1	train	train	train	train	train	train	train	train	train	train	1
O[C@H]1[C@@H](c2ccc(O)cc2)Oc2c(c(O)cc(O)c2)C1	0	Dataset1	test	train	train	train	test	test	train	train	test	train	0
O[C@H]1[C@@H](c2cc(O)c(O)cc2)Oc2c([C@@H]1c1c(O)cc(O)c3c1O[C@@H]([C@H](O)C3)c1ccc(O)cc1)c(O)cc(O)c2	0	Dataset1	train	train	train	train	train	train	train	train	test	train	0
O[C@@H]1[C@@H](c2cc(O)c(O)cc2)Oc2c(c(O)cc(O)c2)C1	0	Dataset1	train	train	train	train	train	train	train	test	train	test	0
Oc1c(C/C=C(\C)/C)c2oc(-c3cc(O)cc(O)c3)cc2cc1	0	Dataset1	train	train	train	test	test	train	train	train	train	train	0
Oc1cc(O)cc(-c2oc3c(c2)ccc(O)c3)c1	0	Dataset1	train	test	train	test	train	train	train	train	train	train	0
O=C(OC/C(=C/Cc1c(O)c(C(=O)/C=C/c2ccc(O)cc2)ccc1O)/C)/C=C/c1ccc(O)cc1	0	Dataset1	train	train	train	train	test	train	train	train	test	train	0
O=C(OC/C(=C\Cc1c(O)c(C(=O)/C=C/c2ccc(O)cc2)ccc1O)/C)/C=C/c1ccc(O)cc1	0	Dataset1	train	test	train	train	train	train	test	train	train	train	0
Oc1c(/C=C/c2cc(O)cc(O)c2)cc(C/C=C(\C)/C)c(O)c1	0	Dataset1	train	train	train	train	test	train	train	train	train	test	0
Oc1c(/C=C/c2cc(O)cc(O)c2)ccc(O)c1	0	Dataset1	train	train	train	train	train	train	train	train	train	train	1
O[C@@H](C(O)(C)C)Cc1c(O)ccc(/C=C/c2cc(O)cc(O)c2)c1	0	Dataset1	train	train	train	train	test	test	train	train	train	train	0
O=C(O[C@@H]1[C@@H](C)[C@@]2(O)[C@H]([C@@H]3C(C)(C)[C@]13OC(=O)C)C=C(CO)C[C@H]1C(=O)C(C)=C[C@@H]21)/C(/N(C)C)=C(\C)/C	0	Dataset1	train	train	test	train	train	train	train	train	train	train	0
O=C(O[C@@H]1[C@@H](C)[C@@]2(O)[C@H]([C@@H]3C(C)(C)[C@]13OC(=O)C)C=C(CO)C[C@H]1C(=O)C(C)=C[C@@H]21)[C@@H](N(C)C)C(C)C	0	Dataset1	test	train	train	train	train	test	train	train	train	train	0
O(C)c1cc(O)cc(CCc2c(O)cccc2)c1	0	Dataset1	test	train	train	train	train	train	train	train	train	train	0
O(C)C1=C(C)C(=O)C=2Oc3c(c(O)ccc3)CCC=2C1=O	0	Dataset1	train	test	train	train	train	train	test	train	train	train	0
O(C)C1=C(C)C(=O)C=2Oc3c(cc(O)cc3)CCC=2C1=O	0	Dataset1	train	train	test	train	train	train	train	test	train	train	0
O(C)c1c(C)c(OC)c2Oc3c(c(O)ccc3)CCc2c1O	0	Dataset1	train	train	train	train	train	train	train	train	test	train	0
Oc1cc(O)cc(CCc2ccccc2)c1	0	Dataset1	test	test	test	test	test	train	train	train	train	test	0
O=C1O[C@H](c2cc(O)c(O)cc2)[C@@H]2[C@H]1[C@@H](c1cc(O)c(O)cc1)OC2	0	Dataset1	train	test	train	test	train	train	test	train	train	test	0
Oc1c(O)ccc([C@@H]2OC[C@H]3[C@H](c4cc(O)c(O)cc4)OC[C@@H]23)c1	0	Dataset1	train	train	train	train	train	train	train	train	train	train	0
O[C@@H]([C@@H]1[C@@H](CO)[C@@H](c2cc(O)c(O)cc2)OC1)c1cc(O)c(O)cc1	0	Dataset1	train	test	train	train	train	train	train	train	train	train	0
O(C)c1c(O)ccc([C@@H]2OC[C@@H]3[C@H](c4cc(OC)c(O)cc4)OC[C@H]23)c1	0	Dataset1	train	train	train	train	train	train	train	train	test	train	0
O=C1C(O)=C(c2cc(O)c(O)cc2)Oc2c1c(O)cc(O)c2	0	Dataset1	train	train	train	train	train	train	train	test	train	train	0
O=C1C(O)=C(c2ccc(O)cc2)Oc2c1c(O)cc(O)c2	0	Dataset1	train	train	train	test	test	train	test	test	test	train	0
O(C)c1c(O)cc2OC(=O)C=Cc2c1	0	Dataset1	train	train	train	train	train	train	train	train	train	train	0
O(C)c1c(O)cc2c(OC(=O)C=C2)c1	0	Dataset1	train	train	train	train	train	train	train	train	test	train	0
S(=O)(=O)(C)c1ccc(/C(=C(\c2cc(C(C)(C)C)c(C(=O)C)c(C(C)(C)C)c2)/c2ccccc2)/CCCC)cc1	0	Dataset1	train	train	train	train	train	train	train	train	test	train	0
S(=O)(=O)(C)c1ccc(/C(=C(\c2ccc(OC(=O)C)cc2)/c2ccccc2)/CC)cc1	1	Dataset1	train	train	train	train	train	train	train	test	train	test	1
S(=O)(=O)(C)c1ccc(/C(=C(/CC)\c2cc(C(C)(C)C)c(O)c(C(C)(C)C)c2)/c2ccccc2)cc1	0	Dataset1	train	test	test	train	train	train	test	test	train	test	0
S(=O)(=O)(C)c1ccc(/C=C(\C(=O)O)/c2cc(-c3c(F)cc(F)cc3)ccc2)cc1	0	Dataset1	train	test	train	train	train	train	train	train	test	train	0
S(=O)(=O)(C)c1ccc(/C=C(\C(=O)O)/c2cc(-c3ccc(OC(C)C)cc3)ccc2)cc1	0	Dataset1	train	train	train	test	train	train	test	test	train	train	0
S(=O)(=O)(C)c1ccc(/C=C(\C(=O)O)/c2ccc(F)cc2)cc1	0	Dataset1	train	train	train	train	train	train	train	train	train	train	0
S(=O)(=O)(C)c1ccc(/C=C(\c2ccc(C)cc2)/c2ccc(C)cc2)cc1	0	Dataset1	train	train	test	train	train	train	train	test	train	test	1
S(=O)(=O)(C)c1ccc(/C=C(\c2ccc(F)cc2)/c2ccc(F)cc2)cc1	0	Dataset1	train	test	train	train	test	train	train	train	train	test	1
S(=O)(=O)(C)c1ccc(/C=C(\c2ccc(F)cc2)/c2ccccc2)cc1	1	Dataset1	test	test	train	train	train	train	test	train	train	train	1
S(=O)(=O)(Nc1ccc(/C(=C(/C)\c2ccccc2)/c2ccccc2)cc1)C	0	Dataset1	train	test	train	train	train	test	train	test	train	train	0
S(=O)(=O)(Nc1ccc(/C(=C(\c2ccccc2)/C2CCCCC2)/c2ccccc2)cc1)C	0	Dataset1	train	test	train	train	train	test	train	train	train	test	0
S(=O)(=O)(Nc1ccc(/C(=C(/CCCCCC)\c2ccccc2)/c2ccccc2)cc1)C	1	Dataset1	train	train	train	train	train	train	test	train	train	train	1

## Sheet: Dataset2
SMILES	label	note	split dataset_1	split dataset_2	split dataset_3	split dataset_4	split dataset_5	split dataset_6	split dataset_7	split dataset_8	split dataset_9	split dataset_10	predicted_label
Clc1cccc(Cl)c1Nc1ccccc1CC(O)=O	0	Dataset2	train	train	train	test	train	train	test	train	test	train	0
Clc1cccc(Cl)c1Nc1ccccc1CC(OCC=1N(N(C(=O)C=1C(C)C)c1ccccc1)C)=O	0	Dataset2	train	train	test	train	test	test	train	train	test	train	0
O=C1N(N(C)C(C)=C1N)c1ccccc1	0	Dataset2	test	train	train	train	train	train	train	test	train	test	0
O=C1N(N(C)C(CNC=2C(=O)N(N(C)C=2C)c2ccccc2)=C1C(C)C)c1ccccc1	1	Dataset2	test	test	test	train	train	test	train	train	test	train	1
O=C1N(N(C)C(COC(=O)C(C)c2cc(ccc2)C(=O)c2ccccc2)=C1C(C)C)c1ccccc1	1	Dataset2	train	train	test	train	train	train	test	train	train	train	1
O=C1N(N(C)C(COC(=O)C(C)c2ccc(cc2)CC(C)C)=C1C(C)C)c1ccccc1	0	Dataset2	train	train	train	train	train	train	train	train	test	test	0
OC(=O)C(C)c1cc(ccc1)C(=O)c1ccccc1	0	Dataset2	train	train	train	train	train	train	train	train	train	train	0
OC(=O)C(C)c1ccc(cc1)CC(C)C	0	Dataset2	train	train	train	train	train	train	test	train	train	train	0
S(=O)(=O)(N)c1ccc(-n2nc(cc2-c2ccc(cc2)C)C(F)(F)F)cc1	1	Dataset2	train	train	train	test	train	train	train	train	train	train	0
Brc1c(C)c(Br)c2OC(C(F)(F)F)C(=Cc2c1C)C(O)=O	1	Dataset2	train	train	train	train	train	train	train	train	test	test	1
Brc1c(c2C=C(C(O)=O)[C@H](Oc2cc1C)C(F)(F)F)C	1	Dataset2	train	train	train	train	test	train	train	train	test	train	1
Brc1c(c2C=C(C(O)=O)C(Oc2cc1C)C(F)(F)F)C	1	Dataset2	train	train	train	test	test	train	train	train	train	train	1
Brc1cc(c2O[C@H](C(F)(F)F)C(=Cc2c1)C(O)=O)C	1	Dataset2	train	train	test	train	test	train	train	train	train	train	1
Brc1cc(c2OC(C(F)(F)F)C(=Cc2c1)C(O)=O)C	1	Dataset2	train	train	train	train	train	train	train	test	train	train	1
Clc1c(c2C=C(C(O)=O)[C@H](Oc2cc1C)C(F)(F)F)C	1	Dataset2	test	train	test	train	test	train	test	train	train	test	1
Clc1c(c2C=C(C(O)=O)C(Oc2cc1C)C(F)(F)F)C	1	Dataset2	test	train	train	train	train	train	train	train	test	train	1
Clc1cc(c2O[C@H](C(F)(F)F)C(=Cc2c1)C(O)=O)C	1	Dataset2	train	train	test	train	test	train	train	test	train	train	1
Clc1cc(c2OC(C(F)(F)F)C(=Cc2c1)C(O)=O)C	1	Dataset2	train	train	train	train	train	train	test	train	train	test	1
Clc1cc(cc2C=C(C(O)=O)C(Oc12)C(F)(F)F)C	1	Dataset2	test	train	train	train	train	train	train	test	test	train	0
FC(F)(F)C1Oc2c(C=C1C(O)=O)cc(cc2)C	0	Dataset2	test	test	train	train	train	train	train	train	train	train	0
FC(F)(F)C1Oc2c(C=C1C(O)=O)cc(cc2C)C	1	Dataset2	test	train	test	train	train	train	train	train	train	train	1
FC(F)(F)C1Oc2c(C=C1C(O)=O)cc(OC(F)(F)F)cc2CC	1	Dataset2	test	train	train	train	train	train	train	train	train	train	1
Fc1cc(ccc1)C1=C(COC1=O)c1ccc(OC)cc1	0	Dataset2	test	train	train	train	train	train	train	test	train	test	0
Fc1ccc(cc1)C1=C(COC1=O)c1ccc(cc1)C	0	Dataset2	train	train	test	train	test	train	train	train	train	test	0
Fc1ccc(cc1)C1=C(COC1=O)c1ccc(OC)cc1	0	Dataset2	train	test	train	train	train	test	train	train	train	train	1
Fc1ccc(cc1)C1=C(COC1=O)c1ccccc1	0	Dataset2	test	train	train	train	test	train	test	train	train	train	0
Ic1ccc(cc1)C1=C(COC1=O)c1ccc(OC)cc1	0	Dataset2	train	train	train	train	test	train	test	train	test	train	0
Fc1ccccc1-n1cc(cc1)CC(O)=O	0	Dataset2	train	train	train	train	train	train	train	test	train	train	0
Fc1ccccc1-n1cccc1CC(O)=O	0	Dataset2	train	train	test	train	train	train	test	test	train	train	1
O1CCOc2c1cc(cc2)[C@@H](C(O)=O)C	0	Dataset2	train	train	test	train	train	train	test	train	test	test	0
O1CCOc2c1cc(cc2)CC(O)=O	0	Dataset2	train	train	train	train	train	train	train	train	train	train	0
O1CCOc2c1cc(-n1cccc1CC(O)=O)cc2	0	Dataset2	train	train	train	train	train	train	train	train	train	train	0
O(C(=O)C)c1ccccc1C(O)=O	0	Dataset2	train	train	train	test	train	train	test	train	train	train	1
O(C)c1c(ccc(OC)c1OC)C=1Cc2c(C=1)cccc2	0	Dataset2	train	train	train	train	train	train	train	train	train	test	0
O(C)c1c(ccc(OC)c1OC)C=1CCc2c(C=1)cccc2	1	Dataset2	train	train	train	train	train	train	train	test	train	train	1
O(C)c1c(ccc(OC)c1OC)C=1CCc2cc(OC)ccc2C=1	0	Dataset2	test	train	train	train	train	train	train	train	train	train	0
O(C)c1cc(ccc1OC)C=1CCc2c(C=1)cccc2	0	Dataset2	train	test	test	train	train	test	train	train	test	test	0
O(C)c1cc(ccc1OC)C=1CCc2cc(OC)ccc2C=1	1	Dataset2	test	test	train	train	train	test	train	train	train	test	1
O(C)c1ccccc1C=1Cc2c(C=1)cccc2	0	Dataset2	train	test	test	train	train	test	train	train	train	train	1
O1c2cc(ccc2OC1)C=1Cc2c(C=1)cccc2	0	Dataset2	train	train	train	train	test	train	train	train	train	train	1
O1c2cc(ccc2OC1)C=1CCc2c(C=1)cccc2	0	Dataset2	test	train	train	train	train	train	test	train	train	train	0
Oc1cc(cc(O)c1)\C=C\c1ccc(O)cc1	1	Dataset2	test	test	train	train	train	test	train	test	train	train	1
Clc1nc(nc(NCc2ccc(cc2)C)c1)-c1ccc(S(=O)(=O)C)cc1	1	Dataset2	test	train	train	train	train	train	train	train	train	train	0
Clc1nc(nc(NCc2ccc(cc2)C)c1C)-c1ccc(S(=O)(=O)C)cc1	1	Dataset2	train	test	test	train	train	test	train	train	test	train	1
Clc1nc(nc(NCc2ccc(F)cc2)c1)-c1ccc(S(=O)(=O)C)cc1	1	Dataset2	train	train	test	train	train	train	train	test	train	train	1
Clc1nc(nc(NCc2ccc(F)cc2)c1C)-c1ccc(S(=O)(=O)C)cc1	1	Dataset2	train	train	test	train	train	train	train	train	train	train	1
Clc1nc(nc(NCc2ccccc2)c1)-c1ccc(S(=O)(=O)C)cc1	1	Dataset2	train	test	train	test	train	test	train	train	train	train	1
Clc1nc(nc(NCc2sccc2)c1)-c1ccc(S(=O)(=O)C)cc1	1	Dataset2	train	train	test	train	train	train	train	train	train	train	0
Clc1sc(cc1)CNc1nc(nc(c1)C(F)(F)F)-c1ccc(S(=O)(=O)C)cc1	1	Dataset2	train	train	train	test	train	train	train	test	train	train	1
S(=O)(=O)(C)c1ccc(cc1)C=1COC(=O)C=1c1ccccc1	1	Dataset2	test	test	train	train	test	test	train	train	train	train	0
S(=O)(=O)(C)c1ccc(cc1)-c1nc(C(F)(F)F)c(C)c(n1)NCc1ccc(F)cc1	1	Dataset2	train	train	train	train	train	train	train	train	train	train	0
S(=O)(=O)(C)c1ccc(cc1)-c1nc(C(F)(F)F)c(C)c(n1)NCc1ccccc1	1	Dataset2	train	test	test	train	train	test	train	train	test	train	1
S(=O)(=O)(C)c1ccc(cc1)-c1nc(C(F)(F)F)c(CC)c(n1)NCc1ccc(F)cc1	1	Dataset2	test	train	test	train	train	train	train	train	train	train	0
S(=O)(=O)(C)c1ccc(cc1)-c1nc(cc(n1)N(Cc1ccccc1)C)C(F)(F)F	1	Dataset2	test	train	train	train	train	train	train	test	train	train	1
S(=O)(=O)(C)c1ccc(cc1)-c1nc(cc(n1)N(Cc1ccccc1)CC)C(F)(F)F	0	Dataset2	train	test	train	train	train	test	train	test	test	test	0
S(=O)(=O)(C)c1ccc(cc1)-c1nc(cc(n1)NC(C)c1ccccc1)C(F)(F)F	1	Dataset2	train	train	train	train	train	train	train	train	train	train	1
S(=O)(=O)(C)c1ccc(cc1)-c1nc(cc(n1)Nc1ccc(cc1)C(C)C)C(F)(F)F	0	Dataset2	train	train	train	train	train	train	train	train	train	train	0
S(=O)(=O)(C)c1ccc(cc1)-c1nc(cc(n1)NC1CCCC1)C(F)(F)F	1	Dataset2	test	train	train	train	train	train	train	train	test	train	1
S(=O)(=O)(C)c1ccc(cc1)-c1nc(cc(n1)Nc1ccccc1)C(F)(F)F	0	Dataset2	train	train	test	test	train	train	train	train	test	train	0
S(=O)(=O)(C)c1ccc(cc1)-c1nc(cc(n1)NC1CCCCC1)C(F)(F)F	1	Dataset2	test	train	train	train	train	train	test	train	train	train	1
S(=O)(=O)(C)c1ccc(cc1)-c1nc(cc(n1)NCC(C)C)C(F)(F)F	1	Dataset2	train	train	train	train	test	train	train	train	train	test	0
S(=O)(=O)(C)c1ccc(cc1)-c1nc(cc(n1)NCc1[nH]c2c(n1)cccc2)C(F)(F)F	0	Dataset2	train	train	train	train	test	train	test	train	train	train	1
S(=O)(=O)(C)c1ccc(cc1)-c1nc(cc(n1)NCc1cc(ccc1)C)C(F)(F)F	0	Dataset2	test	train	train	train	test	train	train	train	train	train	0
S(=O)(=O)(C)c1ccc(cc1)-c1nc(cc(n1)NCc1cc(F)cc(F)c1)C(F)(F)F	1	Dataset2	train	train	test	test	train	train	train	train	train	train	1
S(=O)(=O)(C)c1ccc(cc1)-c1nc(cc(n1)NCc1cc2c(cc1)cccc2)C(F)(F)F	0	Dataset2	train	train	train	train	train	train	train	train	train	train	0
S(=O)(=O)(C)c1ccc(cc1)-c1nc(cc(n1)NCc1ccc(cc1)C(C)C)C(F)(F)F	0	Dataset2	train	train	train	test	train	train	train	train	train	train	1
S(=O)(=O)(C)c1ccc(cc1)-c1nc(cc(n1)NCc1ccc(cc1)C(F)(F)F)C(F)(F)F	0	Dataset2	train	train	train	train	test	train	train	test	train	test	0
S(=O)(=O)(C)c1ccc(cc1)-c1nc(cc(n1)NCc1ccc(cc1)C)C(F)(F)F	1	Dataset2	test	train	train	test	test	train	train	train	train	train	1
S(=O)(=O)(C)c1ccc(cc1)-c1nc(cc(n1)NCc1ccc(F)cc1)C(F)(F)F	1	Dataset2	train	test	train	train	train	test	test	train	train	train	1
S(=O)(=O)(C)c1ccc(cc1)-c1nc(cc(n1)NCc1ccc(N)cc1)C(F)(F)F	1	Dataset2	train	train	train	train	train	train	train	train	train	train	1
S(=O)(=O)(C)c1ccc(cc1)-c1nc(cc(n1)NCc1ccc(O)cc1)C(F)(F)F	1	Dataset2	test	train	test	train	train	train	train	train	train	test	1
S(=O)(=O)(C)c1ccc(cc1)-c1nc(cc(n1)NCc1ccc(OC(F)(F)F)cc1)C(F)(F)F	0	Dataset2	train	train	train	train	test	train	train	test	test	test	1
S(=O)(=O)(C)c1ccc(cc1)-c1nc(cc(n1)NCc1ccc(OC)cc1)C(F)(F)F	1	Dataset2	test	train	train	train	train	train	train	test	train	train	1
S(=O)(=O)(C)c1ccc(cc1)-c1nc(cc(n1)NCc1ccc(OCOC)cc1)C(F)(F)F	0	Dataset2	train	train	train	train	train	train	test	train	train	train	0
S(=O)(=O)(C)c1ccc(cc1)-c1nc(cc(n1)NCc1ccc(OS(=O)(=O)C)cc1)C(F)(F)F	0	Dataset2	train	train	test	train	test	train	test	train	train	train	0
S(=O)(=O)(C)c1ccc(cc1)-c1nc(cc(n1)NCC1CCC=CC1)C(F)(F)F	1	Dataset2	train	test	train	train	train	test	train	train	train	test	1
S(=O)(=O)(C)c1ccc(cc1)-c1nc(cc(n1)NCC1CCCC1)C(F)(F)F	0	Dataset2	train	test	train	train	train	test	train	train	train	train	0
S(=O)(=O)(C)c1ccc(cc1)-c1nc(cc(n1)NCc1ccccc1)C(C)(C)C	1	Dataset2	train	test	train	train	train	test	train	train	train	test	1
S(=O)(=O)(C)c1ccc(cc1)-c1nc(cc(n1)NCc1ccccc1)C(C)C	1	Dataset2	train	train	train	train	train	train	train	train	train	train	1
S(=O)(=O)(C)c1ccc(cc1)-c1nc(cc(n1)NCC1CCCCC1)C(F)(F)F	0	Dataset2	train	train	train	train	train	train	train	train	train	train	0
S(=O)(=O)(C)c1ccc(cc1)-c1nc(cc(n1)NCc1ccccc1)C(F)(F)F	1	Dataset2	train	test	train	train	test	test	train	train	train	train	1
S(=O)(=O)(C)c1ccc(cc1)-c1nc(cc(n1)NCc1ccccc1C)C(F)(F)F	0	Dataset2	train	train	test	train	train	train	train	train	train	train	0
S(=O)(=O)(C)c1ccc(cc1)-c1nc(cc(n1)NCc1cccnc1)C(F)(F)F	0	Dataset2	train	train	train	train	train	train	train	train	train	train	1
S(=O)(=O)(C)c1ccc(cc1)-c1nc(cc(n1)NCc1ccncc1)C(F)(F)F	1	Dataset2	train	train	train	train	train	train	train	train	train	train	1
S(=O)(=O)(C)c1ccc(cc1)-c1nc(cc(n1)NCc1n(ccc1)C)C(F)(F)F	1	Dataset2	train	test	train	train	train	test	train	train	train	test	1
S(=O)(=O)(C)c1ccc(cc1)-c1nc(cc(n1)NCc1ncccc1)C(F)(F)F	0	Dataset2	train	train	train	train	test	train	train	train	train	train	0
S(=O)(=O)(C)c1ccc(cc1)-c1nc(cc(n1)NCc1occc1)C(F)(F)F	1	Dataset2	train	train	train	train	test	train	train	test	train	train	0
S(=O)(=O)(C)c1ccc(cc1)-c1nc(cc(n1)NCCc1n(ccc1)C)C(F)(F)F	0	Dataset2	train	train	test	train	test	train	test	train	train	train	0
S(=O)(=O)(C)c1ccc(cc1)-c1nc(cc(n1)NCCCCC)C(F)(F)F	1	Dataset2	test	train	train	train	test	train	train	train	train	train	1
S(=O)(=O)(C)c1ccc(cc1)-c1nc(cc(S(=O)(=O)Cc2ccccc2)n1)C(F)(F)F	0	Dataset2	train	train	train	test	train	train	train	train	train	train	0
S(=O)(=O)(C)c1ccc(cc1)-c1nc(cc(S(=O)Cc2ccccc2)n1)C(F)(F)F	0	Dataset2	test	train	train	train	train	train	train	train	test	train	1
S(=O)(=O)(C)c1ccc(cc1)-c1nc(cc(SCc2ccccc2)n1)C(F)(F)F	1	Dataset2	train	train	train	train	train	train	train	train	train	train	1
S(=O)(=O)(C)c1ccc(cc1)-c1nc(NCc2ccccc2)cc(n1)NC(C)C	1	Dataset2	test	train	train	train	train	train	train	test	train	train	1
S(=O)(=O)(C)c1ccc(cc1)-c1nc(NCc2ccccc2)cc(O)n1	1	Dataset2	train	train	train	train	test	train	train	test	train	train	1
S(=O)(=O)(C)c1ccc(cc1)-c1nc(NCc2ccccc2)cc(OC)n1	1	Dataset2	train	test	train	train	train	test	train	test	train	train	1
S(=O)(=O)(C)c1ccc(cc1)-c1nc(NCc2ccccc2)cc(S(=O)(=O)CC)n1	1	Dataset2	train	train	train	test	train	train	train	test	test	train	1
S(=O)(=O)(C)c1ccc(cc1)-c1nc(NCc2ccccc2)cc(SCC)n1	1	Dataset2	test	test	train	train	test	test	train	train	train	train	1
S(=O)(=O)(C)c1ccc(cc1)-c1nc(NCc2ccccc2)ccn1	0	Dataset2	train	train	train	train	train	train	test	train	train	train	0
S(=O)(=O)(N)c1ccc(cc1)-c1nc(cc(n1)NCc1ccccc1)C(F)(F)F	0	Dataset2	train	train	train	train	train	train	train	train	train	train	1
S(=O)(=O)(N)c1ccc(cc1)-c1nc(cc(n1)NCC1CCCCC1)C(F)(F)F	1	Dataset2	train	test	train	train	train	test	train	train	train	train	1
S(=O)(=O)(N)c1ccc(cc1)-c1nc(cc(n1)NCc1cccnc1)C(F)(F)F	0	Dataset2	train	train	train	train	train	train	train	train	test	train	1
S(=O)(=O)(N)c1ccc(cc1)-c1nc(cc(n1)NCc1ccncc1)C(F)(F)F	0	Dataset2	train	train	train	train	test	train	train	train	train	train	0
S(=O)(=O)(N)c1ccc(cc1)-c1nc(cc(n1)NCc1ncccc1)C(F)(F)F	0	Dataset2	train	train	train	train	train	train	train	train	train	train	0
S(=O)(=O)(N)c1ccc(cc1)-c1nc(cc(n1)NCc1occc1)C(F)(F)F	0	Dataset2	test	train	train	train	train	train	train	train	train	train	0
s1c(ccc1C)CNc1nc(nc(c1)C(F)(F)F)-c1ccc(S(=O)(=O)C)cc1	1	Dataset2	train	train	train	train	train	train	train	train	train	train	0
s1c2c(cc1CNc1nc(nc(c1)C(F)(F)F)-c1ccc(S(=O)(=O)C)cc1)cccc2	1	Dataset2	train	train	train	train	test	train	train	train	train	train	1
s1c2c(cc1CNc1nc(nc(c1)C(F)(F)F)-c1ccc(S(=O)(=O)N)cc1)cccc2	1	Dataset2	train	test	train	train	test	test	train	train	test	train	1
s1cc(c2c1cccc2)CNc1nc(nc(c1)C(F)(F)F)-c1ccc(S(=O)(=O)C)cc1	0	Dataset2	train	train	train	train	train	train	train	train	train	train	1
s1cc(c2c1cccc2)CNc1nc(nc(c1)C(F)(F)F)-c1ccc(S(=O)(=O)N)cc1	0	Dataset2	train	train	train	train	train	train	train	train	test	train	1
s1cc(cc1)CNc1nc(nc(c1)C(F)(F)F)-c1ccc(S(=O)(=O)C)cc1	1	Dataset2	train	train	train	train	train	train	train	train	train	test	1
s1cc(cc1)CNc1nc(nc(c1)C(F)(F)F)-c1ccc(S(=O)(=O)N)cc1	1	Dataset2	train	test	train	test	train	test	test	train	train	train	0
s1ccc(C)c1CNc1nc(nc(c1)C(F)(F)F)-c1ccc(S(=O)(=O)C)cc1	1	Dataset2	train	test	train	train	train	test	train	train	train	train	1
s1cccc1CCNc1nc(nc(c1)C(F)(F)F)-c1ccc(S(=O)(=O)C)cc1	0	Dataset2	train	train	train	test	train	train	train	train	test	test	0
s1cccc1CNc1nc(nc(C(F)(F)F)c1C)-c1ccc(S(=O)(=O)C)cc1	1	Dataset2	train	train	train	test	train	train	train	train	test	train	1
s1cccc1CNc1nc(nc(C(F)(F)F)c1CC)-c1ccc(S(=O)(=O)C)cc1	1	Dataset2	train	train	train	test	train	train	test	train	test	train	1
s1cccc1CNc1nc(nc(c1)C(C)(C)C)-c1ccc(S(=O)(=O)C)cc1	1	Dataset2	train	train	train	test	train	train	train	train	train	train	1
s1cccc1CNc1nc(nc(c1)C(C)C)-c1ccc(S(=O)(=O)C)cc1	1	Dataset2	test	train	train	train	train	train	train	train	train	train	1
s1cccc1CNc1nc(nc(c1)C(F)(F)F)-c1ccc(S(=O)(=O)C)cc1	1	Dataset2	train	train	test	train	train	train	train	train	test	train	1
s1cccc1CNc1nc(nc(c1)C(F)(F)F)-c1ccc(S(=O)(=O)N)cc1	1	Dataset2	train	train	train	train	train	train	test	train	train	train	1
s1cccc1CNc1nc(nc(N(CC)CC)c1)-c1ccc(S(=O)(=O)C)cc1	1	Dataset2	train	train	train	train	train	train	train	train	test	train	1
s1cccc1CNc1nc(nc(NC(C)C)c1)-c1ccc(S(=O)(=O)C)cc1	1	Dataset2	train	train	train	train	train	train	train	train	train	train	1
s1cccc1CNc1nc(nc(O)c1)-c1ccc(S(=O)(=O)C)cc1	1	Dataset2	train	train	train	test	train	train	train	train	train	train	1
s1cccc1CNc1nc(nc(OC)c1)-c1ccc(S(=O)(=O)C)cc1	1	Dataset2	train	test	train	train	train	test	train	train	train	test	1
s1cccc1CNc1nc(nc(OC2CCCC2)c1)-c1ccc(S(=O)(=O)C)cc1	1	Dataset2	train	test	test	test	train	test	train	train	train	train	0
s1cccc1CNc1nc(nc(OCC)c1)-c1ccc(S(=O)(=O)C)cc1	1	Dataset2	train	train	train	train	train	train	test	test	train	train	1
s1cccc1CNc1nc(nc(OCCOC)c1)-c1ccc(S(=O)(=O)C)cc1	1	Dataset2	train	test	train	test	train	test	train	train	train	train	1
s1cccc1CNc1nc(nc(S(=O)(=O)CC)c1)-c1ccc(S(=O)(=O)C)cc1	1	Dataset2	train	train	train	train	train	train	train	train	train	test	1
s1cccc1CNc1nc(nc(S(=O)CC)c1)-c1ccc(S(=O)(=O)C)cc1	1	Dataset2	train	test	train	train	test	test	train	train	train	train	1
s1cccc1CNc1nc(nc(SCC)c1)-c1ccc(S(=O)(=O)C)cc1	1	Dataset2	test	train	train	train	train	train	test	test	train	train	1
s1cccc1CNc1nc(ncc1)-c1ccc(S(=O)(=O)C)cc1	1	Dataset2	test	train	train	train	test	train	test	train	test	train	1
s1cccc1CSc1nc(nc(c1)C(F)(F)F)-c1ccc(S(=O)(=O)C)cc1	1	Dataset2	test	test	test	train	train	test	train	train	train	train	1
s1ccnc1CNc1nc(nc(c1)C(F)(F)F)-c1ccc(S(=O)(=O)C)cc1	1	Dataset2	train	train	train	train	train	train	train	train	test	train	1
S(=O)(=O)(N)c1ccc(\N=C\c2cc([N+](=O)[O-])ccc2)cc1	0	Dataset2	train	train	train	train	train	train	train	train	test	train	1
S(=O)(=O)(N)c1ccc(\N=C\c2cc(C(O)=O)c(O)cc2)cc1	1	Dataset2	train	train	train	train	test	train	train	train	train	test	1
S(=O)(=O)(N)c1ccc(\N=C\c2cc(O)c(O)cc2)cc1	0	Dataset2	train	test	test	train	train	test	train	train	train	train	0
S(=O)(=O)(N)c1ccc(\N=C\c2cc(O)c(OC)cc2)cc1	0	Dataset2	test	train	train	train	test	train	train	train	train	train	1
S(=O)(=O)(N)c1ccc(\N=C\c2cc(O)ccc2)cc1	0	Dataset2	train	train	train	train	train	train	train	train	train	train	0
S(=O)(=O)(N)c1ccc(\N=C\c2cc(OC)c(O)c(OC)c2)cc1	0	Dataset2	train	train	train	test	train	train	train	test	test	train	0
S(=O)(=O)(N)c1ccc(\N=C\c2cc(OC)c(O)cc2)cc1	0	Dataset2	train	train	train	test	train	train	test	train	train	train	1
S(=O)(=O)(N)c1ccc(\N=C\c2cc(OC)c(OC)c(OC)c2)cc1	0	Dataset2	train	train	train	train	train	train	train	train	train	train	0
S(=O)(=O)(N)c1ccc(\N=C\c2cc(OC)c(OC)cc2)cc1	0	Dataset2	train	train	train	test	train	train	train	train	train	train	1
S(=O)(=O)(N)c1ccc(\N=C\c2cc(OC)cc(OC)c2)cc1	0	Dataset2	train	train	train	test	train	train	test	train	train	train	1
S(=O)(=O)(N)c1ccc(\N=C\c2cc(OC)ccc2)cc1	0	Dataset2	train	test	train	train	train	test	train	test	train	test	0
S(=O)(=O)(N)c1ccc(\N=C\c2cc(OCC)c(O)cc2)cc1	0	Dataset2	train	test	train	test	train	test	train	train	train	test	0
S(=O)(=O)(N)c1ccc(\N=C\c2ccc([N+](=O)[O-])cc2)cc1	0	Dataset2	train	train	train	train	test	train	train	train	train	train	0
S(=O)(=O)(N)c1ccc(\N=C\c2ccc(cc2)C(F)(F)F)cc1	0	Dataset2	train	test	test	test	train	test	train	train	train	train	0
S(=O)(=O)(N)c1ccc(\N=C\c2ccc(cc2)C(OC)=O)cc1	0	Dataset2	train	train	train	train	train	train	train	train	train	test	0
S(=O)(=O)(N)c1ccc(\N=C\c2ccc(cc2)C)cc1	0	Dataset2	train	train	train	train	train	train	test	train	train	test	0
S(=O)(=O)(N)c1ccc(\N=C\c2ccc(F)cc2)cc1	0	Dataset2	train	train	train	train	train	train	train	train	train	test	0
S(=O)(=O)(N)c1ccc(\N=C\c2ccc(N(C)C)cc2)cc1	0	Dataset2	train	train	train	test	train	train	train	train	train	train	0
S(=O)(=O)(N)c1ccc(\N=C\c2ccc(O)cc2)cc1	0	Dataset2	train	train	train	train	train	train	train	test	test	train	0
S(=O)(=O)(N)c1ccc(\N=C\c2ccc(OC)cc2)cc1	0	Dataset2	train	train	train	test	test	train	train	train	train	train	0
S(=O)(=O)(N)c1ccc(\N=C\c2ccccc2)cc1	0	Dataset2	train	test	train	test	train	test	train	train	train	train	1
S(=O)(=O)(N)c1ccc(cc1)\C=N\c1cc(C(OC)=O)c(O)cc1	0	Dataset2	train	train	train	train	train	train	test	train	train	train	1
S(=O)(=O)(N)c1ccc(cc1)\C=N\c1cc(OC)c(OC)cc1	0	Dataset2	train	train	train	train	train	train	test	test	train	train	0
S(=O)(=O)(N)c1ccc(cc1)\C=N\c1ccc(cc1)C	0	Dataset2	train	train	train	train	test	train	train	test	train	train	1
S(=O)(=O)(N)c1ccc(cc1)\C=N\c1ccc(cc1)C(F)(F)F	0	Dataset2	train	test	train	train	train	test	train	train	train	test	1
S(=O)(=O)(N)c1ccc(cc1)\C=N\c1ccc(cc1)C(OC)=O	0	Dataset2	train	test	train	train	train	test	test	train	test	train	0
S(=O)(=O)(N)c1ccc(cc1)\C=N\c1ccc(F)cc1	0	Dataset2	train	test	train	train	train	test	test	train	train	train	1
S(=O)(=O)(N)c1ccc(cc1)\C=N\c1ccc(N(C)C)cc1	0	Dataset2	train	test	train	train	train	test	test	train	test	train	0
S(=O)(=O)(N)c1ccc(cc1)\C=N\c1ccc(O)cc1	0	Dataset2	train	train	train	test	train	train	train	test	train	train	0
S(=O)(=O)(N)c1ccc(cc1)\C=N\c1ccc(OC)cc1	0	Dataset2	train	train	train	train	train	train	test	train	train	train	1
S(=O)(=O)(N)c1ccc(cc1)\C=N\c1ccccc1	0	Dataset2	train	train	train	train	train	train	test	train	train	train	1
S(=O)(=O)(Nc1ccc([N+](=O)[O-])cc1OC1CCCCC1)C	1	Dataset2	train	test	train	train	train	test	train	train	train	train	1
Clc1ccc(cc1)C=1SSC(=O)C=1c1ccc(cc1)C	0	Dataset2	test	train	train	train	test	train	train	test	train	train	0
Clc1ccc(cc1)C=1SSC(=S)C=1c1ccc(cc1)C	0	Dataset2	train	train	train	train	train	train	train	train	train	train	1
Clc1ccc(cc1)C1=C(SSC1=O)c1ccc(cc1)C	0	Dataset2	train	train	train	train	train	train	test	test	test	train	0
Clc1ccc(cc1)C1=C(SSC1=S)c1ccc(cc1)C	0	Dataset2	train	train	train	train	test	train	train	train	train	train	1
Clc1ccc(cc1)-c1cnsc1-c1ccc(Cl)cc1	0	Dataset2	test	train	train	train	train	train	train	train	train	train	1
Clc1ccc(cc1)-c1cnsc1-c1ccc(OC)cc1	0	Dataset2	train	test	test	train	train	test	train	train	train	train	0
Clc1ccc(cc1)-c1sncc1-c1ccc(cc1)C	0	Dataset2	train	test	train	train	test	test	train	test	train	test	1
Oc1cc(ccc1O)CC(C(Cc1cc(O)c(O)cc1)C)C	0	Dataset2	train	train	train	train	train	train	train	train	train	train	1
s1ncc(c1-c1ccc(O)cc1)-c1ccc(O)cc1	0	Dataset2	train	train	train	train	train	train	train	test	test	train	0
s1ncc(c1-c1ccc(OC)cc1)-c1ccc(cc1)C	0	Dataset2	train	train	test	test	train	train	train	train	train	train	0
s1ncc(c1-c1ccc(OC)cc1)-c1ccc(OC)cc1	1	Dataset2	test	train	train	train	train	train	train	train	train	train	1
s1ncc(c1-c1ccc(S(=O)(=O)C)cc1)-c1ccc(F)cc1	0	Dataset2	train	train	train	test	train	train	train	train	train	train	0
S1SC(=O)C(=C1c1ccc(OC)cc1)c1ccc(OC)cc1	1	Dataset2	train	train	test	train	train	train	train	train	train	train	0
S1SC(=O)C(=C1c1ccc(S(=O)(=O)C)cc1)c1ccccc1	0	Dataset2	train	test	train	train	train	test	train	train	train	train	0
S1SC(=O)C(=C1c1ccccc1)c1ccc(S(=O)(=O)C)cc1	0	Dataset2	train	train	train	train	test	train	train	train	train	test	1
S1SC(=S)C(=C1c1ccc(cc1)C)c1ccc(S(=O)(=O)C)cc1	0	Dataset2	train	train	test	test	train	train	train	train	train	train	0
S1SC(=S)C(=C1c1ccc(O)cc1)c1ccc(O)cc1	0	Dataset2	train	train	train	train	train	train	train	train	train	train	0
S1SC(=S)C(=C1c1ccc(OC)cc1)c1ccc(OC)cc1	0	Dataset2	train	train	train	train	train	train	train	train	train	test	0
S1SC(=S)C(=C1c1ccc(S(=O)(=O)C)cc1)c1ccc(cc1)C	0	Dataset2	test	test	test	train	train	test	train	train	train	train	0
S1SC(=S)C(=C1c1ccc(S(=O)(=O)C)cc1)c1ccc(F)cc1	0	Dataset2	test	train	train	train	train	train	train	train	train	train	0
S1SC(=S)C(=C1c1ccc(S(=O)(=O)C)cc1)c1ccccc1	0	Dataset2	train	test	train	train	test	test	train	train	train	train	1
S1SC(=S)C(=C1c1ccccc1)c1ccc(S(=O)(=O)C)cc1	0	Dataset2	train	train	train	test	train	train	test	train	train	train	0
FC(F)(F)c1ccc(cc1)\C=C(/C)\c1cc(O)c(O)cc1	0	Dataset2	train	train	train	train	test	train	train	train	test	test	1
FC(F)(F)c1ccc(cc1)\C=C(/C)\c1ccc(O)cc1	1	Dataset2	train	test	train	train	train	test	test	test	train	train	0
Fc1cc(ccc1)/C(=C/c1cc(O)cc(O)c1)/C	0	Dataset2	train	train	test	train	train	train	test	train	train	train	0
Fc1cc(ccc1)/C(=C/c1cc(O)cc(O)c1)/CC	0	Dataset2	test	train	train	train	train	train	train	test	train	test	0
O(C)c1cc(cc(OC)c1)\C=C\c1ccc([N+](=O)[O-])cc1	0	Dataset2	test	train	train	train	test	train	test	train	train	train	0
O(C)c1cc(cc(OC)c1)\C=C\c1ccc(O)cc1	1	Dataset2	train	train	train	train	train	train	train	train	train	test	1
O(C)c1cc(ccc1OC)\C=C(/C)\c1cc(O)cc(O)c1	0	Dataset2	train	train	train	train	test	train	train	train	train	train	0
O(C)c1cc(ccc1OC)\C=C\c1cc(O)cc(O)c1	0	Dataset2	train	train	train	train	train	train	train	train	test	train	0
O(C)c1ccc(cc1)/C(=C/c1cc(O)cc(O)c1)/C	0	Dataset2	train	train	train	train	train	train	train	train	test	train	0
O(C)c1ccc(cc1)\C=C\c1cc(O)cc(O)c1	0	Dataset2	train	train	train	test	train	train	test	train	train	test	0
Oc1cc(cc(O)c1)/C(=C/c1ccc(N(C)C)cc1)/C	0	Dataset2	train	train	train	train	train	train	train	train	train	train	0
Oc1cc(cc(O)c1)/C(=C/c1ccc(N(C)C)cc1)/CC	0	Dataset2	train	train	train	train	train	train	train	train	train	train	0
Oc1cc(cc(O)c1)/C(=C/c1ccc(O)cc1)/C	0	Dataset2	test	train	test	train	train	train	train	train	test	train	0
Oc1cc(cc(O)c1)\C=C(/C)\c1ccc(O)cc1	0	Dataset2	train	train	train	train	train	train	train	train	train	test	0
Oc1cc(cc(O)c1)\C=C(/CC)\c1cc2c(cc1)cccc2	0	Dataset2	train	train	train	train	train	train	train	train	train	train	0
Oc1cc(cc(O)c1)\C=C(/CC)\c1ccc(N(C)C)cc1	0	Dataset2	test	train	train	train	train	train	test	train	train	train	0
Oc1cc(cc(O)c1)\C=C\c1ccc([N+](=O)[O-])cc1	0	Dataset2	train	train	train	train	test	train	test	train	test	train	0
Clc1ccc(cc1)-c1n(nnc1)-c1ccc(S(=O)(=O)C)cc1	1	Dataset2	train	train	test	train	train	train	train	train	train	train	0
Clc1ccc(cc1)-c1nnn(c1)-c1ccc(S(=O)(=O)C)cc1	1	Dataset2	train	train	train	train	train	train	test	train	train	train	1
S(=O)(=O)(C)c1ccc(cc1)C=1CCCC=1c1ccc(OC)cc1	1	Dataset2	test	train	train	test	test	train	train	test	train	train	1
S(=O)(=O)(C)c1ccc(-n2nnc(c2)-c2ccc(cc2)C)cc1	0	Dataset2	train	train	train	train	test	train	test	train	train	train	0
S(=O)(=O)(C)c1ccc(-n2nnc(c2)-c2ccc(F)cc2)cc1	1	Dataset2	test	test	test	train	test	test	train	test	test	train	1
S(=O)(=O)(C)c1ccc(-n2nnc(c2)-c2ccc(N(C)C)cc2)cc1	0	Dataset2	test	train	train	train	train	train	test	test	train	train	0
S(=O)(=O)(C)c1ccc(-n2nnc(c2)-c2ccc(OC)cc2)cc1	0	Dataset2	train	train	train	train	test	train	train	train	train	test	0
S(=O)(=O)(C)c1ccc(-n2nnc(c2)-c2ccccc2)cc1	1	Dataset2	train	train	train	train	train	train	test	train	train	train	1
S(=O)(=O)(C)c1ccc(-n2nncc2-c2ccc(cc2)C)cc1	1	Dataset2	train	train	test	train	train	train	train	train	train	train	0
S(=O)(=O)(C)c1ccc(-n2nncc2-c2ccc(F)cc2)cc1	1	Dataset2	train	train	test	train	train	train	train	train	test	train	1
S(=O)(=O)(C)c1ccc(-n2nncc2-c2ccc(N(C)C)cc2)cc1	1	Dataset2	train	train	train	train	test	train	train	train	test	test	1
S(=O)(=O)(C)c1ccc(-n2nncc2-c2ccc(OC)cc2)cc1	1	Dataset2	train	train	train	test	train	train	train	train	train	train	1
S(=O)(=O)(C)c1ccc(-n2nncc2-c2ccccc2)cc1	1	Dataset2	train	test	train	train	train	test	test	test	train	train	0
S(=O)(=O)(C)c1ccc(-n2nc(cc2-c2ccc(cc2)CC(O)=O)C(F)(F)F)cc1	0	Dataset2	train	test	train	train	train	test	train	test	train	train	0
S(=O)(=O)(C)c1ccc(-n2nc(cc2-c2ccc(cc2)CC(OC[C@H]2N([N+]([O-])=NOCOC(=O)C)CCC2)=O)C(F)(F)F)cc1	1	Dataset2	train	train	train	train	test	train	train	train	train	train	1
S(=O)(=O)(C)c1ccc(-n2nc(cc2-c2ccc(cc2)CC(OCCN([N+]([O-])=NOCOC(=O)C)C)=O)C(F)(F)F)cc1	0	Dataset2	train	train	test	train	train	train	train	train	train	train	1
S(=O)(=O)(N)c1ccc(-n2nc(cc2-c2ccc(cc2)CC(O)=O)C(F)(F)F)cc1	0	Dataset2	train	train	test	test	train	train	test	train	train	test	0
S(=O)(=O)(N)c1ccc(-n2nc(cc2-c2ccc(cc2)CC(OC[C@H]2N([N+]([O-])=NOCOC(=O)C)CCC2)=O)C(F)(F)F)cc1	1	Dataset2	train	train	train	train	train	train	test	train	train	train	1
S(=O)(=O)(N)c1ccc(-n2nc(cc2-c2ccc(cc2)CC(OCCN([N+]([O-])=NOCOC(=O)C)C)=O)C(F)(F)F)cc1	0	Dataset2	test	train	train	train	train	train	test	train	train	train	0
Brc1ccc(cc1)C(=O)n1c2CCN(Cc2c2cc(OC)ccc12)CCCOc1cc(cc(F)c1)C1(OC)CCOCC1.Cl	0	Dataset2	train	train	train	train	train	train	train	train	train	train	0
Cl.Clc1cc(Cl)cc(Cl)c1C(=O)n1c2CCN(Cc2c2cc(OC)ccc12)CCCOc1cc(cc(F)c1)C1(OC)CCOCC1	0	Dataset2	train	test	train	test	test	test	train	train	test	test	1
Cl.Clc1ccc(cc1)C(=O)n1c2CCN(Cc2c2cc(OC)ccc12)CCCOc1cc(cc(F)c1)C1(OC)CCOCC1	0	Dataset2	train	test	train	train	train	test	test	train	train	train	0
Cl.Fc1cc(cc(OCCCN2CCc3n(c4c(c3C2)cccc4)C(=O)c2ccccc2)c1)C1(OC)CCOCC1	0	Dataset2	train	train	train	train	train	train	train	train	train	train	0
Cl.Fc1cc(cc(OCCCN2CCc3n(c4c(cc(OC)cc4)c3C2)C(=O)c2cc(F)ccc2)c1)C1(OC)CCOCC1	0	Dataset2	test	train	train	test	train	train	train	test	train	train	0
Cl.Fc1cc(cc(OCCCN2CCc3n(c4c(cc(OC)cc4)c3C2)C(=O)c2ccc(F)cc2)c1)C1(OC)CCOCC1	0	Dataset2	train	test	train	test	train	test	test	test	train	train	0
Cl.Fc1cc(cc(OCCCN2CCc3n(c4c(cc(OC)cc4)c3C2)C(=O)c2ccccc2)c1)C1(OC)CCOCC1	0	Dataset2	train	train	test	test	train	train	train	train	test	train	0
Cl.Fc1ccccc1C(=O)n1c2CCN(Cc2c2cc(OC)ccc12)CCCOc1cc(cc(F)c1)C1(OC)CCOCC1	0	Dataset2	train	train	train	test	train	train	train	train	train	train	0
Cl.O(C)c1cc2c3c(n(c2cc1)C(=O)c1ccccc1)CCNC3	0	Dataset2	train	train	train	test	train	train	train	train	test	train	0
Cl.S(=O)(=O)(C)c1ccc(cc1)Cn1c2CCN(Cc2c2cc(OC)ccc12)CCCOc1cc(cc(F)c1)C1(OC)CCOCC1	0	Dataset2	test	train	train	train	train	train	train	train	train	train	0
Clc1ccc(cc1)Cn1c2c(cc1C(OC)=O)cc(S(=O)(=O)C)cc2	0	Dataset2	train	test	test	train	train	test	train	train	train	train	0
S(=O)(=O)(C)c1ccc(-n2nc(cc2-c2ccccc2)COc2cc(cc(F)c2)C2(OC)CCOCC2)cc1	0	Dataset2	train	train	train	train	train	train	train	train	train	train	1
[Na+].[Na+].O=C1CCCC1Cc1cc(-c2ccc(cc2)C(=O)[O-])c(cc1)C(C(=O)[O-])C	0	Dataset2	test	train	train	train	train	train	train	train	train	train	1
[Na+].[Na+].O=C1CCCC1Cc1ccc(cc1-c1ccc(cc1)C(=O)[O-])C(C(=O)[O-])C	0	Dataset2	test	train	train	train	train	train	train	train	test	train	0
[Na+].FC(F)(F)Oc1ccc(cc1)-c1cc(ccc1C(C(=O)[O-])C)CC1CCCC1=O	0	Dataset2	train	train	train	train	test	train	train	test	train	train	0
[Na+].FC(F)(F)Oc1ccc(cc1)-c1cc(ccc1CC1CCCC1=O)C(C(=O)[O-])C	0	Dataset2	train	train	train	train	train	train	train	train	train	train	0
[Na+].Fc1cc(ccc1C(C(=O)[O-])C)CC1CCCC1=O	0	Dataset2	test	train	train	train	test	train	train	train	train	train	1
[Na+].Fc1ccc(cc1)-c1cc(ccc1C(C(=O)[O-])C)CC1CCCC1=O	0	Dataset2	train	train	train	train	train	train	train	train	train	train	0
[Na+].Fc1ccc(cc1)-c1cc(ccc1CC1CCCC1=O)C(C(=O)[O-])C	0	Dataset2	test	train	train	test	test	train	train	train	train	train	0
[Na+].O(C)c1ccc(cc1)-c1cc(ccc1C(C(=O)[O-])C)CC1CCCC1=O	0	Dataset2	test	train	test	train	train	train	train	train	train	train	0
[Na+].O(C)c1ccc(cc1)-c1cc(ccc1CC1CCCC1=O)C(C(=O)[O-])C	0	Dataset2	train	train	train	train	train	train	train	train	train	train	0
[Na+].O=C1CCCC1Cc1cc([N+](=O)[O-])c(cc1)C(C(=O)[O-])C	0	Dataset2	train	train	train	train	train	train	train	train	train	train	0
[Na+].O=C1CCCC1Cc1cc(-c2ccc(cc2)C)c(cc1)C(C(=O)[O-])C	0	Dataset2	train	train	test	train	train	train	train	train	train	train	0
[Na+].O=C1CCCC1Cc1cc(-c2ccccc2)c(cc1)C(C(=O)[O-])C	0	Dataset2	train	train	train	test	train	train	train	train	train	train	0
[Na+].O=C1CCCC1Cc1ccc(cc1)C(C(=O)[O-])C	0	Dataset2	train	train	train	train	train	train	test	train	train	train	0
[Na+].O=C1CCCC1Cc1ccc(cc1-c1ccc(cc1)C)C(C(=O)[O-])C	0	Dataset2	train	train	train	train	train	train	test	test	train	train	0
[Na+].O=C1CCCC1Cc1ccc(cc1-c1ccccc1)C(C(=O)[O-])C	0	Dataset2	train	train	test	train	train	train	train	train	train	train	0
[Na+].Oc1ccc(cc1)-c1cc(ccc1C(C(=O)[O-])C)C[C@H]1CCC[C@@H]1O	0	Dataset2	train	train	test	train	test	train	test	test	train	test	1
[Na+].Oc1ccc(cc1)-c1cc(ccc1C(C(=O)[O-])C)C[C@H]1CCC[C@H]1O	0	Dataset2	test	test	test	test	train	test	train	train	test	train	1
[Na+].Oc1ccc(cc1)-c1cc(ccc1C(C(=O)[O-])C)CC1CCCC1=O	0	Dataset2	train	train	train	train	test	train	train	train	train	train	1
Brc1cc(ccc1C(C(=O)[O-])C)CC1CCCC1=O.[Na+]	0	Dataset2	train	train	train	test	train	train	test	train	train	train	0
Brc1cc(ccc1CC1CCCC1=O)C(C(=O)[O-])C.[Na+]	0	Dataset2	test	train	train	test	train	train	train	train	train	train	0
Clc1cc(ccc1C(C(=O)[O-])C)CC1CCCC1=O.[Na+]	0	Dataset2	test	train	train	test	train	train	train	train	train	train	0
Ic1cc(ccc1C(C(=O)[O-])C)CC1CCCC1=O.[Na+]	0	Dataset2	train	train	train	train	train	train	train	train	test	train	0
O[C@@H]1CCC[C@@H]1Cc1ccc(cc1)C(C(O)=O)C	0	Dataset2	train	train	train	train	train	train	test	train	train	train	0
O[C@H]1CCC[C@@H]1Cc1ccc(cc1)C(C(O)=O)C	0	Dataset2	train	test	train	train	train	test	train	train	test	train	0
S(C)c1ccc(cc1)-c1cc(ccc1C(C(=O)[O-])C)CC1CCCC1=O.[Na+]	0	Dataset2	train	train	test	train	test	train	train	train	train	test	0
S(C)c1ccc(cc1)-c1cc(ccc1CC1CCCC1=O)C(C(=O)[O-])C.[Na+]	0	Dataset2	train	train	test	train	train	train	train	train	train	train	0
Brc1ccc(S2=NS(=O)(=O)c3cc(S(=O)(=O)C)ccc23)cc1	0	Dataset2	train	train	train	train	train	train	train	train	test	train	1
Brc1ccc(S2=NS(=O)(=O)c3cc(S(=O)(=O)N)c(Cl)cc23)cc1	0	Dataset2	train	train	train	train	train	train	test	train	test	train	0
S1(=NS(=O)(=O)c2cc([N+](=O)[O-])ccc12)c1ccc(cc1)C(C)(C)C	1	Dataset2	train	train	train	test	train	train	train	train	train	train	0
S1(=NS(=O)(=O)c2cc([N+](=O)[O-])ccc12)c1ccc(cc1)C(C)C	1	Dataset2	train	test	test	train	train	test	test	test	train	train	1
S1(=NS(=O)(=O)c2cc([N+](=O)[O-])ccc12)c1ccc(cc1)C(F)(F)F	0	Dataset2	train	train	train	test	train	train	train	train	train	test	0
S1(=NS(=O)(=O)c2cc([N+](=O)[O-])ccc12)c1ccc(cc1)-c1ccccc1	1	Dataset2	test	train	train	train	train	train	train	train	train	train	1
S1(=NS(=O)(=O)c2cc([N+](=O)[O-])ccc12)c1ccc(cc1)CC	0	Dataset2	train	test	train	train	train	test	train	test	train	train	0
S1(=NS(=O)(=O)c2cc([N+](=O)[O-])ccc12)c1ccc(OC)cc1	1	Dataset2	train	test	test	train	train	test	test	test	test	train	1
Brc1ccc(S(=O)(=O)NC(=O)c2cc(cnc2)C(=O)NS(=O)(=O)c2ccc(Br)cc2)cc1	0	Dataset2	train	train	test	train	train	train	train	test	train	train	0
Brc1ccc(S(=O)(=O)NC(=O)c2cccnc2)cc1	0	Dataset2	train	train	train	train	train	train	train	train	test	train	1
Brc1ccc(S(=O)(=O)NC(=O)c2ccncc2)cc1	0	Dataset2	test	train	train	train	test	train	train	train	train	train	0
Brc1ccc(S(=O)(=O)NC(=O)c2nc(ccc2)C(=O)NS(=O)(=O)c2ccc(Br)cc2)cc1	1	Dataset2	train	train	train	train	train	train	train	train	test	train	1
Brc1ccc(S(=O)(=O)NC(=O)c2ncccc2)cc1	0	Dataset2	train	train	train	test	train	train	train	train	train	test	1
Clc1ccc(S(=O)(=O)NC(=O)c2cc(cnc2)C(=O)NS(=O)(=O)c2ccc(Cl)cc2)cc1	0	Dataset2	test	train	train	train	train	train	train	train	train	test	0
Clc1ccc(S(=O)(=O)NC(=O)c2cccnc2)cc1	0	Dataset2	test	train	train	test	train	train	test	train	train	train	0
Clc1ccc(S(=O)(=O)NC(=O)c2ccncc2)cc1	0	Dataset2	test	train	train	train	test	train	train	train	train	test	0
Clc1ccc(S(=O)(=O)NC(=O)c2nc(ccc2)C(=O)NS(=O)(=O)c2ccc(Cl)cc2)cc1	0	Dataset2	train	train	train	test	train	train	train	train	train	train	0
Clc1ccc(S(=O)(=O)NC(=O)c2ncccc2)cc1	0	Dataset2	test	train	train	train	train	train	train	train	train	train	0
S(=O)(=O)(NC(=O)c1cc(cnc1)C(=O)NS(=O)(=O)c1ccc(cc1)C)c1ccc(cc1)C	0	Dataset2	train	test	train	train	train	test	test	train	train	test	0
S(=O)(=O)(NC(=O)c1cc(cnc1)C(=O)NS(=O)(=O)c1ccc(F)cc1)c1ccc(F)cc1	0	Dataset2	train	test	train	test	train	test	test	test	train	test	0
S(=O)(=O)(NC(=O)c1cc(cnc1)C(=O)NS(=O)(=O)c1ccccc1)c1ccccc1	0	Dataset2	train	train	train	train	test	train	train	train	train	train	1
S(=O)(=O)(NC(=O)c1cccnc1)c1ccc(cc1)C	0	Dataset2	test	train	train	test	train	train	train	train	test	train	0
S(=O)(=O)(NC(=O)c1cccnc1)c1ccc(F)cc1	0	Dataset2	train	train	train	train	train	train	test	train	train	train	0
S(=O)(=O)(NC(=O)c1cccnc1)c1ccccc1	0	Dataset2	train	test	train	train	train	test	test	train	train	train	0
S(=O)(=O)(NC(=O)c1ccncc1)c1ccc(cc1)C	0	Dataset2	train	test	train	train	train	test	train	train	train	train	0
S(=O)(=O)(NC(=O)c1ccncc1)c1ccc(F)cc1	0	Dataset2	train	train	train	train	train	train	test	test	train	train	0
S(=O)(=O)(NC(=O)c1nc(ccc1)C(=O)NS(=O)(=O)c1ccc(cc1)C)c1ccc(cc1)C	0	Dataset2	train	train	train	train	train	train	train	train	train	train	0
S(=O)(=O)(NC(=O)c1nc(ccc1)C(=O)NS(=O)(=O)c1ccc(F)cc1)c1ccc(F)cc1	0	Dataset2	test	train	train	test	train	train	train	train	train	train	0
S(=O)(=O)(NC(=O)c1nc(ccc1)C(=O)NS(=O)(=O)c1ccccc1)c1ccccc1	0	Dataset2	train	test	train	train	train	test	train	train	train	test	0
S(=O)(=O)(NC(=O)c1ncccc1)c1ccc(cc1)C	0	Dataset2	train	train	test	train	train	train	train	train	train	train	1
S(=O)(=O)(NC(=O)c1ncccc1)c1ccc(F)cc1	0	Dataset2	test	test	test	train	train	test	train	train	test	test	0
S(=O)(=O)(NC(=O)c1ncccc1)c1ccccc1	0	Dataset2	train	train	train	train	train	train	train	train	train	train	0
Fc1ccc(cc1)C(=O)N[C@@H](Cc1c2c([nH]c1)cccc2)C(=O)N[C@H](C(O)=O)CO	0	Dataset2	train	test	test	train	train	test	train	train	test	train	0
Fc1ccc(cc1)C(=O)N[C@@H](Cc1ccc(O)cc1)C(=O)N[C@@H](CC(O)=O)C(O)=O	0	Dataset2	train	train	train	train	train	train	test	train	train	train	1
Fc1ccc(cc1)C(=O)N[C@@H](Cc1ccc(O)cc1)C(=O)N[C@@H](Cc1c2c([nH]c1)cccc2)C(=O)N[C@H](C(O)=O)CO	0	Dataset2	train	test	train	train	train	test	train	train	train	train	1
Fc1ccc(cc1)C(=O)N[C@@H](Cc1ccc(O)cc1)C(=O)N[C@H](C(O)=O)CO	0	Dataset2	test	train	train	train	test	train	train	train	train	train	0
Oc1ccc(cc1)C[C@H](NC(=O)[C@@H](N)Cc1c2c([nH]c1)cccc2)C(=O)N[C@@H](CC(O)=O)C(O)=O	0	Dataset2	train	train	train	train	train	train	test	train	train	train	0
S(CC[C@H](NC(=O)[C@@H](NC(=O)c1ccc(F)cc1)Cc1c2c([nH]c1)cccc2)C(=O)N[C@@H](CC(O)=O)C(O)=O)C	0	Dataset2	train	test	train	train	train	test	train	train	train	train	0
S(CC[C@H](NC(=O)[C@@H](NC(=O)c1ccc(F)cc1)Cc1c2c([nH]c1)cccc2)C(=O)N[C@@H](CCC(O)=O)C(O)=O)C	0	Dataset2	train	train	train	train	train	train	train	train	train	train	0
S(CC[C@H](NC(=O)[C@@H](NC(=O)c1ccc(F)cc1)Cc1ccc(O)cc1)C(=O)N[C@@H](CC(O)=O)C(O)=O)C	0	Dataset2	train	train	train	train	test	train	train	train	train	train	0
S(CC[C@H](NC(=O)[C@@H](NC(=O)c1ccc(F)cc1)Cc1ccc(O)cc1)C(=O)N[C@@H](CCC(O)=O)C(O)=O)C	0	Dataset2	train	train	test	test	train	train	train	train	train	train	0
S(CC[C@H](NC(=O)[C@@H](NC(=O)c1ccc(F)cc1)Cc1ccccc1)C(=O)N[C@@H](CC(O)=O)C(O)=O)C	0	Dataset2	train	test	train	train	train	test	train	train	train	train	1
S(CC[C@H](NC(=O)[C@@H](NC(=O)c1ccc(F)cc1)Cc1ccccc1)C(=O)N[C@@H](CCC(O)=O)C(O)=O)C	0	Dataset2	test	train	train	test	train	train	test	train	train	train	0
SC[C@H](NC(=O)[C@@H](N)Cc1c2c([nH]c1)cccc2)C(=O)N[C@H](C(O)=O)CO	0	Dataset2	train	test	test	train	train	test	train	train	train	train	1
SC[C@H](NC(=O)[C@@H](NC(=O)c1ccc(F)cc1)Cc1c2c([nH]c1)cccc2)C(=O)N[C@H](C(O)=O)CO	0	Dataset2	train	train	test	train	train	train	train	train	train	train	0
SC[C@H](NC(=O)[C@@H](NC(=O)c1ccc(F)cc1)Cc1ccccc1)C(=O)N[C@H](C(O)=O)CO	0	Dataset2	test	train	test	train	train	train	train	train	train	train	0
SC[C@H](NC(=O)c1ccc(F)cc1)C(=O)N[C@@H](CC(O)=O)C(O)=O	0	Dataset2	train	train	train	train	train	train	train	train	test	train	0
SC[C@H](NC(=O)c1ccc(F)cc1)C(=O)N[C@H](C(O)=O)CO	0	Dataset2	train	train	train	train	train	train	train	train	train	train	0
Brc1sc(c(c1)-c1ccc(S(=O)(=O)C)cc1)-c1ccc(F)cc1	1	Dataset2	test	train	train	test	train	train	train	train	train	train	1
S=C1NN=C(N1C)CN1N=C(c2onc(c2C1=O)C)Cc1ccc([N+](=O)[O-])cc1	0	Dataset2	test	train	test	test	train	train	train	train	train	train	0
S=C1NN=C(N1C)CN1N=C(c2onc(c2C1=O)C)Cc1ccc(OC)cc1	0	Dataset2	test	train	test	train	train	train	train	train	train	test	0
S=C1NN=C(N1C)CN1N=C(c2onc(c2C1=O)C)Cc1ccccc1	0	Dataset2	train	test	test	test	train	test	train	train	train	train	0
S=C1NN=C(N1c1ccccc1)CN1N=C(c2onc(c2C1=O)C)Cc1ccc([N+](=O)[O-])cc1	0	Dataset2	train	train	train	train	train	train	train	test	test	train	0
S=C1NN=C(N1c1ccccc1)CN1N=C(c2onc(c2C1=O)C)Cc1ccc(OC)cc1	0	Dataset2	train	train	train	train	train	train	train	train	train	train	0
S=C1NN=C(N1c1ccccc1)CN1N=C(c2onc(c2C1=O)C)Cc1ccccc1	0	Dataset2	train	train	train	train	test	train	train	train	train	train	0
S=C1NN=C(N1CC)CN1N=C(c2onc(c2C1=O)C)Cc1ccc([N+](=O)[O-])cc1	0	Dataset2	train	test	train	test	train	test	test	train	test	train	0
S=C1NN=C(N1CC)CN1N=C(c2onc(c2C1=O)C)Cc1ccc(OC)cc1	0	Dataset2	test	test	train	train	train	test	train	train	train	train	0
S=C1NN=C(N1CC)CN1N=C(c2onc(c2C1=O)C)Cc1ccccc1	0	Dataset2	train	train	train	train	train	train	test	train	test	test	0
s1c(nnc1NC)CN1N=C(c2onc(c2C1=O)C)Cc1ccc([N+](=O)[O-])cc1	0	Dataset2	test	train	train	train	train	train	test	train	train	test	1
s1c(nnc1NC)CN1N=C(c2onc(c2C1=O)C)Cc1ccc(OC)cc1	0	Dataset2	train	train	train	train	train	train	train	train	train	train	0
s1c(nnc1NC)CN1N=C(c2onc(c2C1=O)C)Cc1ccccc1	0	Dataset2	test	train	test	train	train	train	train	train	train	train	0
s1c(nnc1Nc1ccccc1)CN1N=C(c2onc(c2C1=O)C)Cc1ccc([N+](=O)[O-])cc1	0	Dataset2	train	train	train	train	train	train	test	train	test	train	1
s1c(nnc1Nc1ccccc1)CN1N=C(c2onc(c2C1=O)C)Cc1ccc(OC)cc1	0	Dataset2	train	train	train	test	train	train	train	train	train	train	0
s1c(nnc1Nc1ccccc1)CN1N=C(c2onc(c2C1=O)C)Cc1ccccc1	0	Dataset2	train	train	test	train	train	train	train	train	test	train	1
s1c(nnc1NCC)CN1N=C(c2onc(c2C1=O)C)Cc1ccc([N+](=O)[O-])cc1	0	Dataset2	test	train	train	train	test	train	train	train	test	test	0
s1c(nnc1NCC)CN1N=C(c2onc(c2C1=O)C)Cc1ccc(OC)cc1	0	Dataset2	train	test	train	train	test	test	train	train	test	train	1
s1c(nnc1NCC)CN1N=C(c2onc(c2C1=O)C)Cc1ccccc1	0	Dataset2	train	train	train	train	train	train	train	train	test	train	0
Brc1ccc(cc1)C1N(N=C(C1)c1cc(C)c(cc1)C)C=1SCC(=O)N=1	0	Dataset2	train	train	train	train	train	train	train	train	train	train	0
Brc1ccc(cc1)C1N(N=C(C1)c1cc(Cl)c(Cl)cc1)C=1SCC(=O)N=1	0	Dataset2	train	train	train	test	train	train	test	train	train	train	0
Clc1cc(ccc1)C1N(N=C(C1)c1cc(C)c(cc1)C)C=1SCC(=O)N=1	0	Dataset2	train	train	test	train	test	train	train	train	train	test	0
Clc1cc(ccc1Cl)C1=NN(C(C1)c1cc(ccc1)C)C=1SCC(=O)N=1	0	Dataset2	train	train	train	train	train	train	train	train	train	train	0
Clc1cc(ccc1Cl)C1=NN(C(C1)c1cc(Cl)ccc1)C=1SCC(=O)N=1	0	Dataset2	train	train	train	train	train	train	train	train	train	train	1
Clc1cc(ccc1Cl)C1=NN(C(C1)c1ccc(cc1)C)C=1SCC(=O)N=1	0	Dataset2	train	test	train	train	train	test	train	train	train	train	0
Clc1cc(ccc1Cl)C1=NN(C(C1)c1ccc(Cl)cc1)C=1SCC(=O)N=1	0	Dataset2	train	test	test	test	train	test	train	train	test	train	0
Clc1cc(ccc1Cl)C1=NN(C(C1)c1ccc(F)cc1)C=1SCC(=O)N=1	0	Dataset2	train	train	test	test	train	train	test	train	test	train	0
Clc1cc(ccc1Cl)C1=NN(C(C1)c1ccc(OC)cc1)C=1SCC(=O)N=1	0	Dataset2	train	train	train	train	train	train	test	train	train	train	0
Clc1cc(ccc1Cl)C1=NN(C(C1)c1ccccc1)C=1SCC(=O)N=1	0	Dataset2	train	train	train	train	train	train	train	test	train	train	0
Clc1cc(ccc1Cl)C1=NN(C(C1)c1ccccc1C)C=1SCC(=O)N=1	0	Dataset2	train	train	train	train	train	train	train	train	train	train	0
Clc1ccc(cc1)C1N(N=C(C1)c1cc(C)c(cc1)C)C=1SCC(=O)N=1	0	Dataset2	train	train	train	train	train	train	train	test	test	train	0
Clc1ccccc1C1N(N=C(C1)c1cc(C)c(cc1)C)C=1SCC(=O)N=1	0	Dataset2	train	train	train	test	train	train	test	train	train	train	0
Clc1ccccc1C1N(N=C(C1)c1cc(Cl)c(Cl)cc1)C=1SCC(=O)N=1	0	Dataset2	train	test	train	train	train	test	test	train	test	train	0
S1CC(=O)N=C1N1N=C(CC1c1cc(ccc1)C)c1cc(C)c(cc1)C	0	Dataset2	train	train	train	train	train	train	train	train	test	train	1
S1CC(=O)N=C1N1N=C(CC1c1ccc(cc1)C)c1cc(C)c(cc1)C	0	Dataset2	train	train	train	train	train	train	train	train	train	train	1
S1CC(=O)N=C1N1N=C(CC1c1ccc(F)cc1)c1cc(C)c(cc1)C	0	Dataset2	train	train	train	test	train	train	train	train	train	test	0
S1CC(=O)N=C1N1N=C(CC1c1ccc(OC)cc1)c1cc(C)c(cc1)C	0	Dataset2	train	train	train	train	train	train	train	test	train	train	0
S1CC(=O)N=C1N1N=C(CC1c1ccccc1)c1cc(C)c(cc1)C	1	Dataset2	train	test	train	train	train	test	train	train	train	train	1
S1CC(=O)N=C1N1N=C(CC1c1ccccc1C)c1cc(C)c(cc1)C	0	Dataset2	test	train	test	test	train	train	train	train	train	train	0
Clc1ccc(cc1)-c1nc(S(=O)(=O)C)[nH]c1-c1ccc(S(=O)(=O)C)cc1	1	Dataset2	train	train	test	test	train	train	train	train	train	train	1
Clc1ccc(cc1)-c1nc(S(=O)(=O)CC)[nH]c1-c1ccc(S(=O)(=O)C)cc1	1	Dataset2	train	train	train	train	train	train	train	train	train	train	1
Clc1ccc(cc1)-c1nc(SC)[nH]c1-c1ccc(S(=O)(=O)C)cc1	1	Dataset2	test	train	train	train	train	train	test	train	train	test	1
Clc1ccc(cc1)-c1nc(SCC)[nH]c1-c1ccc(S(=O)(=O)C)cc1	1	Dataset2	train	test	train	test	train	test	train	train	train	train	0
S(=O)(=O)(C)c1ccc(cc1)-c1[nH]c(S(=O)(=O)C)nc1-c1ccc(F)cc1	1	Dataset2	test	test	train	train	train	test	train	train	train	train	1
S(=O)(=O)(C)c1ccc(cc1)-c1[nH]c(S(=O)(=O)C)nc1-c1ccccc1	1	Dataset2	train	train	test	test	train	train	train	train	train	train	1
S(=O)(=O)(C)c1ccc(cc1)-c1[nH]c(S(=O)(=O)CC)nc1-c1ccc(F)cc1	1	Dataset2	test	train	train	train	train	train	train	train	train	train	1
S(=O)(=O)(C)c1ccc(cc1)-c1[nH]c(S(=O)(=O)CC)nc1-c1ccccc1	1	Dataset2	train	train	train	train	train	train	train	test	train	train	1
S(=O)(=O)(C)c1ccc(cc1)-c1[nH]c(SC)nc1-c1ccc(F)cc1	1	Dataset2	train	test	train	train	test	test	train	train	train	test	1
S(=O)(=O)(C)c1ccc(cc1)-c1[nH]c(SC)nc1-c1ccccc1	1	Dataset2	train	test	train	train	train	test	test	train	train	train	1
S(=O)(=O)(C)c1ccc(cc1)-c1[nH]c(SCC)nc1-c1ccc(F)cc1	1	Dataset2	train	train	test	train	train	train	train	test	train	train	1
S(=O)(=O)(C)c1ccc(cc1)-c1[nH]c(SCC)nc1-c1ccccc1	1	Dataset2	train	train	test	train	test	train	test	test	train	test	1
Clc1ccc(cc1)-c1nnn(c1)-c1ccc(S(=O)(=O)N)cc1	0	Dataset2	test	train	train	test	train	train	train	train	train	test	0
Clc1ccc(cc1)-c1nnn(c1)Cc1ccc(S(=O)(=O)N)cc1	0	Dataset2	train	test	train	train	train	test	test	test	test	train	1
Clc1ccc(cc1)-c1nnn(c1)CCc1ccc(S(=O)(=O)N)cc1	1	Dataset2	train	train	train	train	train	train	train	train	train	train	1
S(=O)(=O)(N)c1ccc(cc1)CCn1nnc(c1)-c1ccc(cc1)C	0	Dataset2	train	test	train	train	train	test	train	train	test	test	0
S(=O)(=O)(N)c1ccc(cc1)CCn1nnc(c1)-c1ccc(F)cc1	1	Dataset2	train	train	test	train	train	train	train	test	train	test	1
S(=O)(=O)(N)c1ccc(cc1)CCn1nnc(c1)-c1ccc(OC)cc1	0	Dataset2	train	train	train	train	test	train	train	train	train	train	1
S(=O)(=O)(N)c1ccc(cc1)CCn1nnc(c1)-c1ccccc1	0	Dataset2	train	train	test	train	train	train	test	train	train	train	0
S(=O)(=O)(N)c1ccc(cc1)Cn1nnc(c1)-c1ccc(cc1)C	0	Dataset2	train	train	train	train	test	train	train	train	test	train	0
S(=O)(=O)(N)c1ccc(cc1)Cn1nnc(c1)-c1ccc(F)cc1	0	Dataset2	train	train	train	train	train	train	test	train	test	train	1
S(=O)(=O)(N)c1ccc(cc1)Cn1nnc(c1)-c1ccc(OC)cc1	0	Dataset2	train	test	train	train	train	test	train	train	train	train	0
S(=O)(=O)(N)c1ccc(cc1)Cn1nnc(c1)-c1ccccc1	0	Dataset2	train	train	train	train	test	train	test	test	train	test	1
S(=O)(=O)(N)c1ccc(-n2nnc(c2)-c2ccc(cc2)C)cc1	0	Dataset2	train	train	train	train	train	train	train	train	train	train	1
S(=O)(=O)(N)c1ccc(-n2nnc(c2)-c2ccc(F)cc2)cc1	0	Dataset2	test	test	test	train	train	test	train	test	test	train	0
S(=O)(=O)(N)c1ccc(-n2nnc(c2)-c2ccc(OC)cc2)cc1	0	Dataset2	train	test	test	train	test	test	train	test	train	train	0
S(=O)(=O)(N)c1ccc(-n2nnc(c2)-c2ccccc2)cc1	0	Dataset2	train	train	train	train	test	train	test	train	train	train	0
S(=O)(=O)(C)c1ccc(cc1)C=1COC(=O)C=1c1ccc(cc1)C	1	Dataset2	train	train	train	train	test	train	train	train	test	train	1
S(=O)(=O)(C)c1ccc(-n2nc(cc2-c2ccc(cc2)C)C(F)(F)F)cc1	1	Dataset2	test	train	train	test	test	train	train	train	train	train	1
S(=O)(=O)(C)c1ccc(-n2nc(cc2-c2ccccc2)C(F)(F)F)cc1	0	Dataset2	train	train	train	train	train	train	train	test	train	test	0
S(=O)(=O)(N)c1ccc(cc1)C=1COC(=O)C=1c1ccc(cc1)C	1	Dataset2	train	test	test	train	train	test	train	train	train	test	1
S(=O)(=O)(N)c1ccc(-n2nc(cc2-c2ccccc2)C(F)(F)F)cc1	1	Dataset2	train	test	train	train	test	test	train	train	train	train	1
S(=O)(=O)(C)c1ccc(N2N=C(CC2c2c3c(ccc2)cccc3)C(F)(F)F)cc1	1	Dataset2	train	train	train	train	train	train	train	train	train	train	1
S(=O)(=O)(C)c1ccc(N2N=C(CC2c2c3OCCOc3ccc2)C(F)(F)F)cc1	1	Dataset2	train	train	train	train	train	train	train	train	train	train	0
S(=O)(=O)(C)c1ccc(N2N=C(CC2c2c3OCOc3ccc2)C(F)(F)F)cc1	1	Dataset2	train	test	train	train	train	test	train	train	test	train	1
S(=O)(=O)(C)c1ccc(N2N=C(CC2c2cc3c(cc2)cccc3)C(F)(F)F)cc1	0	Dataset2	train	test	train	train	train	test	train	train	train	train	1
S(=O)(=O)(C)c1ccc(N2N=C(CC2c2cc3OCCOc3cc2)C(F)(F)F)cc1	1	Dataset2	train	train	train	train	train	train	test	train	test	test	1
S(=O)(=O)(C)c1ccc(N2N=C(CC2c2cc3OCOc3cc2)C(F)(F)F)cc1	1	Dataset2	train	train	train	train	train	train	train	train	train	train	1
S(=O)(=O)(N)c1ccc(N2N=C(CC2c2c3c(ccc2)cccc3)C(F)(F)F)cc1	1	Dataset2	train	train	train	train	train	train	train	test	test	train	1
S(=O)(=O)(N)c1ccc(N2N=C(CC2c2c3OCCOc3ccc2)C(F)(F)F)cc1	1	Dataset2	test	test	test	train	train	test	train	test	train	test	1
S(=O)(=O)(N)c1ccc(N2N=C(CC2c2c3OCOc3ccc2)C(F)(F)F)cc1	1	Dataset2	train	train	train	test	train	train	test	test	train	test	1
S(=O)(=O)(N)c1ccc(N2N=C(CC2c2cc3c(cc2)cccc3)C(F)(F)F)cc1	0	Dataset2	train	test	train	train	train	test	train	test	train	train	0
S(=O)(=O)(N)c1ccc(N2N=C(CC2c2cc3OCCOc3cc2)C(F)(F)F)cc1	1	Dataset2	train	test	train	test	test	test	train	train	train	train	0
S(=O)(=O)(N)c1ccc(N2N=C(CC2c2cc3OCOc3cc2)C(F)(F)F)cc1	1	Dataset2	train	train	test	train	train	train	test	test	test	train	1
S(=O)(=O)(N1N=C(CC1c1c2c(ccc1)cccc2)C(F)(F)F)c1ccc(cc1)C	0	Dataset2	train	train	train	test	train	train	train	train	test	train	0
S(=O)(=O)(N1N=C(CC1c1c2c(ccc1)cccc2)C(F)(F)F)c1ccccc1	0	Dataset2	test	train	train	train	train	train	train	train	test	train	0
S(=O)(=O)(N1N=C(CC1c1c2OCCOc2ccc1)C(F)(F)F)c1ccc(cc1)C	0	Dataset2	train	train	train	train	train	train	train	train	train	train	0
S(=O)(=O)(N1N=C(CC1c1c2OCCOc2ccc1)C(F)(F)F)c1ccccc1	0	Dataset2	train	train	train	train	train	train	train	train	train	train	0
S(=O)(=O)(N1N=C(CC1c1c2OCOc2ccc1)C(F)(F)F)c1ccc(cc1)C	0	Dataset2	train	train	test	train	train	train	train	train	train	train	0
S(=O)(=O)(N1N=C(CC1c1c2OCOc2ccc1)C(F)(F)F)c1ccccc1	0	Dataset2	train	train	train	train	train	train	train	test	test	train	0
S(=O)(=O)(N1N=C(CC1c1cc2c(cc1)cccc2)C(F)(F)F)c1ccc(cc1)C	0	Dataset2	train	train	train	train	train	train	train	train	train	train	0
S(=O)(=O)(N1N=C(CC1c1cc2c(cc1)cccc2)C(F)(F)F)c1ccccc1	0	Dataset2	train	test	train	train	test	test	train	train	test	test	0
S(=O)(=O)(N1N=C(CC1c1cc2OCCOc2cc1)C(F)(F)F)c1ccc(cc1)C	0	Dataset2	train	train	train	train	train	train	train	train	train	train	0
S(=O)(=O)(N1N=C(CC1c1cc2OCCOc2cc1)C(F)(F)F)c1ccccc1	0	Dataset2	train	train	train	train	train	train	train	train	train	train	0
S(=O)(=O)(N1N=C(CC1c1cc2OCOc2cc1)C(F)(F)F)c1ccc(cc1)C	1	Dataset2	test	train	train	test	train	train	train	train	train	train	1
S(=O)(=O)(N1N=C(CC1c1cc2OCOc2cc1)C(F)(F)F)c1ccccc1	0	Dataset2	test	train	train	train	test	train	train	train	train	train	0
O(C(OCC)c1ccc(cc1)\C=C\C(=O)\C=C\c1ccc(cc1)C(OCC)OCC)CC	0	Dataset2	test	train	test	test	train	train	train	test	train	train	0
O(C)c1cc(ccc1O)\C=C\C(=O)\C=C(/O)\C=C\c1cc(OC)c(O)cc1	0	Dataset2	test	train	train	train	train	train	train	train	train	train	1
O=C(\C=C\c1ccc(N(C)C)cc1[N+](=O)[O-])\C=C\c1ccc(N(C)C)cc1[N+](=O)[O-]	0	Dataset2	train	test	train	train	test	test	train	train	train	train	0
O=C(\C=C\c1ccc(N2CCCC2)cc1)\C=C\c1ccc(N2CCCC2)cc1	0	Dataset2	train	train	train	train	train	train	train	train	test	test	1
O=C/1/C(/CC\C\1=C/c1ccc(cc1)C(OCC)OCC)=C/c1ccc(cc1)C(OCC)OCC	0	Dataset2	train	train	train	train	train	train	train	train	test	test	0
O=C/1/C(/CC\C\1=C/c1ccc(N(C)C)cc1[N+](=O)[O-])=C/c1ccc(N(C)C)cc1[N+](=O)[O-]	0	Dataset2	train	train	train	train	train	train	train	train	train	train	0
O=C/1/C(/CC\C\1=C/c1ccc(N2CCCC2)cc1)=C/c1ccc(N2CCCC2)cc1	0	Dataset2	test	train	train	train	train	train	train	train	test	train	0
O=C/1/C(/CCC\C\1=C/c1ccc(cc1)C(OCC)OCC)=C/c1ccc(cc1)C(OCC)OCC	0	Dataset2	train	train	test	train	train	train	test	train	train	train	0
O=C/1/C(/CCC\C\1=C/c1ccc(N2CCCC2)cc1)=C/c1ccc(N2CCCC2)cc1	0	Dataset2	test	train	train	train	train	train	train	train	train	train	0
O=C/1/C(/CCC\C\1=C\c1ccc(N(C)C)cc1[N+](=O)[O-])=C/c1ccc(N(C)C)cc1[N+](=O)[O-]	0	Dataset2	train	train	train	train	train	train	train	train	train	train	0
O=C/1/C(/CN(C\C\1=C/c1ccc(cc1)C(OCC)OCC)C)=C/c1ccc(cc1)C(OCC)OCC	0	Dataset2	train	train	test	train	train	train	train	train	train	train	0
O=C/1/C(/CN(C\C\1=C/c1ccc(cc1)C(OCC)OCC)Cc1ccccc1)=C/c1ccc(cc1)C(OCC)OCC	0	Dataset2	train	train	train	train	test	train	train	train	train	train	1
O=C/1/C(/CN(C\C\1=C/c1ccc(N(C)C)cc1[N+](=O)[O-])C)=C/c1ccc(N(C)C)cc1[N+](=O)[O-]	0	Dataset2	train	train	train	train	train	train	test	train	train	train	0
O=C/1/C(/CN(C\C\1=C/c1ccc(N(C)C)cc1[N+](=O)[O-])Cc1ccccc1)=C/c1ccc(N(C)C)cc1[N+](=O)[O-]	0	Dataset2	train	train	train	train	train	train	test	train	train	train	0
O=C/1/C(/CN(C\C\1=C/c1ccc(N2CCCC2)cc1)C)=C/c1ccc(N2CCCC2)cc1	0	Dataset2	train	train	test	train	train	train	train	test	train	test	0
O=C/1/C(/CN(C\C\1=C/c1ccc(N2CCCC2)cc1)Cc1ccccc1)=C/c1ccc(N2CCCC2)cc1	0	Dataset2	train	test	train	train	train	test	train	train	train	train	0
O=C/1/C(/CNC\C\1=C/c1ccc(cc1)C(OCC)OCC)=C/c1ccc(cc1)C(OCC)OCC	0	Dataset2	train	train	train	train	test	train	train	train	train	train	0
O=C/1/C(/CNC\C\1=C/c1ccc(N(C)C)cc1[N+](=O)[O-])=C/c1ccc(N(C)C)cc1[N+](=O)[O-]	0	Dataset2	train	test	train	train	train	test	test	train	train	train	0
O=C/1/C(/CNC\C\1=C/c1ccc(N2CCCC2)cc1)=C/c1ccc(N2CCCC2)cc1	0	Dataset2	train	train	train	train	train	train	train	train	train	test	0
O=C/1c2c(C\C\1=C/c1ccc(cc1)C(OCC)OCC)cccc2	0	Dataset2	train	test	test	train	test	test	train	train	test	train	0
O=C/1c2c(C\C\1=C/c1ccc(N(C)C)cc1[N+](=O)[O-])cccc2	0	Dataset2	train	train	train	train	train	train	train	train	test	train	1
O=C/1c2c(C\C\1=C/c1ccc(N3CCCC3)cc1)cccc2	0	Dataset2	train	train	train	train	train	train	train	test	train	train	0
O=C/1c2c(CC\C\1=C/c1ccc(cc1)C(OCC)OCC)cccc2	0	Dataset2	test	train	train	test	train	train	test	train	train	train	1
O=C/1c2c(CC\C\1=C/c1ccc(N(C)C)cc1[N+](=O)[O-])cccc2	0	Dataset2	train	train	train	train	train	train	test	train	train	train	0
O=C/1c2c(CC\C\1=C/c1ccc(N3CCCC3)cc1)cccc2	0	Dataset2	train	train	test	train	train	train	train	train	train	train	1
O=C1c2c(CCC1C(=O)\C=C\c1ccc(cc1)C(OCC)OCC)cccc2	0	Dataset2	train	train	train	train	train	train	train	train	train	train	0
O=C1c2c(CCC1C(=O)\C=C\c1ccc(N(C)C)cc1[N+](=O)[O-])cccc2	0	Dataset2	train	train	test	train	train	train	train	train	train	train	1
O=C1c2c(CCC1C(=O)\C=C\c1ccc(N3CCCC3)cc1)cccc2	0	Dataset2	train	train	train	train	test	train	train	train	train	test	1
O1C\C(=C/c2ccc(cc2)C(OCC)OCC)\C(=O)/C(/C1)=C/c1ccc(cc1)C(OCC)OCC	0	Dataset2	train	test	train	train	train	test	test	train	train	train	0
O1C\C(=C/c2ccc(N(C)C)cc2[N+](=O)[O-])\C(=O)/C(/C1)=C/c1ccc(N(C)C)cc1[N+](=O)[O-]	0	Dataset2	train	train	train	train	train	train	train	train	test	train	0
O1C\C(=C/c2ccc(N3CCCC3)cc2)\C(=O)/C(/C1)=C/c1ccc(N2CCCC2)cc1	0	Dataset2	train	train	train	train	train	train	train	train	train	train	0
S(=O)(=O)(C)c1ccc(cc1)-c1n(c(C)c(c1)CC(=O)NC(C)C)-c1cc(F)ccc1	0	Dataset2	train	train	train	train	test	train	train	train	test	train	0
S(=O)(=O)(C)c1ccc(cc1)-c1n(c(C)c(c1)CC(=O)NC(C)C)-c1ccc(F)cc1	0	Dataset2	train	train	train	test	train	train	train	train	train	train	0
S(=O)(=O)(N)c1ccc(cc1)-c1n(c(C)c(c1)CC(=O)NCCC)-c1cc(F)ccc1	0	Dataset2	train	train	train	train	test	train	test	test	test	train	0
S(=O)(=O)(N)c1ccc(cc1)-c1n(c(C)c(c1)CC(OCC)=O)-c1cc(F)ccc1	1	Dataset2	train	train	train	train	train	train	train	train	train	train	0
S(=O)(=O)(N)c1ccc(cc1)-c1n(c(C)c(c1)CC(OCC)=O)-c1ccc(F)cc1	0	Dataset2	train	test	train	train	train	test	train	train	train	train	0
Brc1sc(cc1)\C=C\1/Sc2n(nc(n2)C(C)c2cc3c(cc(OC)cc3)cc2)C/1=O	0	Dataset2	test	train	train	train	train	train	test	train	train	train	1
S/1c2n(nc(n2)C(C)c2cc3c(cc(OC)cc3)cc2)C(=O)\C\1=C\C(=C\c1ccccc1)\C	0	Dataset2	train	train	train	train	train	train	train	train	train	train	0
S\1c2n(nc(n2)C(C)c2cc3c(cc(OC)cc3)cc2)C(=O)/C/1=C/c1c2c(ccc1)cccc2	0	Dataset2	train	test	train	train	train	test	train	train	test	train	0
S\1c2n(nc(n2)C(C)c2cc3c(cc(OC)cc3)cc2)C(=O)/C/1=C/c1ccc(cc1)C(C)C	0	Dataset2	train	train	train	train	train	train	train	train	test	train	0
S\1c2n(nc(n2)C(C)c2cc3c(cc(OC)cc3)cc2)C(=O)/C/1=C/c1ccc(cc1)-c1ccccc1	0	Dataset2	train	train	train	test	train	train	train	train	train	test	0
s1c(ccc1\C=C\1/Sc2n(nc(n2)C(C)c2cc3c(cc(OC)cc3)cc2)C/1=O)C	0	Dataset2	train	train	train	train	train	train	train	train	train	train	0
S(=O)(=O)(C)c1ccc(cc1)C=1CC(CC=1c1ccc(F)cc1)(C)C	1	Dataset2	test	train	train	train	train	train	test	train	train	train	1
S(=O)(=O)(C)c1ccc(cc1)C=1CC2(CC=1c1ccc(F)cc1)CC2	1	Dataset2	train	train	train	train	train	train	train	test	train	train	1
S(=O)(=O)(C)c1ccc(cc1)C=1CC2(CC=1c1ccc(F)cc1)CCC2	1	Dataset2	train	train	train	train	train	train	train	train	train	test	1
S(=O)(=O)(C)c1ccc(cc1)C=1CC2(CC=1c1ccc(F)cc1)CCCC2	1	Dataset2	train	train	train	train	train	train	train	train	train	train	1
S(=O)(=O)(C)c1ccc(cc1)C=1CC2(CC=1c1ccc(F)cc1)CCCCC2	0	Dataset2	train	train	train	test	train	train	test	train	train	train	1
S(=O)(=O)(C)c1ccc(cc1)C=1CCCC=1c1ccc(F)cc1	1	Dataset2	train	train	train	train	train	train	train	test	test	train	1
S(=O)(=O)(N)c1ccc(cc1)C=1CC2(CC=1c1ccc(F)cc1)CC2	1	Dataset2	test	train	train	test	train	train	train	train	train	test	1
S(=O)(=O)(N)c1ccc(cc1)C=1CC2(CC=1c1ccc(F)cc1)CCC2	1	Dataset2	train	train	train	test	train	train	train	train	train	train	1
[Se](=O)(=O)(C)c1ccc(cc1)-c1ccsc1-c1ccc(F)cc1	1	Dataset2	train	train	test	train	train	train	train	train	test	test	1
Brc1sc(c(c1)-c1ccc(F)cc1)-c1ccc(S(=O)(=O)C)cc1	1	Dataset2	test	test	train	train	train	test	train	train	test	train	1
Brc1sc(c(c1)-c1ccc(S(=O)(=O)C)cc1)-c1ccc(F)cc1	1	Dataset2	train	train	train	train	train	train	train	train	test	train	1
s1c(c(cc1C(C)C)-c1ccc(S(=O)(=O)N)cc1)-c1ccc(F)cc1	1	Dataset2	test	train	train	train	train	train	train	train	train	train	1
s1c(c(cc1C(O)(C)C)-c1ccc(F)cc1)-c1ccc(S(=O)(=O)N)cc1	0	Dataset2	train	train	train	test	train	train	test	train	train	train	0
s1c(c(cc1C(O)(C)C)-c1ccc(S(=O)(=O)N)cc1)-c1ccc(F)cc1	1	Dataset2	test	test	train	train	train	test	train	test	train	train	1
s1c(c(cc1C(OC)=O)-c1ccc(F)cc1)-c1ccc(S(=O)(=O)N)cc1	0	Dataset2	train	train	train	train	train	train	train	train	train	train	1
s1c(c(cc1C(OC)=O)-c1ccc(S(=O)(=O)N)cc1)-c1ccc(F)cc1	1	Dataset2	train	train	train	test	train	train	test	test	train	test	1
s1ccc(c1-c1ccc(cc1)C(O)(C)C)-c1ccc(S(=O)(=O)N)cc1	0	Dataset2	train	train	train	train	train	train	train	train	train	train	1
s1ccc(c1-c1ccc(F)cc1)-c1ccc(cc1)C#N	0	Dataset2	train	test	train	train	train	test	test	train	train	train	0
s1ccc(c1-c1ccc(F)cc1)-c1ccc(cc1)C(=O)C	0	Dataset2	train	train	test	train	test	train	test	train	train	train	0
s1ccc(c1-c1ccc(F)cc1)-c1ccc(cc1)C(=O)N	0	Dataset2	test	train	train	train	test	train	train	train	train	train	0
s1ccc(c1-c1ccc(F)cc1)-c1ccc(cc1)C(O)=O	0	Dataset2	train	train	test	train	test	train	train	train	train	train	0
s1ccc(c1-c1ccc(F)cc1)-c1ccc(cc1)C(OC)=O	0	Dataset2	train	train	train	train	train	train	train	train	train	train	0
s1ccc(c1-c1ccc(F)cc1)-c1ccc(cc1)CC(O)=O	0	Dataset2	train	train	train	train	train	train	test	test	test	train	0
s1ccc(c1-c1ccc(F)cc1)-c1ccc(cc1)CO	0	Dataset2	train	train	train	test	train	train	train	train	train	test	0
s1ccc(c1-c1ccc(F)cc1)-c1ccc(S(=O)(=O)C)cc1	1	Dataset2	train	test	train	train	train	test	train	test	train	train	1
s1ccc(c1-c1ccc(F)cc1)-c1ccc(S(=O)(=O)CC)cc1	0	Dataset2	test	train	train	train	train	train	train	train	test	train	0
s1ccc(c1-c1ccc(F)cc1)-c1ccc(S(=O)(=O)N)cc1	1	Dataset2	train	train	train	train	train	train	train	train	train	test	1
s1ccc(c1-c1ccc(F)cc1)-c1ccc(S(=O)(=O)NC(=O)C)cc1	0	Dataset2	test	train	train	train	test	train	test	test	train	train	0
s1ccc(c1-c1ccc(F)cc1)-c1ccc(S(=O)(=O)NC)cc1	0	Dataset2	train	train	train	train	test	train	test	test	train	train	0
s1ccc(c1-c1ccc(F)cc1)-c1ccc(S(=O)C)cc1	0	Dataset2	train	train	train	train	train	train	train	train	train	test	1
s1ccc(c1-c1ccc(F)cc1)-c1ccc(SC)cc1	0	Dataset2	test	train	train	train	test	train	train	train	train	train	1
s1ccc(c1-c1ccc(S(=O)(=O)C)cc1)-c1ccc(F)cc1	0	Dataset2	train	train	train	train	train	train	test	test	train	train	0
s1ccc(c1-c1ccc(S(=O)(=O)N)cc1)-c1ccc(F)cc1	1	Dataset2	test	train	train	test	test	train	train	test	test	test	1
Clc1cc(ccc1OC)-c1c2c(oc1-c1ccc(S(=O)(=O)C)cc1)cccc2	1	Dataset2	train	train	test	test	train	train	train	train	train	test	1
Clc1cc(ccc1OC)-c1c2c(oc1-c1ccc(S(=O)(=O)N)cc1)cccc2	1	Dataset2	train	train	train	train	train	train	train	train	train	test	1
S(=O)(=O)(C)c1ccc(cc1)C=1Cc2c(cccc2)C=1c1ccc(F)cc1	1	Dataset2	train	test	train	train	train	test	train	train	train	test	0
S(=O)(=O)(C)c1ccc(cc1)-c1oc2c(cccc2)c1-c1cc(F)c(OC)cc1	1	Dataset2	train	train	train	train	train	train	train	test	train	train	1
S(=O)(=O)(C)c1ccc(cc1)-c1oc2c(cccc2)c1-c1ccc(F)cc1	1	Dataset2	train	train	test	train	train	train	train	train	train	train	1
S(=O)(=O)(N)c1ccc(cc1)C=1Cc2c(cccc2)C=1c1ccc(F)cc1	1	Dataset2	train	train	test	train	train	train	train	train	train	train	1
S(=O)(=O)(N)c1ccc(cc1)-c1oc2c(cccc2)c1-c1cc(F)c(OC)cc1	1	Dataset2	train	train	train	test	train	train	test	train	test	train	1
S(=O)(=O)(N)c1ccc(cc1)-c1oc2c(cccc2)c1-c1ccc(F)cc1	1	Dataset2	train	train	test	train	test	train	train	train	train	train	1
Brc1sc(Br)c(c1-c1ccc(F)cc1)-c1ccc(S(=O)(=O)C)cc1	1	Dataset2	test	train	train	train	train	train	train	train	test	train	1
Brc1scc(c1-c1ccc(F)cc1)-c1ccc(S(=O)(=O)C)cc1	1	Dataset2	test	train	train	train	train	train	train	test	train	train	0
Brc1scc(c1-c1ccc(S(=O)(=O)C)cc1)-c1ccc(F)cc1	0	Dataset2	train	train	train	train	train	train	train	test	train	train	0
s1cc(c(c1)-c1ccc(S(=O)(=O)C)cc1)-c1cc(F)c(OC)cc1	1	Dataset2	train	train	train	train	train	train	train	train	test	test	1
s1cc(c(c1)-c1ccc(S(=O)(=O)C)cc1)-c1ccc(F)cc1	1	Dataset2	train	train	train	train	train	train	train	train	test	train	0
s1cc(c(c1)-c1ccc(S(=O)(=O)C)cc1)-c1ccc(OC)cc1	1	Dataset2	train	train	train	train	test	train	train	train	train	train	1
s1cc(c(c1)-c1ccc(S(=O)(=O)N)cc1)-c1cc(F)c(OC)cc1	1	Dataset2	test	test	test	train	train	test	train	test	test	train	1
s1cc(c(c1)-c1ccc(S(=O)(=O)N)cc1)-c1ccc(F)cc1	1	Dataset2	train	train	test	train	test	train	train	train	train	train	1
S(=O)(=O)(C)c1ccc(cc1)C=1OC(OC=1c1ccccc1)=O	0	Dataset2	train	train	train	train	train	train	test	train	train	train	0
S(=O)(=O)(C)c1ccc(cc1)-c1[nH]cnc1-c1ccc(F)cc1	0	Dataset2	train	train	train	train	train	train	train	train	train	train	0
S(=O)(=O)(C)c1ccc(cc1)-c1[nH]nnc1-c1ccccc1	0	Dataset2	train	train	test	train	train	train	train	train	test	train	0
S(=O)(=O)(C)c1ccc(cc1)-c1n(nc(c1)C(F)(F)F)-c1ccc(F)cc1	0	Dataset2	train	train	train	train	train	train	train	train	train	train	0
S(=O)(=O)(C)c1ccc(cc1)-c1ncoc1-c1ccc(F)cc1	0	Dataset2	train	train	train	train	train	train	test	test	train	train	0
S(=O)(=O)(C)c1ccc(cc1)-c1nnnn1-c1cc(F)c(F)cc1	0	Dataset2	train	test	train	train	test	test	test	test	test	train	0
S(=O)(=O)(C)c1ccc(cc1)-c1ocnc1-c1ccc(F)cc1	0	Dataset2	train	train	train	test	train	train	test	train	train	train	0
S(=O)(=O)(C)c1ccc(-n2nc(cc2-c2ccc(F)cc2)C(F)(F)F)cc1	1	Dataset2	train	test	train	train	test	test	train	train	train	train	0
S(=O)(=O)(C)c1ccc(-n2nnnc2-c2cc(F)c(F)cc2)cc1	0	Dataset2	train	train	train	train	train	train	train	train	train	test	0
s1c(c(nc1C)-c1ccc(F)cc1)-c1ccc(S(=O)(=O)C)cc1	1	Dataset2	test	train	train	train	train	train	train	train	train	train	1
s1c(c(nc1C)-c1ccc(S(=O)(=O)C)cc1)-c1ccc(F)cc1	1	Dataset2	train	test	train	train	train	test	train	train	train	train	1
s1cc(c(-c2ccc(F)cc2)c1C(O)(C)C)-c1ccc(S(=O)(=O)C)cc1	0	Dataset2	train	test	train	train	train	test	train	train	train	train	0
s1cc(c(-c2ccc(F)cc2)c1CC(O)=O)-c1ccc(S(=O)(=O)C)cc1	0	Dataset2	train	test	test	train	train	test	train	train	train	train	0
s1cc(c(-c2ccc(S(=O)(=O)C)cc2)c1C(O)(C)C)-c1ccc(F)cc1	0	Dataset2	train	test	train	train	train	test	test	train	test	train	1
s1cc(c(-c2ccc(S(=O)(=O)C)cc2)c1CC(O)=O)-c1ccc(F)cc1	0	Dataset2	test	train	train	train	train	train	train	train	train	train	0
s1ncc(c1-c1ccc(F)cc1)-c1ccc(S(=O)(=O)C)cc1	0	Dataset2	train	train	train	test	train	train	test	train	train	train	1
s1nnc(c1-c1ccc(S(=O)(=O)C)cc1)-c1ccc(F)cc1	0	Dataset2	train	train	train	test	train	train	train	train	train	train	0
S(=O)(=O)(C)c1ccc(cc1)C=1CC(=C)C=1c1ccccc1	1	Dataset2	train	train	train	train	train	train	train	train	train	train	1
S(=O)(=O)(C)c1ccc(cc1)C=1CC(=O)C=1c1ccccc1	1	Dataset2	test	train	train	train	train	train	train	train	train	test	1
S(=O)(=O)(C)c1ccc(cc1)C1=C(\C(=N\O)\C1(C)C)c1ccccc1	1	Dataset2	train	train	train	train	train	train	train	train	train	train	1
S(=O)(=O)(C)c1ccc(cc1)C1=C(C(=C)C1(C)C)c1ccccc1	1	Dataset2	test	train	train	test	train	train	train	train	train	train	1
S(=O)(=O)(C)c1ccc(cc1)C1=C(C(=O)C1(C)C)c1ccc(F)cc1	1	Dataset2	train	train	train	train	train	train	train	train	train	train	1
S(=O)(=O)(C)c1ccc(cc1)C1=C(C(=O)C1(C)C)c1ccccc1	1	Dataset2	train	train	train	train	train	train	train	train	test	train	1
S(=O)(=O)(C)c1ccc(cc1)C1=C(C(=O)C12CCCC2)c1ccccc1	1	Dataset2	test	train	train	train	train	train	train	train	train	train	1
S(=O)(=O)(C)c1ccc(cc1)C1=C(C(C)(C)C1=O)c1ccccc1	1	Dataset2	train	test	train	train	test	test	train	train	train	train	1
S(=O)(=O)(C)c1ccc(cc1)C1=C(C(O)C1(C)C)c1ccccc1	1	Dataset2	train	train	train	train	test	train	train	test	test	train	1
S(=O)(=O)(N)c1ccc(-n2nc(c3c2-c2c(OC3)cccc2)C(F)(F)F)cc1	0	Dataset2	train	test	train	test	test	test	train	train	test	train	0
S(=O)(=O)(N)c1ccc(-n2nc(c3CCc4c(-c23)cccc4)C(F)(F)F)cc1	0	Dataset2	train	train	test	test	test	train	train	train	test	train	0
S(=O)(=O)(N)c1ccc(-n2nc(c3S(=O)Cc4cc(OC)c(F)cc4-c23)C(F)(F)F)cc1	0	Dataset2	train	train	train	train	train	train	test	train	test	train	0
S1c2c(n(nc2C#N)-c2ccc(S(=O)(=O)N)cc2)-c2c(cc(F)cc2)C1	1	Dataset2	test	test	train	train	train	test	train	train	test	train	1
S1c2c(n(nc2C(F)(F)F)-c2ccc(S(=O)(=O)C)cc2)-c2cc(F)c(OC)cc2C1	1	Dataset2	train	train	train	train	train	train	train	train	train	train	0
S1c2c(n(nc2C(F)(F)F)-c2ccc(S(=O)(=O)N)cc2)-c2c(C1)cccc2	1	Dataset2	train	train	train	train	train	train	train	train	train	train	1
S1c2c(n(nc2C(F)(F)F)-c2ccc(S(=O)(=O)N)cc2)-c2c(cc(cc2)C)C1	1	Dataset2	test	train	train	test	train	train	train	test	test	train	1
S1c2c(n(nc2C(F)(F)F)-c2ccc(S(=O)(=O)N)cc2)-c2c(cc(F)cc2)C1	1	Dataset2	train	train	train	train	train	train	train	train	train	test	1
S1c2c(n(nc2C(F)(F)F)-c2ccc(S(=O)(=O)N)cc2)-c2c(cc(OC)cc2)C1	1	Dataset2	train	train	train	train	train	train	train	train	train	train	1
S1c2c(n(nc2C(F)(F)F)-c2ccc(S(=O)(=O)N)cc2)-c2cc(F)c(cc2C1)C	1	Dataset2	train	train	train	test	train	train	train	test	train	test	1
S1c2c(n(nc2C(F)(F)F)-c2ccc(S(=O)(=O)N)cc2)-c2cc(F)c(F)cc2C1	1	Dataset2	test	train	test	test	test	train	train	train	train	train	0
S1c2c(n(nc2C(F)(F)F)-c2ccc(S(=O)(=O)N)cc2)-c2cc(F)c(OC)cc2C1	1	Dataset2	train	train	train	train	train	train	train	test	test	train	1
S1c2c(n(nc2C(F)(F)F)-c2ccc(S(=O)(=O)N)cc2)-c2cc(F)ccc2C1	1	Dataset2	train	train	train	train	train	train	test	train	train	train	1
S1c2c(n(nc2C(F)F)-c2ccc(S(=O)(=O)N)cc2)-c2cc(F)c(OC)cc2C1	1	Dataset2	train	train	train	test	train	train	test	train	train	train	1
S1Cc2c(n(nc2C(F)(F)F)-c2ccc(S(=O)(=O)N)cc2)-c2c1cccc2	1	Dataset2	train	test	train	train	train	test	test	train	train	train	1
Cl.s1c(c(cc1N)-c1ccc(S(=O)(=O)C)cc1)-c1ccc(F)cc1	0	Dataset2	train	test	test	train	train	test	train	train	train	train	0
S(=O)(=O)(C)c1ccc(cc1)-c1ccccc1-c1ccccc1	0	Dataset2	train	train	train	test	train	train	train	train	test	train	0
s1c(c(cc1[N+](=O)[O-])-c1ccc(S(=O)(=O)C)cc1)-c1ccc(F)cc1	0	Dataset2	test	train	train	train	test	train	train	train	train	train	0
s1c(c(cc1\C=C\C(OCC)=O)-c1ccc(S(=O)(=O)C)cc1)-c1ccc(F)cc1	0	Dataset2	train	train	train	test	test	train	test	test	train	train	0
s1c(c(cc1C)-c1ccc(S(=O)(=O)C)cc1)-c1ccc(F)cc1	0	Dataset2	test	train	train	train	train	train	train	train	train	train	0
s1c(c(cc1CC#N)-c1ccc(S(=O)(=O)C)cc1)-c1ccc(F)cc1	0	Dataset2	train	test	train	train	train	test	train	test	train	train	1
s1c(c(cc1CCC(O)=O)-c1ccc(S(=O)(=O)C)cc1)-c1ccc(F)cc1	0	Dataset2	test	train	train	train	train	train	train	test	train	train	0
s1c(c(cc1CCC(OCC)=O)-c1ccc(S(=O)(=O)C)cc1)-c1ccc(F)cc1	0	Dataset2	train	train	train	test	train	train	test	test	train	train	0
s1c(c(cc1S(=O)(=O)C)-c1ccc(S(=O)(=O)C)cc1)-c1ccc(F)cc1	0	Dataset2	train	train	train	train	train	train	train	train	train	test	0
s1c(c(cc1Sc1ccccc1)-c1ccc(S(=O)(=O)C)cc1)-c1ccc(F)cc1	0	Dataset2	test	train	train	train	train	train	train	test	test	train	0
s1c2c(CCCC2)c(c1-c1ccccc1)-c1ccc(S(=O)(=O)C)cc1	0	Dataset2	train	train	train	train	train	train	train	train	test	train	1
s1cc(c(c1)-c1ccc(S(=O)(=O)C)cc1)-c1ccc(cc1)C	0	Dataset2	test	test	train	train	test	test	train	train	train	train	0
s1cc(c(c1)-c1ccc(S(=O)(=O)C)cc1)-c1ccc(S(=O)(=O)C)cc1	0	Dataset2	test	train	train	test	train	train	train	train	train	test	0
s1cc(c(c1)-c1ccc(SC)cc1)-c1ccc(S(=O)(=O)C)cc1	0	Dataset2	train	train	train	train	train	train	train	test	train	train	0
s1cc(c(c1)-c1ccc(SC)cc1)-c1ccc(SC)cc1	0	Dataset2	train	train	train	train	train	train	train	train	train	train	0
s1cc(c(c1)-c1ccccc1)-c1ccc(S(=O)(=O)C)cc1	0	Dataset2	train	train	train	train	test	train	test	train	train	test	0
s1ccc(c1-c1ccc(cc1)C)-c1ccc(S(=O)(=O)C)cc1	0	Dataset2	test	train	train	train	train	train	train	train	train	train	0
s1ccc(c1-c1ccc(O)cc1)-c1ccc(S(=O)(=O)C)cc1	0	Dataset2	test	train	train	train	train	train	train	train	train	train	1
s1ccc(c1-c1ccc(OC)cc1)-c1ccc(S(=O)(=O)C)cc1	0	Dataset2	train	train	train	train	train	train	train	train	train	test	0
s1ccc(c1-c1ccccc1)-c1ccc(S(=O)(=O)C)cc1	0	Dataset2	train	train	train	train	train	train	train	train	train	train	0
s1ccc(c1-c1ccccc1)-c1ccccc1	0	Dataset2	train	train	train	train	test	train	train	train	train	train	0
ClC=1n2c(SC=1Cl)nc(c2-c1ccc(S(=O)(=O)C)cc1)-c1ccc(Cl)cc1	0	Dataset2	train	train	train	train	test	train	train	test	train	test	0
ClC=1Sc2n(C=1)c(c(n2)-c1ccc(Cl)cc1)-c1ccc(S(=O)(=O)C)cc1	1	Dataset2	train	train	train	test	test	train	train	train	test	train	1
S1C=C(n2c1nc(c2-c1ccc(S(=O)(=O)C)cc1)-c1ccccc1)C	0	Dataset2	train	test	train	test	train	test	train	train	train	train	0
S1C=C(n2c1nc(c2-c1ccc(S(=O)(=O)C)cc1)-c1ccccc1)C(O)=O	0	Dataset2	train	train	train	train	test	train	train	test	train	train	1
S1C=C(n2c1nc(c2-c1ccc(S(=O)(=O)C)cc1)-c1ccccc1)C(OCC)=O	1	Dataset2	train	train	train	test	train	train	train	train	train	test	0
S1C=C(n2c1nc(c2-c1ccccc1)-c1ccc(S(=O)(=O)C)cc1)C	1	Dataset2	train	train	train	train	train	train	train	train	train	train	1
S1C=Cn2c1nc(c2-c1ccc(S(=O)(=O)C)cc1)-c1cc(F)c(F)cc1	1	Dataset2	test	test	test	train	train	test	train	train	test	train	1
S1C=Cn2c1nc(c2-c1ccc(S(=O)(=O)C)cc1)-c1ccc(F)cc1	1	Dataset2	train	train	train	test	train	train	train	train	train	test	1
S1C=Cn2c1nc(c2-c1ccc(S(=O)(=O)C)cc1)-c1ccccc1	1	Dataset2	train	test	train	test	train	test	test	train	train	train	1
S1C=Cn2c1nc(c2-c1ccc(SC)cc1)-c1ccccc1	1	Dataset2	train	train	train	train	train	train	train	test	train	train	1
S1C=Cn2c1nc(c2-c1ccccc1)-c1ccc(S(=O)(=O)C)cc1	0	Dataset2	train	train	train	train	test	train	train	train	test	train	1
S1C=Cn2c1nc(c2-c1ccccc1)-c1ccc(SC)cc1	0	Dataset2	train	train	train	train	train	train	train	train	test	test	0
S1c2c(-n3c1nc(c3-c1ccc(S(=O)(=O)C)cc1)-c1ccccc1)cccc2	0	Dataset2	train	train	train	test	train	train	train	train	train	train	0
S1c2c(-n3c1nc(c3-c1ccccc1)-c1ccc(S(=O)(=O)C)cc1)cccc2	0	Dataset2	train	train	train	train	train	train	train	train	test	train	0
S1c2n(c(c(n2)-c2ccc(S(=O)(=O)C)cc2)-c2ccccc2)C(C)=C1C	0	Dataset2	train	train	train	test	train	train	train	train	train	train	0
S1c2n(c(c(n2)-c2ccccc2)-c2ccc(S(=O)(=O)C)cc2)C(C)=C1C	0	Dataset2	train	train	train	train	train	train	train	test	train	train	0
S1c2n(C=C1C)c(c(n2)-c1ccc(S(=O)(=O)C)cc1)-c1ccccc1	1	Dataset2	train	train	test	train	test	train	train	train	train	train	1
S1c2n(C=C1C)c(c(n2)-c1ccccc1)-c1ccc(S(=O)(=O)C)cc1	1	Dataset2	train	train	test	train	train	train	test	train	train	train	1
S1c2n(cnn2)C(=C1c1ccc(S(=O)(=O)C)cc1)c1ccccc1	1	Dataset2	test	test	train	train	train	test	train	train	train	test	1
S1c2n(cnn2)C(=C1c1ccccc1)c1ccc(S(=O)(=O)C)cc1	1	Dataset2	test	train	train	train	train	train	test	test	train	train	1
S1c2n(nc(n2)C(C)C)C(=C1c1ccc(S(=O)(=O)C)cc1)c1ccccc1	1	Dataset2	train	train	train	test	train	train	train	train	test	train	1
S1c2n(nc(n2)C(F)(F)F)C(=C1c1ccc(S(=O)(=O)C)cc1)c1cc(ccc1)C	1	Dataset2	train	train	train	train	train	train	train	train	train	train	1
S1c2n(nc(n2)C(F)(F)F)C(=C1c1ccc(S(=O)(=O)C)cc1)c1cc(F)ccc1	1	Dataset2	train	train	train	train	train	train	train	test	train	train	1
S1c2n(nc(n2)C(F)(F)F)C(=C1c1ccc(S(=O)(=O)C)cc1)c1ccccc1	1	Dataset2	test	test	train	train	train	test	train	train	train	train	1
S1c2n(nc(n2)C(F)(F)F)C(=C1c1ccccc1)c1ccc(S(=O)(=O)C)cc1	0	Dataset2	train	train	train	test	train	train	train	train	test	train	0
S1c2n(nc(n2)C)C(=C1c1ccc(S(=O)(=O)C)cc1)c1cc(F)ccc1	0	Dataset2	train	train	train	train	train	train	train	train	train	train	0
S1c2n(nc(n2)C)C(=C1c1ccc(S(=O)(=O)C)cc1)c1ccccc1	0	Dataset2	train	test	train	train	train	test	train	test	test	train	0
S1c2n(nc(n2)C=C)C(=C1c1ccc(S(=O)(=O)C)cc1)c1ccccc1	1	Dataset2	train	train	test	train	train	train	train	train	train	train	1
S1c2n(nc(n2)CC)C(=C1c1ccc(S(=O)(=O)C)cc1)c1ccccc1	1	Dataset2	train	train	train	train	train	train	test	train	train	train	1
S1c2n(ncn2)C(=C1c1ccc(S(=O)(=O)C)cc1)c1cc(F)c(F)cc1	1	Dataset2	train	train	test	train	test	train	train	test	train	train	0
S1c2n(ncn2)C(=C1c1ccc(S(=O)(=O)C)cc1)c1cc(F)cc(F)c1	1	Dataset2	test	test	train	train	train	test	test	train	train	train	1
S1c2n(ncn2)C(=C1c1ccc(S(=O)(=O)C)cc1)c1cc(F)ccc1	1	Dataset2	train	train	train	train	train	train	train	test	train	train	1
S1c2n(ncn2)C(=C1c1ccc(S(=O)(=O)C)cc1)c1cc(OC)ccc1	1	Dataset2	train	train	train	train	train	train	test	train	train	test	1
S1c2n(ncn2)C(=C1c1ccc(S(=O)(=O)C)cc1)c1ccc(F)cc1	1	Dataset2	train	test	train	train	test	test	train	train	train	test	1
S1c2n(ncn2)C(=C1c1ccc(S(=O)(=O)C)cc1)c1ccccc1	1	Dataset2	train	train	train	train	test	train	train	train	train	test	1
S1c2n(ncn2)C(=C1c1ccccc1)c1ccc(S(=O)(=O)C)cc1	1	Dataset2	train	train	test	test	test	train	train	train	train	train	1
S(=O)(=O)(C)c1ccc(cc1)-c1[nH]nc(C(F)(F)F)c1-c1ccc(F)cc1	0	Dataset2	test	train	test	test	test	train	test	train	train	train	1
S(=O)(=O)(C)c1ccc(cc1)-c1[nH]ncc1-c1ccc(F)cc1	0	Dataset2	train	train	test	train	train	train	test	train	test	train	0
S(=O)(=O)(C)c1ccc(cc1)-c1nn(CC(=O)Nc2ccccc2)c(C(F)(F)F)c1-c1ccc(F)cc1	1	Dataset2	train	train	train	train	train	train	train	train	train	train	1
S(=O)(=O)(C)c1ccc(cc1)-c1nn(CC(OCC)=O)c(C(F)(F)F)c1-c1ccc(F)cc1	1	Dataset2	train	test	train	train	train	test	train	train	train	test	1
S(=O)(=O)(C)c1ccc(cc1)-c1nn(CC)c(C(F)(F)F)c1-c1ccc(F)cc1	1	Dataset2	train	train	train	train	train	train	train	train	train	train	1
S(=O)(=O)(C)c1ccc(cc1)-c1nn(CC=C)c(C(F)(F)F)c1-c1ccc(F)cc1	1	Dataset2	test	train	train	train	train	train	train	train	train	train	1
S(=O)(=O)(C)c1ccc(cc1)-c1nn(cc1-c1ccc(F)cc1)CC=C	0	Dataset2	train	train	train	train	train	train	train	train	train	train	1
S(=O)(=O)(C)c1ccc(cc1)-c1nn(cc1-c1ccc(F)cc1)CCc1ccccc1	1	Dataset2	train	train	train	train	test	train	train	train	train	test	1
S(=O)(=O)(C)c1ccc(cc1)-c1nn(CCc2ccccc2)c(C(F)(F)F)c1-c1ccc(F)cc1	1	Dataset2	test	train	train	train	train	train	train	train	train	test	0
S(=O)(=O)(N)c1ccc(cc1)-c1nn(CC)c(C(F)(F)F)c1-c1ccc(F)cc1	1	Dataset2	test	train	train	train	test	train	train	train	train	train	0
Clc1cc2c(cc1)C(=O)N(Cc1cc(F)c(F)cc1)C(O)=C2S(=O)(=O)C(C)C	1	Dataset2	train	test	train	train	train	test	train	train	test	train	1
Clc1cc2c(cc1)C(=O)N(Cc1ccccc1)C(O)=C2S(=O)(=O)C(C)C	1	Dataset2	test	train	test	train	test	train	train	train	train	train	1
S(=O)(=O)(C(C)C)C=1c2c(cccc2)C(=O)N(Cc2cc(F)c(F)cc2)C=1O	1	Dataset2	train	train	train	train	train	train	test	train	train	train	1
S(=O)(=O)(C(C)C)C=1c2c(cccc2)C(=O)N(Cc2ccc(F)cc2)C=1O	1	Dataset2	train	train	test	train	train	train	train	train	train	train	1
S(=O)(=O)(C(C)C)C=1c2c(cccc2)C(=O)N(Cc2ccccc2)C=1O	1	Dataset2	train	train	train	train	train	train	train	train	test	train	1
S(=O)(=O)(C=1c2c(cccc2)C(=O)N(Cc2ccccc2)C=1O)c1ccccc1	1	Dataset2	train	test	train	train	test	test	train	test	test	train	1
s1c(cnc1NC(=O)C=1N(S(=O)(=O)c2c(cccc2)C=1O)C)C	1	Dataset2	train	test	train	train	test	test	train	train	test	train	1
Clc1cc(c(nc1)-c1cc(cnc1)C)-c1ccc(S(=O)(=O)C)cc1	1	Dataset2	train	train	train	test	test	train	train	train	test	train	1
Clc1cc(c(nc1)-c1ccc(nc1)C)-c1ccc(S(=O)(=O)C)cc1	1	Dataset2	train	train	train	train	train	train	test	train	train	test	1
Clc1cc(c(nc1)-c1ccc(nc1)C)-c1ccc(S(=O)(=O)N)cc1	1	Dataset2	train	train	test	train	train	train	train	train	train	test	1
Clc1cc(c(nc1)-c1ccc(nc1)C1CC1)-c1ccc(S(=O)(=O)C)cc1	1	Dataset2	train	train	train	train	train	train	train	train	train	train	1
Clc1cc(c(nc1)-c1ccc(nc1)CC)-c1ccc(S(=O)(=O)C)cc1	1	Dataset2	test	train	train	train	train	train	train	train	train	train	0
Clc1cc(c(nc1)-c1cccnc1)-c1ccc(S(=O)(=O)C)cc1	1	Dataset2	train	train	train	train	train	train	train	train	train	train	1
Clc1cc(c(nc1)-c1cccnc1C)-c1ccc(S(=O)(=O)C)cc1	0	Dataset2	test	train	train	test	train	train	train	train	train	train	0
Clc1cc(c(nc1)-c1ccncc1)-c1ccc(S(=O)(=O)C)cc1	1	Dataset2	train	train	train	train	train	train	train	train	train	train	0
Clc1cc(c(nc1)-c1cnccc1C)-c1ccc(S(=O)(=O)C)cc1	1	Dataset2	train	train	train	train	train	train	test	test	train	train	1
Clc1cc(c(nc1)-c1ncccc1)-c1ccc(S(=O)(=O)C)cc1	1	Dataset2	train	train	train	train	train	train	test	test	train	train	1
S(=O)(=O)(C)c1ccc(cc1)-c1cc(cnc1-c1cccnc1)C	1	Dataset2	train	train	train	train	train	train	train	train	train	test	1
S(=O)(=O)(C)c1ccc(cc1)-c1cc(cnc1-c1cccnc1)C(F)(F)F	1	Dataset2	test	train	train	train	test	train	train	train	train	train	1
S(=O)(=O)(C)c1ccc(cc1)-c1cccnc1-c1ccccc1	1	Dataset2	train	train	train	train	train	train	train	train	train	train	1
S(=O)(=O)(C)c1ccc(cc1)-c1cccnc1-c1cccnc1	1	Dataset2	train	train	train	train	train	train	test	train	train	train	1
Clc1cc(Cl)cnc1Sc1cc2c(cc1NS(=O)(=O)C)CCC2=O	1	Dataset2	test	test	test	train	train	test	train	train	train	train	0
Clc1cccnc1Sc1cc2c(cc1NS(=O)(=O)C)CCC2=O	1	Dataset2	test	test	train	train	test	test	test	train	train	train	1
S(c1cc2c(cc1NS(=O)(=O)C)CCC2=O)c1ccc(F)cc1F	1	Dataset2	train	test	train	test	train	test	train	train	train	train	1
S(c1cc2c(cc1NS(=O)(=O)C)CCC2=O)c1ncc(cc1)C	1	Dataset2	train	train	train	test	test	train	test	train	train	train	1
S(c1cc2c(cc1NS(=O)(=O)C)CCC2=O)c1ncccc1	1	Dataset2	train	train	train	train	test	train	train	train	train	train	1
s1c(C)c(nc1Sc1cc2c(cc1NS(=O)(=O)C)CCC2=O)C	0	Dataset2	train	train	train	train	train	train	train	train	train	train	1
s1c(cnc1Sc1cc2c(cc1NS(=O)(=O)C)CCC2=O)C	0	Dataset2	train	train	train	train	train	train	train	test	train	train	0
s1cc(nc1Sc1cc2c(cc1NS(=O)(=O)C)CCC2=O)C	1	Dataset2	train	train	train	train	train	train	train	train	train	train	1
s1cc(nc1Sc1cc2c(cc1NS(=O)(=O)C)CCC2=O)CC	1	Dataset2	train	test	train	train	train	test	test	train	train	train	1
s1cc(nc1Sc1cc2c(cc1NS(=O)(=O)C)COC2=O)C	0	Dataset2	train	train	test	train	train	train	test	test	train	train	0
s1cc(nc1Sc1cc2c(cc1NS(=O)(=O)C)COC2=O)C=C	1	Dataset2	train	test	train	train	test	test	train	train	train	train	1
s1cc(nc1Sc1cc2c(cc1NS(=O)(=O)C)COC2=O)CC	1	Dataset2	train	train	train	train	train	train	train	train	test	train	1
s1cc(SC)nc1Sc1cc2c(cc1NS(=O)(=O)C)COC2=O	1	Dataset2	train	train	test	train	test	train	train	train	train	train	1
s1ccnc1Sc1cc2c(cc1NS(=O)(=O)C)CCC2=O	1	Dataset2	train	test	train	train	train	test	train	train	test	train	1
s1ccnc1Sc1cc2c(cc1NS(=O)(=O)C)COC2=O	1	Dataset2	train	train	train	train	train	train	test	test	train	train	1
Fc1cc(ccc1-c1cc(cc(c1)C)C)C(C(O)=O)C	0	Dataset2	train	train	test	test	test	train	train	train	train	train	0
Fc1cc(ccc1-c1cc(ccc1)C(C)C)C(C(O)=O)C	0	Dataset2	train	test	train	train	test	test	train	train	train	train	0
Fc1cc(ccc1-c1cc(OC)cc(OC)c1)C(C(O)=O)C	1	Dataset2	train	train	train	train	train	train	test	train	train	train	1
Fc1cc(ccc1-c1cc(OCC)cc(OCC)c1)C(C(O)=O)C	1	Dataset2	train	train	train	train	train	train	train	train	train	test	1
Fc1cc(ccc1-c1cc(OCC)ccc1)C(C(O)=O)C	1	Dataset2	train	train	train	train	train	train	train	train	train	train	1
Fc1cc(ccc1-c1ccccc1)C(C(O)=O)C	1	Dataset2	train	train	train	test	test	train	train	test	test	train	1
O(CC)c1cc(cc(OCC)c1)-c1ccc(cc1)C(C(O)=O)C	1	Dataset2	train	train	train	test	train	train	train	train	train	train	1
OC(=O)C(C)c1ccc(cc1)-c1cc(ccc1)C=C	1	Dataset2	train	train	train	test	train	train	train	train	train	train	1
OC(=O)C(C)c1ccc(cc1)-c1cc(ccc1)CC	0	Dataset2	train	train	test	train	train	train	train	train	train	train	0
OC(=O)C(C)c1ccc(cc1)-c1cc(ccc1)CC=C	1	Dataset2	train	train	train	train	train	train	train	test	train	train	1
OC(=O)C(C)c1ccc(cc1)-c1cc(cnc1)\C=C\C	1	Dataset2	train	train	test	train	train	train	train	train	train	train	1
OC(=O)C(C)c1ccc(cc1)-c1cc(cnc1)C=C	1	Dataset2	train	train	train	test	train	train	train	train	train	train	1
OC(=O)C(C)c1ccc(cc1)-c1cc2c([nH]cc2)cc1	1	Dataset2	train	train	train	train	test	train	train	train	train	train	1
OC(=O)C(C)c1ccc(cc1)-c1cc2cc([nH]c2cc1)C	1	Dataset2	train	train	train	train	train	train	train	test	train	test	1
OC(=O)C(C)c1ccc(cc1)-c1ccccc1	1	Dataset2	train	train	train	train	train	train	train	test	train	train	1
S(CC)c1cc(ccc1)-c1ccc(cc1)C(C(O)=O)C	1	Dataset2	train	train	train	train	train	train	train	train	train	train	0
S(=O)(=O)(C)c1ccc(cc1)-c1cc([N+](=O)[O-])ccc1-c1ccccc1	0	Dataset2	train	train	train	test	train	train	train	test	train	train	0
S(=O)(=O)(C)c1ccc(cc1)-c1cc(ccc1-c1ccccc1)C(O)=O	0	Dataset2	train	train	train	train	train	train	test	train	train	train	1
S(=O)(=O)(C)c1ccc(cc1)-c1cc(ccc1-c1ccccc1)C(OC)=O	0	Dataset2	train	train	train	train	train	train	test	train	train	train	0
S(=O)(=O)(C)c1ccc(cc1)-c1cc(N)ccc1-c1ccccc1	0	Dataset2	train	train	test	train	train	train	train	train	test	test	0
S(=O)(=O)(C)c1ccc(cc1)-c1cc(O)ccc1-c1ccccc1	0	Dataset2	train	train	test	train	train	train	train	train	train	train	0
S(=O)(=O)(C)c1ccc(cc1)-c1cc2c(cc1-c1ccccc1)cccc2	0	Dataset2	train	train	train	train	train	train	test	train	train	train	0
S(=O)(=O)(C)c1ccc(cc1)-c1ccc([N+](=O)[O-])cc1-c1ccccc1	0	Dataset2	train	train	train	train	train	train	train	test	train	train	0
S(=O)(=O)(C)c1ccc(cc1)-c1ccc(N)cc1-c1ccccc1	0	Dataset2	train	test	train	train	train	test	train	train	train	train	1
S(=O)(=O)(C)c1ccc(cc1)-c1ccccc1C=1CCCCC=1	0	Dataset2	test	train	train	train	train	train	train	train	train	train	0
S(=O)(=O)(C)c1ccc(cc1)-c1ccccc1C=1CCN(CC=1)C	0	Dataset2	train	test	test	train	train	test	train	train	train	test	0
S(=O)(=O)(C)c1ccc(cc1)-c1ccccc1-c1cc2c(cc(OC)cc2)cc1	0	Dataset2	train	test	train	train	train	test	train	test	test	train	0
S(=O)(=O)(C)c1ccc(cc1)-c1ccccc1C1CCCCC1	0	Dataset2	train	train	train	train	train	train	train	test	train	test	0
S(=O)(=O)(C)c1ccc(cc1)-c1ccccc1-c1cccnc1	0	Dataset2	train	train	test	train	train	train	train	test	train	test	0
S(=O)(=O)(C)c1ccc(cc1)-c1ccccc1-c1ccncc1	0	Dataset2	train	train	test	train	train	train	test	train	train	train	0
S(=O)(=O)(C)c1ccc(cc1)-c1ccccc1-c1cncnc1	0	Dataset2	train	train	test	train	train	train	test	train	train	train	0
S(=O)(=O)(C)c1ccc(cc1)-c1ccccc1-c1nc2c(cc1)cccc2	0	Dataset2	test	train	test	test	train	train	train	train	train	train	1
S(=O)(=O)(C)c1ccc(cc1)-c1ccccc1-c1ncccc1	0	Dataset2	train	train	train	train	train	train	train	test	train	train	1
S(=O)(=O)(C)c1ccc(cc1)-c1ccccc1Cc1ccccc1	0	Dataset2	train	train	train	train	train	train	train	train	train	train	1
S(=O)(=O)(C)c1ccc(cc1)-c1ccccc1N1CCCCC1	0	Dataset2	train	test	test	train	train	test	train	train	train	train	0
S(=O)(=O)(C)c1ccc(cc1)-c1ccccc1Oc1ccccc1	0	Dataset2	train	train	train	train	train	train	test	train	test	train	0
S(=O)(=O)(C)c1ccc(cc1)-c1ncccc1-c1ccccc1	0	Dataset2	train	test	train	train	train	test	train	test	train	train	0
S(=O)(=O)(C)c1ccc(cc1)-c1nccnc1-c1ccccc1	0	Dataset2	train	train	train	train	train	train	train	train	train	train	1
Brc1ccc(cc1)CCCc1sc(c(n1)-c1ccc(F)cc1)-c1ccc(S(=O)(=O)C)cc1	1	Dataset2	train	train	train	test	train	train	test	train	test	test	1
Clc1ccc(cc1)-c1sc(c(n1)-c1ccc(F)cc1)-c1ccc(S(=O)(=O)C)cc1	1	Dataset2	train	train	train	train	train	train	train	train	train	train	0
Clc1ccccc1-c1sc(c(n1)-c1cc(F)ccc1)-c1ccc(S(=O)(=O)C)cc1	1	Dataset2	train	train	train	test	train	train	train	train	train	train	1
Clc1ccccc1-c1sc(c(n1)-c1cc(F)ccc1F)-c1ccc(S(=O)(=O)C)cc1	0	Dataset2	test	train	train	test	train	train	train	test	train	train	0
Clc1ccccc1-c1sc(c(n1)-c1ccc(F)cc1)-c1ccc(S(=O)(=O)C)cc1	1	Dataset2	train	test	test	train	test	test	train	train	train	train	0
Clc1ccccc1-c1sc(c(n1)-c1ccc(F)cc1F)-c1ccc(S(=O)(=O)C)cc1	1	Dataset2	train	train	train	train	test	train	test	train	train	train	1
Clc1ccccc1-c1sc(c(n1)-c1ccccc1)-c1ccc(S(=O)(=O)C)cc1	1	Dataset2	train	train	train	test	train	train	train	train	train	train	1
Clc1ccccc1-c1sc(c(n1)-c1ccccc1F)-c1ccc(S(=O)(=O)C)cc1	1	Dataset2	test	test	train	train	train	test	train	train	test	train	0
Clc1ccccc1-c1sc(c(n1)-c1ccsc1)-c1ccc(S(=O)(=O)C)cc1	1	Dataset2	train	train	test	train	train	train	train	train	train	train	1
Clc1ccccc1-c1sc(c(n1)-c1sccc1)-c1ccc(S(=O)(=O)C)cc1	1	Dataset2	train	train	train	train	train	train	train	train	train	train	1
s1c(c(nc1C(C)(C)C)-c1ccc(F)cc1)-c1ccc(S(=O)(=O)C)cc1	1	Dataset2	train	train	train	train	train	train	train	train	train	test	1
s1c(c(nc1C(F)(F)F)-c1ccc(F)cc1)-c1ccc(S(=O)(=O)C)cc1	1	Dataset2	train	train	train	train	train	train	train	train	train	train	1
s1c(c(nc1C(F)(F)F)-c1ccc(S(=O)(=O)C)cc1)-c1ccc(F)cc1	1	Dataset2	train	train	train	train	train	train	train	train	train	test	1
s1c(c(nc1C(OCC)=O)-c1ccc(F)cc1)-c1ccc(S(=O)(=O)C)cc1	1	Dataset2	test	train	train	train	train	train	test	train	test	train	1
s1c(c(nc1-c1ccc(cc1)C(C)(C)C)-c1ccc(F)cc1)-c1ccc(S(=O)(=O)C)cc1	0	Dataset2	train	train	train	test	train	train	train	train	test	train	1
s1c(c(nc1-c1ccc(OC)cc1)-c1ccc(F)cc1)-c1ccc(S(=O)(=O)C)cc1	1	Dataset2	train	test	train	train	train	test	test	train	test	train	1
s1c(c(nc1-c1ccccc1)-c1ccc(F)cc1)-c1ccc(S(=O)(=O)C)cc1	0	Dataset2	train	train	train	train	train	train	train	train	train	train	1
s1c(c(nc1-c1ccccc1)-c1ccc(S(=O)(=O)C)cc1)-c1ccc(F)cc1	1	Dataset2	train	train	train	train	train	train	train	train	train	train	1
s1c(c(nc1-c1cccnc1)-c1ccc(F)cc1)-c1ccc(S(=O)(=O)C)cc1	1	Dataset2	train	test	test	test	train	test	test	train	train	train	1
s1c(c(nc1-c1ccncc1)-c1ccc(F)cc1)-c1ccc(S(=O)(=O)C)cc1	0	Dataset2	train	train	train	train	test	train	train	train	train	train	0
s1c(c(nc1-c1sccc1)-c1ccc(F)cc1)-c1ccc(S(=O)(=O)C)cc1	1	Dataset2	train	train	train	train	train	train	train	test	train	train	1
s1c(c(nc1CC#N)-c1ccc(F)cc1)-c1ccc(S(=O)(=O)C)cc1	1	Dataset2	train	train	train	train	train	train	train	test	train	train	1
s1c(c(nc1CC)-c1ccc(F)cc1)-c1ccc(S(=O)(=O)C)cc1	1	Dataset2	train	train	test	train	train	train	test	train	test	train	1
s1c(c(nc1Cc1ccccc1)-c1ccc(F)cc1)-c1ccc(S(=O)(=O)C)cc1	1	Dataset2	train	train	train	train	train	train	train	train	test	test	1
s1c(c(nc1CCc1ccccc1)-c1ccc(F)cc1)-c1ccc(S(=O)(=O)C)cc1	1	Dataset2	train	test	test	train	train	test	train	train	train	train	1
s1c(c(nc1CCCc1ccccc1)-c1ccc(F)cc1)-c1ccc(S(=O)(=O)C)cc1	1	Dataset2	train	train	test	train	test	train	train	train	train	train	1
Brc1ccc(cc1)-c1sc(nc1-c1ccc(S(=O)(=O)N)cc1)C	1	Dataset2	train	train	train	train	train	train	train	train	train	train	1
Clc1cc(OCc2sc(c(n2)-c2ccc(F)cc2)-c2ccc(S(=O)(=O)N)cc2)cc(Cl)c1	1	Dataset2	test	train	train	train	train	train	train	train	train	train	1
Clc1ccc(cc1)-c1nc(sc1-c1ccc(S(=O)(=O)N)cc1)C	1	Dataset2	train	train	train	train	train	train	train	train	test	train	1
Clc1ccc(cc1)-c1sc(nc1-c1ccc(S(=O)(=O)N)cc1)C	1	Dataset2	train	train	train	train	train	train	train	train	train	test	1
Clc1ccccc1-c1sc(c(n1)-c1cc(F)c(OC)cc1)-c1ccc(S(=O)(=O)N)cc1	0	Dataset2	train	test	train	test	train	test	train	train	train	train	0
Clc1ccccc1-c1sc(c(n1)-c1ccc(F)cc1)-c1ccc(S(=O)(=O)N)cc1	1	Dataset2	train	train	test	train	test	train	train	train	train	train	1
s1c(c(nc1C)-c1cc(F)c(OC)cc1)-c1ccc(S(=O)(=O)N)cc1	1	Dataset2	test	train	train	train	train	train	train	test	test	train	1
s1c(c(nc1C)-c1ccc(S(=O)(=O)N)cc1)-c1ccccc1	1	Dataset2	train	train	test	test	train	train	train	test	train	train	1
s1c(c(nc1C)-c1ccccc1)-c1ccc(S(=O)(=O)N)cc1	1	Dataset2	train	train	train	test	test	train	train	train	train	test	1
s1c(c(nc1NCc1ccccc1)-c1cc(F)c(OC)cc1)-c1ccc(S(=O)(=O)N)cc1	1	Dataset2	train	test	train	test	train	test	train	train	train	train	0
Clc1ccc(cc1)COc1ncc(cc1-c1ccc(S(=O)(=O)C)cc1)C(F)(F)F	1	Dataset2	train	train	train	train	train	train	train	train	test	train	1
S(=O)(=O)(C)c1ccc(cc1)-c1cc(cnc1N1CC(CCC1)CO)C(F)(F)F	1	Dataset2	test	train	train	train	train	train	test	train	test	train	1
S(=O)(=O)(C)c1ccc(cc1)-c1cc(cnc1O[C@@H]1CCC[C@@]1(O)C)C(F)(F)F	0	Dataset2	train	train	train	train	train	train	train	train	train	train	0
S(=O)(=O)(C)c1ccc(cc1)-c1cc(cnc1O[C@H](C(O)(C)C)C)C(F)(F)F	1	Dataset2	test	train	train	train	train	train	train	train	train	train	1
S(=O)(=O)(C)c1ccc(cc1)-c1cc(cnc1O[C@H](C(O)(CC)CC)C)C(F)(F)F	0	Dataset2	train	train	train	train	train	train	train	train	test	train	1
S(=O)(=O)(C)c1ccc(cc1)-c1cc(cnc1OC(C(F)(F)F)C(F)(F)F)C(F)(F)F	1	Dataset2	train	train	test	train	test	train	test	train	train	train	1
S(=O)(=O)(C)c1ccc(cc1)-c1cc(cnc1Oc1ccccc1)C(F)(F)F	1	Dataset2	train	train	train	train	train	train	train	train	train	train	1
S(=O)(=O)(C)c1ccc(cc1)-c1cc(cnc1OCC(F)(F)F)C(F)(F)F	1	Dataset2	test	test	test	train	train	test	train	train	train	train	0
S(=O)(=O)(C)c1ccc(cc1)-c1cc(cnc1OCC(O)(C)C)C(F)(F)F	1	Dataset2	train	train	train	train	train	train	train	train	train	train	1
S(=O)(=O)(C)c1ccc(cc1)-c1cc(cnc1OCC1(O)CCCC1)C(F)(F)F	0	Dataset2	test	test	train	train	train	test	train	train	train	train	1
S(=O)(=O)(C)c1ccc(cc1)-c1cc(cnc1S[C@@H](CO)C)C(F)(F)F	1	Dataset2	train	train	test	train	train	train	train	train	train	test	1
S(=O)(=O)(C)c1ccc(cc1)-c1cc(cnc1SCC(O)(C)C)C(F)(F)F	1	Dataset2	train	test	train	train	train	test	train	test	train	train	0
Clc1cccc(Cl)c1Nc1ccccc1CC(O)=O	1	Dataset2	train	train	test	train	train	train	train	test	train	train	1
S(=O)(=O)(C)c1ccc(cc1)C=1COC(=O)C=1c1cc(F)c(F)cc1	1	Dataset2	train	train	train	train	test	train	train	train	train	train	1
S(=O)(=O)(C)c1ccc(cc1)C=1COC(=O)C=1c1cc(F)ccc1	0	Dataset2	test	train	test	train	train	train	train	train	train	train	1
S(=O)(=O)(C)c1ccc(cc1)C=1COC(=O)C=1c1ccc(F)cc1	1	Dataset2	train	test	test	test	train	test	train	train	train	train	1
S(=O)(=O)(C)c1ccc(cc1)C=1COC(=O)C=1c1cccnc1	1	Dataset2	train	train	train	train	train	train	train	train	train	test	1
S(=O)(=O)(N)c1ccc(cc1)C=1COC(=O)C=1c1ccc(F)cc1	1	Dataset2	test	train	train	train	train	train	train	test	train	train	1
S(=O)(=O)(C)c1ccc(cc1)C1=C(OC(C)C)C(OC1(C)C)=O	1	Dataset2	train	test	test	train	train	test	train	train	train	test	1
S(=O)(=O)(C)c1ccc(cc1)C1=C(OC(C)C2CC2)C(OC1(C)C)=O	1	Dataset2	train	train	test	train	train	train	train	test	test	train	1
S(=O)(=O)(C)c1ccc(cc1)C1=C(OC(CC)C)C(OC1(C)C)=O	1	Dataset2	train	train	train	train	test	train	train	train	train	train	1
S(=O)(=O)(C)c1ccc(cc1)C1=C(OC(CC)CC)C(OC1(C)C)=O	1	Dataset2	train	test	train	train	train	test	train	test	train	train	0
S(=O)(=O)(C)c1ccc(cc1)C1=C(OC)C(OC1(C)C)=O	0	Dataset2	test	train	train	train	train	train	train	train	test	train	0
S(=O)(=O)(C)c1ccc(cc1)C1=C(OC2CC2)C(OC1(C)C)=O	0	Dataset2	train	test	train	train	test	test	train	train	train	train	0
S(=O)(=O)(C)c1ccc(cc1)C1=C(OC2CCC2)C(OC1(C)C)=O	1	Dataset2	train	test	train	train	test	test	train	train	train	train	1
S(=O)(=O)(C)c1ccc(cc1)C1=C(OC2CCCC2)C(OC1(C)C)=O	1	Dataset2	test	train	test	train	test	train	test	train	train	train	1
S(=O)(=O)(C)c1ccc(cc1)C1=C(OC2CCCCC2)C(OC1(C)C)=O	1	Dataset2	train	train	test	train	train	train	train	train	train	test	0
S(=O)(=O)(C)c1ccc(cc1)C1=C(OCC)C(OC1(C)C)=O	0	Dataset2	train	test	train	train	train	test	train	test	train	test	0
S(=O)(=O)(C)c1ccc(cc1)C1=C(OCC2CC2)C(OC1(C)C)=O	1	Dataset2	test	train	train	train	train	train	train	test	test	train	1
Clc1ccc(OC2=C(C(OC2=O)(C)C)c2ccc(S(=O)(=O)C)cc2)cc1	1	Dataset2	test	train	train	train	train	train	train	test	train	train	1
S(=O)(=O)(C)c1ccc(cc1)C1=C(C(=O)c2ccccc2)C(OC1(C)C)=O	1	Dataset2	train	train	train	test	train	train	train	train	train	train	1
S(=O)(=O)(C)c1ccc(cc1)C1=C(c2cc(F)ccc2)C(OC1(C)C)=O	1	Dataset2	train	train	train	train	train	train	train	train	test	train	1
S(=O)(=O)(C)c1ccc(cc1)C1=C(Cc2ccccc2)C(OC1(C)C)=O	0	Dataset2	test	train	train	train	train	train	test	train	train	train	0
S(=O)(=O)(C)c1ccc(cc1)C1=C(Nc2ccccc2)C(OC1(C)C)=O	0	Dataset2	test	train	train	train	train	train	train	test	train	train	1
S(=O)(=O)(C)c1ccc(cc1)C1=C(Oc2cc(ccc2)C)C(OC1(C)C)=O	1	Dataset2	train	train	train	train	train	train	train	train	train	train	1
S(=O)(=O)(C)c1ccc(cc1)C1=C(Oc2cc(F)c(F)cc2)C(OC1(C)C)=O	1	Dataset2	train	train	train	train	train	train	train	train	train	train	0
S(=O)(=O)(C)c1ccc(cc1)C1=C(Oc2cc(F)cc(F)c2)C(OC1(C)C)=O	1	Dataset2	train	train	train	train	train	train	train	test	train	train	0
S(=O)(=O)(C)c1ccc(cc1)C1=C(Oc2cc(F)ccc2)C(OC1(C)C)=O	1	Dataset2	train	train	train	train	test	train	train	train	train	train	1
S(=O)(=O)(C)c1ccc(cc1)C1=C(Oc2ccc(cc2)C)C(OC1(C)C)=O	1	Dataset2	train	train	train	train	train	train	train	train	train	train	1
S(=O)(=O)(C)c1ccc(cc1)C1=C(Oc2ccc(F)cc2)C(OC1(C)C)=O	1	Dataset2	train	train	train	test	train	train	train	train	train	train	1
S(=O)(=O)(C)c1ccc(cc1)C1=C(Oc2ccc(F)cc2F)C(OC1(C)C)=O	1	Dataset2	train	train	train	test	train	train	test	train	train	test	1
S(=O)(=O)(C)c1ccc(cc1)C1=C(Oc2ccccc2)C(OC1(C)C)=O	1	Dataset2	train	train	train	test	train	train	train	train	train	train	1
S(=O)(=O)(C)c1ccc(cc1)C1=C(Oc2ccccc2C)C(OC1(C)C)=O	1	Dataset2	train	test	train	train	train	test	test	train	test	train	1
S(C1=C(C(OC1=O)(C)C)c1ccc(S(=O)(=O)C)cc1)c1ccccc1	0	Dataset2	train	train	train	train	train	train	train	test	train	train	0
Brc1ccc(OC2=C(C(OC2=O)(C)C)c2ccc(S(=O)(=O)C)cc2)nc1	1	Dataset2	train	train	train	test	test	train	train	train	train	train	1
Clc1cc(Cl)cnc1OC1=C(C(OC1=O)(C)C)c1ccc(S(=O)(=O)C)cc1	1	Dataset2	test	train	train	train	train	train	test	train	train	train	0
Clc1ccc(OC2=C(C(OC2=O)(C)C)c2ccc(S(=O)(=O)C)cc2)nc1	1	Dataset2	train	train	test	test	test	train	train	train	train	train	1
Clc1cccnc1OC1=C(C(OC1=O)(C)C)c1ccc(S(=O)(=O)C)cc1	1	Dataset2	train	test	test	test	train	test	test	test	train	train	1
Clc1nc(OC2=C(C(OC2=O)(C)C)c2ccc(S(=O)(=O)C)cc2)ccc1	0	Dataset2	train	test	train	test	train	test	train	train	train	train	1
S(=O)(=O)(C)c1ccc(cc1)C1=C(Oc2c3c(ccc2)cncc3)C(OC1(C)C)=O	1	Dataset2	train	test	train	train	test	test	train	test	train	train	1
S(=O)(=O)(C)c1ccc(cc1)C1=C(Oc2cc3c([nH]cc3)cc2)C(OC1(C)C)=O	1	Dataset2	train	train	train	train	train	train	train	test	train	train	1
S(=O)(=O)(C)c1ccc(cc1)C1=C(Oc2cccnc2)C(OC1(C)C)=O	1	Dataset2	train	train	test	train	train	train	train	train	train	train	1
S(=O)(=O)(C)c1ccc(cc1)C1=C(Oc2ccncc2)C(OC1(C)C)=O	1	Dataset2	train	test	train	train	train	test	test	train	train	train	1
S(=O)(=O)(C)c1ccc(cc1)C1=C(Oc2nc3c(cc2)cccc3)C(OC1(C)C)=O	1	Dataset2	train	train	train	train	train	train	test	test	test	train	1
S(=O)(=O)(C)c1ccc(cc1)C1=C(Oc2ncc(cc2)C)C(OC1(C)C)=O	1	Dataset2	test	train	train	test	test	train	train	train	train	train	1
S(=O)(=O)(C)c1ccc(cc1)C1=C(Oc2ncc(cc2)C2CC2)C(OC1(C)C)=O	1	Dataset2	train	test	train	train	train	test	train	train	train	train	1
S(=O)(=O)(C)c1ccc(cc1)C1=C(Oc2ncc(F)cc2)C(OC1(C)C)=O	1	Dataset2	train	train	train	train	test	train	train	train	train	train	1
S(=O)(=O)(C)c1ccc(cc1)C1=C(Oc2ncccc2)C(OC1(C)C)=O	1	Dataset2	train	test	train	test	train	test	train	train	train	train	1
S(=O)(=O)(C)c1ccc(cc1)C1=C(Oc2ncccn2)C(OC1(C)C)=O	1	Dataset2	train	test	train	test	test	test	train	train	train	test	1
S(=O)(=O)(C)c1ccc(cc1)C1=C(Oc2nccnc2)C(OC1(C)C)=O	0	Dataset2	test	train	train	train	train	train	train	test	train	train	1
S(=O)(=O)(C)c1ccc(cc1)C1=C(Oc2ncnc3c2cccc3)C(OC1(C)C)=O	0	Dataset2	train	train	train	test	test	train	train	train	train	test	0
s1c2c(cc(OC3=C(C(OC3=O)(C)C)c3ccc(S(=O)(=O)C)cc3)cc2)cc1	1	Dataset2	train	test	train	train	test	test	train	train	test	train	1
Clc1ccc(cc1)C(=O)NNc1ccc(cc1)C	1	Dataset2	test	train	train	test	train	train	train	train	train	train	1
Clc1ccc(cc1)C(=O)NNc1ccc(Cl)cc1	1	Dataset2	test	train	train	train	train	train	test	train	test	train	1
Clc1ccc(cc1)C(=O)NNc1ccc(OC)cc1	1	Dataset2	train	train	test	train	train	train	train	train	train	train	1
Clc1ccc(cc1)C(=O)NNc1ccc(S(=O)(=O)C)cc1	0	Dataset2	train	train	train	test	train	train	train	test	train	train	0
Clc1ccc(cc1)C(=O)NNc1ccccc1	1	Dataset2	test	train	train	train	train	train	test	train	train	train	1
Clc1ccc(cc1)-c1nn(c2c1CC(F)CC2)-c1ccc(OC)cc1	0	Dataset2	train	test	train	train	train	test	train	train	train	train	0
Clc1ccc(cc1)-c1nn(c2c1CC(N(O)C(=O)C)CC2)-c1ccc(OC)cc1	0	Dataset2	train	train	train	train	train	train	train	test	train	train	0
Clc1ccc(cc1)-c1nn(c2c1CC(NOC(=O)C)CC2)-c1ccc(OC)cc1	0	Dataset2	train	train	train	train	train	train	train	test	train	train	1
Clc1ccc(cc1)-c1nn(c2c1CC(O)CC2)-c1ccc(OC)cc1	1	Dataset2	test	train	train	test	train	train	train	train	train	train	0
Clc1ccc(cc1)-c1nn(c2c1CCC2)-c1ccc(Cl)cc1	0	Dataset2	train	train	train	train	train	train	train	test	train	train	0
Clc1ccc(cc1)-c1nn(c2c1CCC2)-c1ccccc1	0	Dataset2	train	train	train	train	train	train	train	train	train	train	1
Clc1ccc(cc1)-c1nn(c2c1CCCC2)-c1ccc(S(=O)(=O)C)cc1	0	Dataset2	test	train	train	train	train	train	test	train	test	train	0
Clc1ccc(cc1)-c1nn(c2c1CCCC2)-c1ccccc1	1	Dataset2	train	train	train	train	train	train	train	train	train	train	1
Clc1ccc(cc1)-c1nn(c2c1CCCCC2)-c1ccc(cc1)C	1	Dataset2	train	train	test	train	train	train	train	train	train	train	1
Clc1ccc(cc1)-c1nn(c2c1CCCCC2)-c1ccc(Cl)cc1	0	Dataset2	test	train	train	train	train	train	test	train	train	test	1
Clc1ccc(cc1)-c1nn(c2c1CCCCC2)-c1ccc(OC)cc1	0	Dataset2	train	train	train	train	train	train	test	train	test	train	1
Clc1ccc(cc1)-c1nn(c2c1CCCCC2)-c1ccc(S(=O)(=O)C)cc1	0	Dataset2	train	test	test	train	train	test	train	train	test	train	0
Clc1ccc(cc1)-c1nn(c2c1CCCCC2)-c1ccccc1	1	Dataset2	test	train	train	train	train	train	train	test	train	train	1
Clc1ccc(NNC(=O)c2ccc(OC)cc2)cc1	1	Dataset2	train	train	train	test	train	train	train	train	train	train	1
Clc1ccc(NNC(=O)c2ccccc2)cc1	1	Dataset2	train	train	train	train	train	train	train	train	train	test	0
n1n(c2c(CCC2)c1-c1ccccc1)-c1ccccc1	0	Dataset2	train	train	train	train	train	train	train	train	train	test	0
n1n(c2c(CCCC2)c1-c1ccccc1)-c1ccccc1	1	Dataset2	test	train	train	train	train	train	train	test	test	train	1
n1n(c2c(CCCCC2)c1-c1ccccc1)-c1ccccc1	1	Dataset2	train	train	train	train	train	train	train	train	train	test	1
O(C)c1ccc(cc1)C(=O)NNc1ccccc1	0	Dataset2	train	test	train	test	train	test	train	test	test	test	1
O(C)c1ccc(cc1)-c1nn(c2c1CCCCC2)-c1ccccc1	0	Dataset2	test	train	train	test	train	train	train	test	train	train	1
O(C)c1ccc(NNC(=O)c2ccccc2)cc1	1	Dataset2	train	train	train	train	train	train	train	train	train	train	1
O=C(NNc1ccc(cc1)C)c1ccccc1	1	Dataset2	train	train	train	train	train	train	train	train	test	train	1
O=C(NNc1ccccc1)c1ccccc1	0	Dataset2	train	train	test	train	train	train	train	train	train	train	1
S(=O)(=O)(C)c1ccc(-n2nc(c3CCCCc23)-c2ccc(F)cc2)cc1	0	Dataset2	train	train	train	train	train	train	train	test	test	train	1
S(=O)(=O)(C)c1ccc(NNC(=O)c2ccccc2)cc1	0	Dataset2	train	train	train	train	train	train	train	test	train	train	0
Clc1cc(N2CC(=C(c3ccccc3)C2=O)c2ccc(S(=O)(=O)C)cc2)ccc1	1	Dataset2	train	train	train	train	train	train	train	train	train	train	0
Clc1ccccc1N1CC(=C(c2ccc(OC)cc2)C1=O)c1ccc(S(=O)(=O)C)cc1	1	Dataset2	train	train	train	test	train	train	train	train	test	test	1
S(=O)(=O)(C)c1ccc(cc1)C=1CN(C(=O)C=1c1cc(F)c(F)cc1)c1ccccc1	1	Dataset2	train	train	train	train	train	train	train	test	train	test	1
S(=O)(=O)(C)c1ccc(cc1)C=1CN(C(=O)C=1c1ccc(F)cc1)c1ccc(cc1)C	0	Dataset2	train	train	train	train	test	train	train	train	train	train	0
S(=O)(=O)(C)c1ccc(cc1)C=1CN(C(=O)C=1c1ccc(F)cc1)c1ccc(cc1)C(F)(F)F	1	Dataset2	train	train	train	train	test	train	test	train	train	train	1
S(=O)(=O)(C)c1ccc(cc1)C=1CN(C(=O)C=1c1ccc(F)cc1)c1ccc(OC)cc1	0	Dataset2	train	test	train	train	train	test	train	train	train	train	0
S(=O)(=O)(C)c1ccc(cc1)C=1CN(C(=O)C=1c1ccc(F)cc1)c1ccccc1	1	Dataset2	train	train	train	train	train	train	train	train	train	train	1
S(=O)(=O)(C)c1ccc(cc1)C=1CN(C(=O)C=1c1ccc(F)cc1)c1ccccc1F	1	Dataset2	train	train	train	test	train	train	train	train	train	train	1
S(=O)(=O)(C)c1ccc(cc1)C=1CN(C(=O)C=1c1ccc(F)cc1)c1ccccc1OC	0	Dataset2	train	train	train	test	train	train	train	train	train	train	1
S(=O)(=O)(C)c1ccc(cc1)C=1CN(C(=O)C=1c1ccc(OC)cc1)c1cc(F)ccc1	1	Dataset2	test	test	train	train	train	test	train	train	train	train	1
S(=O)(=O)(C)c1ccc(cc1)C=1CN(C(=O)C=1c1ccc(OC)cc1)c1ccc(F)cc1	1	Dataset2	test	train	train	train	train	train	train	train	train	test	1
S(=O)(=O)(C)c1ccc(cc1)C=1CN(C(=O)C=1c1ccc(OC)cc1)c1ccccc1	1	Dataset2	train	train	train	train	train	train	train	test	test	test	0
S(=O)(=O)(C)c1ccc(cc1)C=1CN(C(=O)C=1c1ccccc1)c1ccc(cc1)C	1	Dataset2	train	train	train	test	test	train	train	train	train	train	1
S(=O)(=O)(C)c1ccc(cc1)C=1CN(C(=O)C=1c1ccccc1)c1ccc(cc1)C(F)(F)F	1	Dataset2	train	train	train	train	train	train	train	train	test	train	1
S(=O)(=O)(C)c1ccc(cc1)C=1CN(C(=O)C=1c1ccccc1)c1ccc(F)cc1	1	Dataset2	train	train	train	train	train	train	train	test	train	train	0
S(=O)(=O)(C)c1ccc(cc1)C=1CN(C(=O)C=1c1ccccc1)c1ccccc1	1	Dataset2	train	train	train	train	train	train	test	test	test	train	1
S(=O)(=O)(C)c1ccc(cc1)C=1CN(C(=O)C=1c1ccccc1)c1ccccc1F	1	Dataset2	test	test	train	train	train	test	train	train	train	train	0
S(=O)(=O)(C)c1ccc(cc1)[C@H]([C@@H](CCC(=O)[O-])c1ccccc1)CO.[Na+]	0	Dataset2	test	test	train	train	test	test	train	train	train	train	0
S(=O)(=O)(C)c1ccc(cc1)[C@H]([C@H](C(O)=O)c1ccccc1)CO	0	Dataset2	train	test	train	train	train	test	train	train	train	train	0
S(=O)(=O)(C)c1ccc(cc1)[C@H]1COC(=O)[C@@H]1c1ccccc1	0	Dataset2	train	train	train	test	train	train	train	train	train	train	0
S(=O)(=O)(C)c1ccc(cc1)[C@H]1COC(=O)[C@H]1c1ccccc1	0	Dataset2	test	train	train	train	train	train	train	train	train	train	0
S(=O)(=O)(C)c1ccc(cc1)C=1COC(=O)C=1c1ccc(O)cc1	0	Dataset2	test	train	train	test	train	train	train	train	test	train	0
S(=O)(=O)(C)c1ccc(cc1)C=1COC(=O)C=1c1ccc(O[C@@H]2O[C@@H](C(O)=O)[C@@H](O)[C@H](O)[C@@H]2O)cc1	0	Dataset2	test	train	test	train	test	train	train	train	test	train	1
S(=O)(=O)(C)c1ccc(cc1)C1=C(c2ccccc2)C(OC1O)=O	0	Dataset2	train	train	train	train	test	train	test	test	test	test	0
S(=O)(=O)(C)c1ccc(cc1)C1=C(c2ccccc2)C(OC1O[C@@H]1O[C@@H](C(O)=O)[C@@H](O)[C@H](O)[C@@H]1O)=O	0	Dataset2	test	train	train	train	test	train	train	test	test	test	1
Brc1cc(ccc1)-c1nc(sc1)Cc1c2cc(OC)ccc2n(C(=O)c2ccc(Cl)cc2)c1C	1	Dataset2	train	train	test	train	train	train	train	train	test	train	1
Brc1ccc(cc1)C(=O)n1c2c(cc(OC)cc2)c(Cc2scc(n2)-c2ccc([N+](=O)[O-])cc2)c1C	1	Dataset2	train	train	train	test	train	train	train	train	train	train	1
Brc1ccc(cc1)C(=O)n1c2c(cc(OC)cc2)c(Cc2scc(n2)-c2ccc(Cl)cc2)c1C	1	Dataset2	train	test	train	train	test	test	test	train	train	train	0
Brc1ccc(cc1)-c1nc(sc1)Cc1c2cc(OC)ccc2n(C(=O)c2ccc(Br)cc2)c1C	1	Dataset2	train	train	test	test	train	train	train	train	train	train	1
Brc1ccc(cc1)-c1nc(sc1)Cc1c2cc(OC)ccc2n(C(=O)c2ccc(Cl)cc2)c1C	1	Dataset2	test	train	train	train	train	train	train	train	train	train	1
Clc1ccc(cc1)C(=O)n1c2c(cc(OC)cc2)c(Cc2nc(sc2)N)c1C	1	Dataset2	train	train	train	train	train	train	train	train	train	train	1
Clc1ccc(cc1)C(=O)n1c2c(cc(OC)cc2)c(Cc2scc(n2)-c2c3c(sc2)cccc3)c1C	1	Dataset2	train	train	test	test	train	train	train	train	train	train	1
Clc1ccc(cc1)C(=O)n1c2c(cc(OC)cc2)c(Cc2scc(n2)-c2cc3c(cc2)cccc3)c1C	1	Dataset2	train	test	train	train	test	test	test	train	train	train	0
Clc1ccc(cc1)C(=O)n1c2c(cc(OC)cc2)c(Cc2scc(n2)-c2ccc([N+](=O)[O-])cc2)c1C	1	Dataset2	train	test	test	train	train	test	test	train	train	test	0
Clc1ccc(cc1)C(=O)n1c2c(cc(OC)cc2)c(Cc2scc(n2)-c2ccc(cc2)C(O)=O)c1C	1	Dataset2	test	train	train	train	test	train	train	test	train	train	1
Clc1ccc(cc1)C(=O)n1c2c(cc(OC)cc2)c(Cc2scc(n2)-c2ccc(F)cc2)c1C	1	Dataset2	train	train	train	train	test	train	train	train	train	train	1
Clc1ccc(cc1)-c1nc(sc1)Cc1c2cc(OC)ccc2n(C(=O)c2ccc(Cl)cc2)c1C	1	Dataset2	train	train	test	train	train	train	train	train	train	train	0
Clc1sc(cc1)-c1nc(oc1-c1ccc(S(=O)(=O)C)cc1)C	1	Dataset2	train	test	test	train	test	test	test	train	train	train	1
Clc1sc(cc1)-c1nc(oc1-c1ccc(S(=O)(=O)N)cc1)C	1	Dataset2	test	train	train	train	train	train	train	test	train	train	0
Clc1sc(cc1)-c1oc(nc1-c1ccc(S(=O)(=O)C)cc1)C	0	Dataset2	train	train	test	train	test	train	train	train	test	train	1
S(=O)(=O)(C)c1ccc(cc1)-c1nc(oc1-c1ccc(F)cc1)C	0	Dataset2	train	test	train	train	train	test	train	train	train	train	0
S(=O)(=O)(C)c1ccc(cc1)-c1oc(nc1-c1ccc(F)cc1)C	1	Dataset2	test	train	train	train	train	train	train	train	train	test	1
S(=O)(=O)(C)c1ccc(cc1)-c1oc(nc1C1CCCC1)C	0	Dataset2	train	train	train	train	train	train	train	train	train	train	0
S(=O)(=O)(C)c1ccc(cc1)-c1oc(nc1C1CCCCC1)C	1	Dataset2	test	test	train	test	train	test	train	test	train	train	1
S(=O)(=O)(C)c1ccc(cc1)-c1oc(nc1-c1ccccc1)C	1	Dataset2	train	train	train	train	train	train	test	train	train	train	1
S(=O)(=O)(C)c1ccc(cc1)-c1oc(nc1C1CCCCC1)-c1ccccc1	0	Dataset2	test	train	train	train	train	train	train	train	train	train	0
S(=O)(=O)(C)c1ccc(cc1)-c1oc(nc1C1CCCCC1)CC	1	Dataset2	test	train	train	train	train	train	train	train	train	train	1
S(=O)(=O)(C)c1ccc(cc1)-c1oc(nc1C1CCCCCC1)C	1	Dataset2	train	train	train	train	train	train	test	test	train	test	1
S(=O)(=O)(CC)c1ccc(cc1)-c1oc(nc1-c1ccc(F)cc1)C	0	Dataset2	train	train	test	train	test	train	test	train	train	train	0
S(=O)(=O)(N)c1ccc(cc1)-c1oc(nc1-c1ccc(F)cc1)C	1	Dataset2	train	test	train	train	test	test	test	train	test	train	1
S(=O)(=O)(N)c1ccc(cc1)-c1oc(nc1C1CCCCC1)C	1	Dataset2	train	train	test	test	train	train	test	train	train	train	1
S(=O)(=O)(NC)c1ccc(cc1)-c1oc(nc1C1CCCCC1)C	0	Dataset2	test	train	train	train	train	train	test	train	train	train	0
s1c(ccc1C)-c1nc(oc1-c1ccc(S(=O)(=O)C)cc1)C	1	Dataset2	train	train	train	test	train	train	train	train	train	test	1
s1c(ccc1CC)-c1nc(oc1-c1ccc(S(=O)(=O)C)cc1)C	1	Dataset2	train	train	test	train	train	train	train	train	test	test	1
Brc1cnn(c1-c1ccc(Cl)cc1)-c1ccc(S(=O)(=O)N)cc1	1	Dataset2	test	train	train	test	test	train	train	train	train	train	1
Clc1c(n(nc1C#N)-c1ccc(S(=O)(=O)N)cc1)-c1ccc(Cl)cc1	1	Dataset2	train	train	train	train	train	train	train	train	test	train	1
Clc1c(n(nc1C(=O)N)-c1ccc(S(=O)(=O)N)cc1)-c1ccc(Cl)cc1	0	Dataset2	train	test	train	train	train	test	train	test	train	train	0
Clc1c(n(nc1C(F)(F)F)-c1ccc(S(=O)(=O)N)cc1)-c1ccc(Cl)cc1	1	Dataset2	test	train	train	train	train	train	train	test	test	train	1
Clc1c(n(nc1C)-c1ccc(S(=O)(=O)N)cc1)-c1ccccc1	1	Dataset2	train	train	test	test	train	train	train	train	train	test	0
Clc1c(n(nc1CO)-c1ccc(S(=O)(=O)N)cc1)-c1ccc(Cl)cc1	1	Dataset2	train	train	train	train	train	train	train	train	train	train	1
Clc1cc(cc(C)c1OC)-c1n(nc(c1)C(F)(F)F)-c1ccc(S(=O)(=O)N)cc1	1	Dataset2	train	test	train	test	train	test	test	train	train	train	1
Clc1cc(ccc1Cl)-c1n(nc(c1)C(F)(F)F)-c1ccc(S(=O)(=O)N)cc1	1	Dataset2	train	train	test	train	test	train	train	train	train	train	1
Clc1cc(ccc1NC)-c1n(nc(c1)C(F)(F)F)-c1ccc(S(=O)(=O)N)cc1	1	Dataset2	test	train	train	train	train	train	test	train	train	train	1
Clc1cc(Cl)ccc1-c1n(nc(c1)C(F)(F)F)-c1ccc(S(=O)(=O)N)cc1	1	Dataset2	train	train	train	train	train	train	train	train	test	test	1
Clc1ccc(cc1)-c1n(nc(C(F)(F)F)c1C)-c1ccc(S(=O)(=O)N)cc1	1	Dataset2	test	test	train	train	train	test	train	test	test	train	1
Clc1ccc(cc1)-c1n(nc(C(F)(F)F)c1CC)-c1ccc(S(=O)(=O)N)cc1	1	Dataset2	train	train	train	test	test	train	test	test	test	test	1
Clc1ccc(cc1)-c1n(nc(c1)C(F)(F)F)-c1ccc(S(=O)(=O)N)cc1	1	Dataset2	train	train	train	train	train	train	train	train	train	train	1
Clc1ccc(cc1)-c1n(nc(c1)CO)-c1ccc(S(=O)(=O)N)cc1	1	Dataset2	test	train	test	train	train	train	train	train	train	train	1
Clc1ccc(cc1)-c1n(ncc1S(=O)(=O)C)-c1ccc(S(=O)(=O)N)cc1	0	Dataset2	train	test	train	train	train	test	train	train	test	train	0
Clc1ccccc1-c1n(nc(c1)C(F)(F)F)-c1ccc(S(=O)(=O)N)cc1	1	Dataset2	train	train	train	train	train	train	train	train	train	train	1
Clc1cnn(c1-c1ccccc1)-c1ccc(S(=O)(=O)N)cc1	1	Dataset2	train	train	train	train	train	train	train	train	test	train	1
S(=O)(=O)(N)c1ccc(-n2nc(C(F)(F)F)c(F)c2-c2ccccc2)cc1	1	Dataset2	train	train	train	train	test	train	train	train	train	train	1
S(=O)(=O)(N)c1ccc(-n2nc(C(F)(F)F)c(O)c2-c2ccccc2)cc1	0	Dataset2	train	test	test	train	train	test	train	train	train	train	0
S(=O)(=O)(N)c1ccc(-n2nc(C(F)(F)F)c(OC)c2-c2ccccc2)cc1	1	Dataset2	train	train	train	test	train	train	train	test	train	train	1
S(=O)(=O)(N)c1ccc(-n2nc(cc2-c2cc(C)c(OC)cc2)C(F)(F)F)cc1	1	Dataset2	train	test	train	train	test	test	train	train	train	train	1
S(=O)(=O)(N)c1ccc(-n2nc(cc2-c2cc(CC)c(OC)cc2)C(F)(F)F)cc1	1	Dataset2	test	train	train	train	train	train	test	train	train	train	1
S(=O)(=O)(N)c1ccc(-n2nc(cc2-c2cc(ccc2)C)C(F)(F)F)cc1	1	Dataset2	train	train	train	train	train	train	train	train	train	test	1
S(=O)(=O)(N)c1ccc(-n2nc(cc2-c2cc(F)c(N(C)C)cc2)C(F)(F)F)cc1	1	Dataset2	train	train	train	train	train	train	train	train	train	train	1
S(=O)(=O)(N)c1ccc(-n2nc(cc2-c2cc(F)ccc2)C(F)(F)F)cc1	0	Dataset2	train	train	train	train	test	train	train	train	train	train	1
S(=O)(=O)(N)c1ccc(-n2nc(cc2-c2cc(OC)c(OC)cc2)C(F)(F)F)cc1	1	Dataset2	test	train	train	train	train	train	test	test	train	test	1
S(=O)(=O)(N)c1ccc(-n2nc(cc2-c2ccc([N+](=O)[O-])cc2)C(F)(F)F)cc1	0	Dataset2	train	test	train	train	train	test	test	test	test	test	0
S(=O)(=O)(N)c1ccc(-n2nc(cc2-c2ccc(cc2)C(F)(F)F)C(F)(F)F)cc1	0	Dataset2	train	test	test	train	train	test	train	train	train	train	0
S(=O)(=O)(N)c1ccc(-n2nc(cc2-c2ccc(cc2)CC)C(F)(F)F)cc1	1	Dataset2	test	train	test	train	train	train	train	train	test	train	1
S(=O)(=O)(N)c1ccc(-n2nc(cc2-c2ccc(cc2)CO)C(F)(F)F)cc1	0	Dataset2	train	train	train	train	train	train	test	train	train	train	0
S(=O)(=O)(N)c1ccc(-n2nc(cc2-c2ccc(cc2C)C)C(F)(F)F)cc1	1	Dataset2	train	test	train	train	train	test	test	test	train	train	1
S(=O)(=O)(N)c1ccc(-n2nc(cc2-c2ccc(F)cc2)C#N)cc1	1	Dataset2	train	train	train	train	train	train	train	train	train	train	1
S(=O)(=O)(N)c1ccc(-n2nc(cc2-c2ccc(F)cc2)C(F)(F)F)cc1	1	Dataset2	train	train	train	train	train	train	train	train	train	train	1
S(=O)(=O)(N)c1ccc(-n2nc(cc2-c2ccc(N(C)C)cc2)C(F)(F)F)cc1	1	Dataset2	train	train	train	train	train	train	train	train	train	test	1
S(=O)(=O)(N)c1ccc(-n2nc(cc2-c2ccc(N)cc2)C(F)(F)F)cc1	1	Dataset2	train	train	train	train	test	train	train	train	train	train	1
S(=O)(=O)(N)c1ccc(-n2nc(cc2-c2ccc(NC)cc2)C(F)(F)F)cc1	1	Dataset2	test	train	train	train	train	train	train	train	train	train	1
S(=O)(=O)(N)c1ccc(-n2nc(cc2-c2ccc(OC)cc2)C(F)(F)F)cc1	1	Dataset2	train	train	train	train	train	train	test	test	test	train	1
S(=O)(=O)(N)c1ccc(-n2nc(cc2-c2ccccc2)C)cc1	0	Dataset2	train	test	train	train	test	test	train	train	train	train	0
S(=O)(=O)(N)c1ccc(-n2nc(cc2-c2ccccc2C)C(F)(F)F)cc1	1	Dataset2	test	train	test	test	train	train	train	train	train	train	1
S(=O)(=O)(N)c1ccc(-n2nc(cc2-c2ccccc2F)C(F)(F)F)cc1	1	Dataset2	train	train	train	test	train	train	train	test	train	train	1
S(=O)(=O)(N)c1ccc(-n2nc(cc2-c2ccccc2N(C)C)C(F)(F)F)cc1	0	Dataset2	train	train	test	train	train	train	test	train	train	train	0
S(=O)(=O)(N)c1ccc(-n2nc(cc2-c2ccccc2OC)C(F)(F)F)cc1	1	Dataset2	train	train	test	train	train	train	train	train	train	train	1
S(=O)(=O)(N)c1ccc(-n2ncc(C#N)c2-c2ccc(cc2)C)cc1	1	Dataset2	train	train	train	test	train	train	train	train	test	test	1
S(=O)(=O)(N)c1ccc(-n2ncc(C)c2-c2ccccc2)cc1	0	Dataset2	test	test	train	train	train	test	test	train	train	train	0
S(=O)(=O)(N)c1ccc(-n2ncc(F)c2-c2ccccc2)cc1	0	Dataset2	train	train	train	train	train	train	train	train	train	train	1
S(=O)(=O)(N)c1ccc(-n2ncc(N)c2-c2ccccc2)cc1	0	Dataset2	train	test	test	train	train	test	train	test	train	train	0
S(C)c1ccc(cc1)-c1n(nc(c1)C(F)(F)F)-c1ccc(S(=O)(=O)N)cc1	1	Dataset2	train	train	train	train	train	train	train	train	train	train	0
S(C)c1ccc(cc1C)-c1n(nc(c1)C(F)(F)F)-c1ccc(S(=O)(=O)N)cc1	1	Dataset2	train	train	train	train	train	train	train	train	test	test	1
BrCCNC(=O)c1ccccc1Nc1c(Cl)c(ccc1Cl)C	1	Dataset2	train	test	train	train	train	test	train	train	train	train	1
Clc1c(Nc2ccccc2C(=O)N[C@@H](C(O)=O)C)c(Cl)ccc1C	0	Dataset2	train	test	train	train	train	test	train	test	train	train	0
Clc1c(Nc2ccccc2C(=O)N[C@@H](C(OC)=O)C)c(Cl)ccc1C	0	Dataset2	train	test	test	train	train	test	train	train	train	train	0
Clc1c(Nc2ccccc2C(=O)N[C@H](C(O)=O)C)c(Cl)ccc1C	0	Dataset2	train	train	train	train	test	train	train	train	train	test	1
Clc1c(Nc2ccccc2C(=O)N[C@H](C(OC)=O)C)c(Cl)ccc1C	0	Dataset2	test	train	train	train	train	train	test	train	train	train	1
Clc1c(Nc2ccccc2C(=O)NC)c(Cl)ccc1C	0	Dataset2	train	train	train	test	train	train	train	train	test	train	1
Clc1c(Nc2ccccc2C(=O)NCC(O)=O)c(Cl)ccc1C	1	Dataset2	train	train	train	train	train	train	train	test	test	train	1
Clc1c(Nc2ccccc2C(=O)NCC(OC)=O)c(Cl)ccc1C	0	Dataset2	train	train	train	train	train	train	train	train	test	train	0
Clc1c(Nc2ccccc2C(=O)NCC(OCC)=O)c(Cl)ccc1C	1	Dataset2	train	test	train	train	train	test	train	train	train	train	1
Clc1c(Nc2ccccc2C(=O)NCCc2ccccc2)c(Cl)ccc1C	0	Dataset2	train	train	train	train	train	train	train	train	train	train	1
Clc1c(Nc2ccccc2C(=O)NCCCCCCCC)c(Cl)ccc1C	1	Dataset2	train	test	train	train	test	test	test	train	train	train	1
Clc1c(Nc2ccccc2C(=O)NCCCCl)c(Cl)ccc1C	1	Dataset2	train	train	train	train	test	train	test	train	train	train	1
Clc1c(Nc2ccccc2C(=O)NCCCOC)c(Cl)ccc1C	1	Dataset2	train	train	train	train	train	train	train	train	train	train	1
Clc1c(Nc2ccccc2C(=O)NCCO)c(Cl)ccc1C	1	Dataset2	test	train	train	test	train	train	train	train	train	train	0
Clc1c(Nc2ccccc2C(=O)NCCOC)c(Cl)ccc1C	1	Dataset2	train	train	train	train	train	train	test	train	test	train	1
Clc1c(Nc2ccccc2C(=O)NCCOc2ccccc2)c(Cl)ccc1C	1	Dataset2	train	train	train	train	train	train	train	train	train	train	1
Clc1c(Nc2ccccc2C(=O)NNCc2ccccc2)c(Cl)ccc1C	0	Dataset2	test	test	train	train	train	test	train	train	train	train	0
Clc1c(Nc2ccccc2C(=O)NOC(C)(C)C)c(Cl)ccc1C	0	Dataset2	test	test	train	train	train	test	train	test	test	test	0
Clc1c(Nc2ccccc2C(=O)NOC)c(Cl)ccc1C	1	Dataset2	train	train	train	train	test	train	train	train	train	train	1
Clc1c(Nc2ccccc2C(=O)NOCc2ccc([N+](=O)[O-])cc2)c(Cl)ccc1C	0	Dataset2	train	train	train	train	train	train	test	train	train	train	0
Clc1c(Nc2ccccc2C(=O)NOCc2ccccc2)c(Cl)ccc1C	1	Dataset2	test	train	train	train	train	train	train	train	train	train	1
Clc1c(Nc2ccccc2C(O)=O)c(Cl)ccc1C	1	Dataset2	train	test	test	train	train	test	train	train	train	test	1
Clc1c(Nc2ccccc2C(OC)=O)c(Cl)ccc1C	0	Dataset2	test	train	train	train	test	train	train	train	test	train	0
Clc1c(Nc2ccccc2C(Oc2ccc(NC(=O)C)cc2)=O)c(Cl)ccc1C	0	Dataset2	test	train	test	train	train	train	train	train	train	train	0
O(CC)C(=O)\C=C\c1cc(cc(c1)CC)C(=O)c1ccccc1	0	Dataset2	train	train	train	train	train	train	train	train	train	train	0
O=C(c1cc(cc(c1)\C=C\C(=O)N)CC)c1ccccc1	0	Dataset2	train	train	train	test	train	train	train	train	test	train	0
OC(=O)\C=C\c1cc(cc(c1)CC)C(=O)c1ccccc1	0	Dataset2	train	train	train	train	train	train	train	train	test	train	1
S(=O)(=O)(\C=C\c1cc(cc(c1)C(C(O)=O)C)C(=O)c1ccccc1)C	0	Dataset2	train	test	test	train	train	test	train	train	train	train	1
S(=O)(=O)(N)\C=C\c1cc(C(=O)c2ccccc2)c(cc1)C	0	Dataset2	train	test	train	train	test	test	train	train	train	test	1
S(=O)(=O)(N)\C=C\c1cc(C(=O)c2ccccc2)c(cc1)CC	1	Dataset2	train	train	train	train	train	train	train	train	train	train	1
S(=O)(=O)(N)\C=C\c1cc(cc(c1)\C=C(\C)/C)C(=O)c1ccccc1	1	Dataset2	train	train	train	train	train	train	train	train	train	test	1
S(=O)(=O)(N)\C=C\c1cc(cc(c1)C#N)C(=O)c1ccccc1	0	Dataset2	train	train	train	train	train	train	test	test	test	test	0
S(=O)(=O)(N)\C=C\c1cc(cc(c1)C(=O)C)C(=O)c1ccccc1	0	Dataset2	test	test	train	train	train	test	test	train	test	train	0
S(=O)(=O)(N)\C=C\c1cc(cc(c1)CC)C(=O)c1ccccc1	1	Dataset2	train	train	train	train	test	train	train	train	train	test	1
S(=O)(=O)(N)\C=C\c1cc(cc(c1)CN(CC)CC)C(=O)c1ccccc1	0	Dataset2	train	train	test	train	train	train	test	test	train	train	0
S(=O)(=O)(N)\C=C\c1cc(cc(c1)CO)C(=O)c1ccccc1	0	Dataset2	train	train	train	train	train	train	train	train	train	test	0
S(=O)(=O)(N)\C=C\c1ccc(cc1CC)C(=O)c1ccccc1	0	Dataset2	test	train	train	train	train	train	train	train	train	train	0
S(=O)(=O)(N)\C=C\c1ccc(cc1CO)C(=O)c1ccccc1	0	Dataset2	train	train	train	train	train	train	test	train	train	train	0
Clc1ccc(cc1)-c1n(S(=O)(=O)N)nc(c1)COc1cc(cc(F)c1)C1(OC)CCOCC1	1	Dataset2	train	test	train	train	train	test	train	train	test	train	1
S(=O)(=O)(C)c1ccc(-n2nc(cc2-c2ccccc2)C(OCC)=O)cc1	0	Dataset2	train	test	train	train	train	test	train	test	train	train	0
S(=O)(=O)(C)c1ccc(-n2nc(cc2-c2ccccc2)C)cc1	0	Dataset2	train	train	train	train	train	train	train	train	train	train	1
S(=O)(=O)(C)c1ccc(-n2nc(cc2-c2ccccc2)CCCC)cc1	0	Dataset2	train	train	train	train	train	train	train	train	test	train	0
S(=O)(=O)(C)c1ccc(-n2nc(cc2-c2ccccc2)CO)cc1	0	Dataset2	train	test	train	train	train	test	train	train	test	test	0
S(=O)(=O)(N)c1oc(nc1-c1ccc(F)cc1)COc1cc(cc(F)c1)C1(OC)CCOCC1	1	Dataset2	train	train	train	train	train	train	train	train	train	train	1
s1c2c(cc1C(N(O)C(=O)N)C)cccc2	0	Dataset2	train	test	train	train	train	test	test	test	test	test	0
Clc1ccc(cc1)C(=O)n1c2c(cc(OC)cc2)c(CC(=O)N[C@@H](C(C)C)CO)c1C	1	Dataset2	train	train	train	train	train	train	train	test	test	train	1
Clc1ccc(cc1)C(=O)n1c2c(cc(OC)cc2)c(CC(=O)N[C@@H](C(CC)C)CO)c1C	1	Dataset2	train	train	train	train	train	train	train	train	train	train	1
Clc1ccc(cc1)C(=O)n1c2c(cc(OC)cc2)c(CC(=O)N[C@@H](CC(C)C)CO)c1C	1	Dataset2	train	train	train	train	train	train	train	train	test	test	1
Clc1ccc(cc1)C(=O)n1c2c(cc(OC)cc2)c(CC(=O)N[C@@H](CC)C)c1C	1	Dataset2	train	train	train	train	train	train	train	train	train	train	1
Clc1ccc(cc1)C(=O)n1c2c(cc(OC)cc2)c(CC(=O)N[C@@H](CC)CO)c1C	1	Dataset2	train	train	test	train	test	train	train	train	train	train	1
Clc1ccc(cc1)C(=O)n1c2c(cc(OC)cc2)c(CC(=O)N[C@@H](Cc2ccccc2)CO)c1C	1	Dataset2	train	train	train	train	train	train	train	test	train	train	1
Clc1ccc(cc1)C(=O)n1c2c(cc(OC)cc2)c(CC(=O)N[C@@H](CCSC)CO)c1C	1	Dataset2	train	train	train	train	train	train	train	train	train	train	1
Clc1ccc(cc1)C(=O)n1c2c(cc(OC)cc2)c(CC(=O)N[C@@H](CO)C)c1C	1	Dataset2	train	train	train	train	train	train	train	train	train	train	1
Clc1ccc(cc1)C(=O)n1c2c(cc(OC)cc2)c(CC(=O)N[C@@H](CO)c2ccccc2)c1C	1	Dataset2	train	train	test	train	train	train	train	train	train	test	1
Clc1ccc(cc1)C(=O)n1c2c(cc(OC)cc2)c(CC(=O)N[C@@H](COC)C)c1C	1	Dataset2	train	train	test	train	train	train	train	test	test	train	0
Clc1ccc(cc1)C(=O)n1c2c(cc(OC)cc2)c(CC(=O)N[C@H](C(C)C)CO)c1C	1	Dataset2	train	train	train	train	train	train	train	train	train	train	1
Clc1ccc(cc1)C(=O)n1c2c(cc(OC)cc2)c(CC(=O)N[C@H](CC(C)C)CO)c1C	1	Dataset2	test	train	train	train	train	train	train	train	train	test	1
Clc1ccc(cc1)C(=O)n1c2c(cc(OC)cc2)c(CC(=O)N[C@H](CC)C)c1C	1	Dataset2	train	test	train	train	train	test	train	train	train	train	1
Clc1ccc(cc1)C(=O)n1c2c(cc(OC)cc2)c(CC(=O)N[C@H](CC)CO)c1C	1	Dataset2	train	train	train	train	train	train	train	train	test	test	0
Clc1ccc(cc1)C(=O)n1c2c(cc(OC)cc2)c(CC(=O)N[C@H](Cc2ccccc2)CO)c1C	1	Dataset2	test	train	train	train	train	train	train	train	test	test	1
Clc1ccc(cc1)C(=O)n1c2c(cc(OC)cc2)c(CC(=O)N[C@H](CCSC)CO)c1C	1	Dataset2	train	train	train	train	test	train	train	train	train	train	1
Clc1ccc(cc1)C(=O)n1c2c(cc(OC)cc2)c(CC(=O)N[C@H](CO)C)c1C	1	Dataset2	train	train	train	train	train	train	train	test	train	train	1
Clc1ccc(cc1)C(=O)n1c2c(cc(OC)cc2)c(CC(=O)N[C@H](CO)c2ccccc2)c1C	1	Dataset2	train	train	train	train	train	train	train	train	train	train	0
Clc1ccc(cc1)C(=O)n1c2c(cc(OC)cc2)c(CC(=O)N[C@H](COC)C)c1C	1	Dataset2	train	train	train	test	train	train	train	train	train	train	0
Clc1ccc(cc1)C(=O)n1c2c(cc(OC)cc2)c(CC(=O)NC(CO)(C)C)c1C	1	Dataset2	train	train	train	train	test	train	train	train	train	train	1
Clc1ccc(cc1)C(=O)n1c2c(cc(OC)cc2)c(CC(=O)NC[C@@H](O)C)c1C	1	Dataset2	test	train	train	train	test	train	train	test	train	test	1
Clc1ccc(cc1)C(=O)n1c2c(cc(OC)cc2)c(CC(=O)NC[C@@H](O)c2ccccc2)c1C	1	Dataset2	train	train	train	train	test	train	test	train	train	train	0
Clc1ccc(cc1)C(=O)n1c2c(cc(OC)cc2)c(CC(=O)NC[C@H](O)C)c1C	1	Dataset2	train	train	train	train	train	train	train	train	train	train	0
Clc1ccc(cc1)C(=O)n1c2c(cc(OC)cc2)c(CC(=O)NC[C@H](O)c2ccccc2)c1C	1	Dataset2	train	train	train	train	train	train	train	train	train	train	0
Clc1ccc(cc1)C(=O)n1c2c(cc(OC)cc2)c(CC(=O)NCCCCCCO)c1C	1	Dataset2	train	train	train	train	train	train	train	train	train	train	0
Clc1ccc(cc1)C(=O)n1c2c(cc(OC)cc2)c(CC(=O)NCCCCCO)c1C	1	Dataset2	train	train	train	test	train	train	test	train	test	train	1
Clc1ccc(cc1)C(=O)n1c2c(cc(OC)cc2)c(CC(=O)NCCCCO)c1C	1	Dataset2	train	train	train	train	train	train	train	train	train	test	1
Clc1ccc(cc1)C(=O)n1c2c(cc(OC)cc2)c(CC(=O)NCCCO)c1C	1	Dataset2	test	train	test	train	test	train	train	train	train	train	1
Clc1ccc(cc1)C(=O)n1c2c(cc(OC)cc2)c(CC(=O)NCCO)c1C	1	Dataset2	test	test	train	train	train	test	test	train	train	train	1
Clc1ccc(cc1)C(=O)n1c2c(cc(OC)cc2)c(CC(=O)NN2CCC[C@@H]2CO)c1C	0	Dataset2	train	train	train	train	train	train	train	train	train	test	0
Clc1ccc(cc1)C(=O)n1c2c(cc(OC)cc2)c(CC(=O)NN2CCC[C@H]2CO)c1C	0	Dataset2	train	train	test	train	train	train	train	train	train	train	1
S(=O)(=O)(C)c1ccc(cc1)C=1COC(=O)C=1c1cc(O)ccc1	0	Dataset2	train	test	train	train	train	test	train	train	train	train	0
S(=O)(=O)(C)c1ccc(cc1)C=1COC(=O)C=1c1cc(OC(=O)C)ccc1	1	Dataset2	test	train	train	train	train	train	test	train	test	train	1
S(=O)(=O)(C)c1ccc(cc1)C=1COC(=O)C=1c1ccc(OC(=O)C)cc1	1	Dataset2	train	train	train	train	train	train	train	train	train	train	0
S(=O)(=O)(C)c1ccc(cc1)C=1COC(=O)C=1c1ccccc1O	0	Dataset2	train	train	train	test	train	train	train	train	train	train	0
S(=O)(=O)(C)c1ccc(cc1)C=1COC(=O)C=1c1ccccc1OC(=O)C	1	Dataset2	train	train	train	train	train	train	train	train	train	train	1
Clc1ccc(OC2=C(C=NN(Cc3ccccc3)C2=O)c2ccc(S(=O)(=O)C)cc2)nc1	1	Dataset2	train	train	train	train	train	train	train	train	train	train	1
S(=O)(=O)(C)c1ccc(cc1)C=1C=NN(C(=O)C=1c1ccc(F)cc1)C1CC1	0	Dataset2	train	train	train	train	test	train	test	train	train	train	0
S(=O)(=O)(C)c1ccc(cc1)C=1C=NN(C(=O)C=1c1ccccc1)c1ccccc1	0	Dataset2	train	train	train	train	train	train	train	train	train	test	1
S(=O)(=O)(C)c1ccc(cc1)C=1C=NN(C(C)(C)C)C(=O)C=1c1ccccc1	0	Dataset2	train	train	train	test	train	train	test	test	train	train	1
S(=O)(=O)(C)c1ccc(cc1)C=1C=NN(C(C)C2CC2)C(=O)C=1c1ccc(F)cc1	0	Dataset2	train	train	test	train	train	train	train	train	train	test	0
S(=O)(=O)(C)c1ccc(cc1)C=1C=NN(C)C(=O)C=1c1ccccc1	0	Dataset2	train	train	test	test	train	train	train	train	train	train	1
S(=O)(=O)(C)c1ccc(cc1)C=1C=NN(C[C@@H]2C[C@@H]2C)C(=O)C=1c1ccc(F)cc1	0	Dataset2	train	test	test	train	test	test	train	test	train	train	0
S(=O)(=O)(C)c1ccc(cc1)C=1C=NN(C[C@@H]2C[C@H]2C)C(=O)C=1c1ccc(F)cc1	0	Dataset2	train	train	train	train	train	train	test	train	test	train	0
S(=O)(=O)(C)c1ccc(cc1)C=1C=NN(C[C@H]2C[C@@H]2C)C(=O)C=1c1ccc(F)cc1	1	Dataset2	train	train	train	test	train	train	train	train	train	train	1
S(=O)(=O)(C)c1ccc(cc1)C=1C=NN(C\C=C(\C)/C)C(=O)C=1c1ccc(F)cc1	1	Dataset2	train	train	test	train	train	train	test	train	train	train	1
S(=O)(=O)(C)c1ccc(cc1)C=1C=NN(CC(F)(F)F)C(=O)C=1c1ccccc1	0	Dataset2	train	train	train	train	train	train	test	train	train	train	1
S(=O)(=O)(C)c1ccc(cc1)C=1C=NN(CC2(CC2)C)C(=O)C=1c1ccc(F)cc1	1	Dataset2	test	train	train	train	test	train	train	train	train	test	1
S(=O)(=O)(C)c1ccc(cc1)C=1C=NN(CC2[C@H](C)[C@H]2C)C(=O)C=1c1ccc(F)cc1	0	Dataset2	test	train	train	train	test	train	train	train	test	train	1
S(=O)(=O)(C)c1ccc(cc1)C=1C=NN(CC2CC2(C)C)C(=O)C=1c1ccc(F)cc1	1	Dataset2	train	train	train	train	train	train	train	train	test	train	1
S(=O)(=O)(C)c1ccc(cc1)C=1C=NN(CC2CC2)C(=O)C=1c1ccc(F)cc1	0	Dataset2	test	test	train	train	train	test	train	train	train	test	1
S(=O)(=O)(C)c1ccc(cc1)C=1C=NN(CC2CC2)C(=O)C=1c1ccccc1	0	Dataset2	train	test	train	train	test	test	train	train	train	train	0
S(=O)(=O)(C)c1ccc(cc1)C=1C=NN(Cc2ccccc2)C(=O)C=1c1ccc(cc1)C	0	Dataset2	train	train	train	train	train	train	train	train	test	test	0
S(=O)(=O)(C)c1ccc(cc1)C=1C=NN(CC2CCCCC2)C(=O)C=1c1ccc(F)cc1	1	Dataset2	train	test	train	train	train	test	train	train	train	train	1
S(=O)(=O)(C)c1ccc(cc1)C=1C=NN(Cc2ccccc2)C(=O)C=1c1ccc(nc1)C	0	Dataset2	train	train	train	test	train	train	train	test	train	train	1
S(=O)(=O)(C)c1ccc(cc1)C=1C=NN(Cc2ccccc2)C(=O)C=1c1ccccc1	1	Dataset2	train	train	train	test	train	train	train	train	train	test	1
S(=O)(=O)(C)c1ccc(cc1)C=1C=NN(Cc2ccccc2)C(=O)C=1OC(C)C	0	Dataset2	train	train	train	test	test	train	train	test	test	train	1
S(=O)(=O)(C)c1ccc(cc1)C=1C=NN(Cc2ccccc2)C(=O)C=1Oc1ccc(F)cc1	1	Dataset2	train	train	train	test	train	train	train	train	train	train	0
S(=O)(=O)(C)c1ccc(cc1)C=1C=NN(Cc2ccccc2)C(=O)C=1OCC1CC1	1	Dataset2	train	train	train	train	train	train	train	train	test	train	1
S(=O)(=O)(C)c1ccc(cc1)C=1C=NN(Cc2ccccc2C)C(=O)C=1c1ccccc1	1	Dataset2	train	train	test	train	train	train	train	train	test	train	1
S(=O)(=O)(C)c1ccc(cc1)C=1C=NN(Cc2cccnc2)C(=O)C=1c1ccccc1	0	Dataset2	train	train	train	train	train	train	train	train	train	train	1
S(=O)(=O)(C)c1ccc(cc1)C=1C=NN(CCC2CC2)C(=O)C=1c1ccc(F)cc1	0	Dataset2	train	train	test	train	train	train	train	train	train	train	0
S(=O)(=O)(C)c1ccc(cc1)-c1cnnc(O)c1-c1ccccc1	0	Dataset2	train	train	train	train	train	train	train	train	train	test	1
S(C1=C(C=NN(Cc2ccccc2)C1=O)c1ccc(S(=O)(=O)C)cc1)c1ccccc1	0	Dataset2	train	train	train	test	train	train	train	train	test	test	0
s1cccc1CN1N=CC(=C(c2ccc(F)cc2)C1=O)c1ccc(S(=O)(=O)C)cc1	1	Dataset2	test	train	train	train	test	train	train	train	train	train	1
s1ccnc1CN1N=CC(=C(c2ccc(F)cc2)C1=O)c1ccc(S(=O)(=O)C)cc1	0	Dataset2	train	train	train	train	test	train	test	train	train	train	0
S(Cc1c(cccc1O)CCCCCCCCCCCCCCC)c1[nH]c2c(n1)cc(OC)cc2	1	Dataset2	train	train	train	train	train	train	train	train	train	test	1
S(Cc1c(cccc1OC)CCCCCCCCCCCCCCC)c1[nH]c2c(n1)cc([N+](=O)[O-])cc2	0	Dataset2	train	train	test	train	train	train	train	train	train	train	0
S(Cc1c(cccc1OC)CCCCCCCCCCCCCCC)c1[nH]c2c(n1)cc(cc2)C	0	Dataset2	train	train	train	train	train	train	train	train	train	train	0
S(Cc1c(cccc1OC)CCCCCCCCCCCCCCC)c1[nH]c2c(n1)cc(OC(F)F)cc2	0	Dataset2	train	train	train	test	train	train	train	train	train	train	0
S(Cc1c(cccc1OC)CCCCCCCCCCCCCCC)c1[nH]c2c(n1)cc(OC)cc2	0	Dataset2	train	train	train	train	train	train	train	test	train	train	1
S(Cc1c(cccc1OC)CCCCCCCCCCCCCCC)c1[nH]c2c(n1)cccc2	0	Dataset2	test	train	train	train	train	train	train	train	train	train	0
S(Cc1c(cccc1OC)CCCCCCCCCCCCCCC)c1oc2c(n1)cccc2	0	Dataset2	train	train	train	train	train	train	train	train	train	train	0
S(Cc1c(cccc1OCC)CCCCCCCCCCCCCCC)c1[nH]c2c(n1)cc([N+](=O)[O-])cc2	0	Dataset2	train	train	train	train	train	train	train	test	train	train	0
S(Cc1c(cccc1OCC)CCCCCCCCCCCCCCC)c1[nH]c2c(n1)cc(cc2)C	0	Dataset2	train	train	train	train	train	train	train	test	train	train	0
S(Cc1c(cccc1OCC)CCCCCCCCCCCCCCC)c1[nH]c2c(n1)cc(OC(F)F)cc2	0	Dataset2	train	train	train	train	train	train	train	test	train	train	0
S(Cc1c(cccc1OCC)CCCCCCCCCCCCCCC)c1[nH]c2c(n1)cc(OC)cc2	0	Dataset2	test	train	train	test	test	train	train	train	train	test	0
S(Cc1c(cccc1OCC)CCCCCCCCCCCCCCC)c1[nH]c2c(n1)cccc2	0	Dataset2	train	train	train	train	train	train	test	test	train	train	0
S(Cc1c(cccc1OCC)CCCCCCCCCCCCCCC)c1oc2c(n1)cccc2	0	Dataset2	train	train	train	train	train	train	test	train	train	test	1
s1c2c(nc1SCc1c(cccc1OC)CCCCCCCCCCCCCCC)cccc2	0	Dataset2	train	test	train	train	train	test	train	train	train	test	1
s1c2c(nc1SCc1c(cccc1OCC)CCCCCCCCCCCCCCC)cccc2	0	Dataset2	train	train	train	train	test	train	test	train	train	test	0
Brc1ccc(cc1)C1=C(C(OC1=O)(O)C)c1ccc(S(=O)(=O)C)cc1	0	Dataset2	train	train	train	train	train	train	train	train	train	train	0
Clc1cc(ccc1Cl)C1=C(C(OC1=O)(O)C)c1ccc(S(=O)(=O)C)cc1	1	Dataset2	train	train	train	test	train	train	train	train	train	train	0
Clc1cc(ccc1F)C1=C(C(OC1=O)(O)C)c1ccc(S(=O)(=O)C)cc1	0	Dataset2	train	train	train	train	train	train	train	test	train	train	0
Clc1cc(Cl)ccc1C1=C(C(OC1=O)(O)C)c1ccc(S(=O)(=O)C)cc1	0	Dataset2	train	train	test	train	train	train	train	test	train	train	1
Clc1ccc(cc1)C1=C(C(OC1=O)(O)C)c1ccc(S(=O)(=O)C)cc1	0	Dataset2	train	train	train	train	train	train	test	train	train	train	0
S(=O)(=O)(C)c1ccc(cc1)C1=C(c2cc(F)c(F)cc2)C(OC1(O)C)=O	0	Dataset2	train	train	train	train	train	train	train	train	train	test	0
S(=O)(=O)(C)c1ccc(cc1)C1=C(c2cc(F)cc(F)c2)C(OC1(O)C)=O	0	Dataset2	train	train	train	train	test	train	train	train	train	train	0
S(=O)(=O)(C)c1ccc(cc1)C1=C(c2cc(F)ccc2)C(OC1(O)C)=O	0	Dataset2	train	train	train	test	train	train	train	test	train	train	0
S(=O)(=O)(C)c1ccc(cc1)C1=C(c2cc3c(cc2)cccc3)C(OC1(O)C)=O	0	Dataset2	train	train	train	train	train	train	train	train	test	train	1
S(=O)(=O)(C)c1ccc(cc1)C1=C(c2ccc(cc2)C(C)C)C(OC1(O)C)=O	0	Dataset2	train	train	train	train	train	train	train	train	train	train	0
S(=O)(=O)(C)c1ccc(cc1)C1=C(c2ccc(F)cc2)C(OC1(O)C)=O	1	Dataset2	train	test	train	train	train	test	train	test	train	train	0
S(=O)(=O)(C)c1ccc(cc1)C1=C(c2ccc(F)cc2)C(OC1(OC(C)C)C)=O	1	Dataset2	train	train	train	test	train	train	train	train	train	test	1
S(=O)(=O)(C)c1ccc(cc1)C1=C(c2ccc(F)cc2)C(OC1(OC)C)=O	1	Dataset2	train	train	train	train	train	train	train	train	train	train	1
S(=O)(=O)(C)c1ccc(cc1)C1=C(c2ccc(F)cc2)C(OC1(OCC(F)(F)F)C)=O	1	Dataset2	train	train	train	train	test	train	train	train	train	test	1
S(=O)(=O)(C)c1ccc(cc1)C1=C(c2ccc(F)cc2)C(OC1(OCC)C)=O	1	Dataset2	test	train	train	train	train	train	train	test	train	train	1
S(=O)(=O)(C)c1ccc(cc1)C1=C(c2ccc(O)cc2)C(OC1(O)C)=O	0	Dataset2	train	train	train	train	train	train	train	train	train	train	0
S(=O)(=O)(C)c1ccc(cc1)C1=C(c2ccc(SC)cc2)C(OC1(O)C)=O	0	Dataset2	train	train	train	test	test	train	train	train	train	train	0
S(=O)(=O)(C)c1ccc(cc1)C1=C(c2ccccc2)C(OC1(O)C)=O	0	Dataset2	train	train	train	train	train	train	test	train	train	train	0
S(=O)(=O)(C)c1ccc(cc1)C1=C(Oc2cc(F)c(F)cc2)C(OC1(O)C)=O	0	Dataset2	train	train	test	train	train	train	train	test	train	train	0
S(C1=C(C(OC1=O)(O)C)c1ccc(S(=O)(=O)C)cc1)c1ccccc1	0	Dataset2	train	train	train	train	test	train	train	test	train	train	0
s1c2c(cc1C1=C(C(OC1=O)(O)C)c1ccc(S(=O)(=O)C)cc1)cccc2	0	Dataset2	test	train	train	train	train	train	train	train	train	train	0
s1cc(cc1)C1=C(C(OC1=O)(O)C)c1ccc(S(=O)(=O)C)cc1	0	Dataset2	train	test	train	train	train	test	train	train	train	train	0
s1cccc1C1=C(C(OC1=O)(O)C)c1ccc(S(=O)(=O)C)cc1	0	Dataset2	train	test	train	train	test	test	train	train	train	train	1
S(=O)(=O)(C)c1ccc(cc1)C1=C2C(OC1=O)CCc1c2cc(cc1)C	1	Dataset2	train	train	test	train	train	train	train	train	test	train	1
S(=O)(=O)(C)c1ccc(cc1)C1=C2C(OC1=O)CCc1c2cccc1	1	Dataset2	test	train	train	test	train	train	train	test	train	train	1
S(C)c1ccc(cc1)C1=C2C(OC1=O)CCc1c2cc(cc1)C	1	Dataset2	train	train	train	train	train	train	train	train	train	train	1
S(C)c1ccc(cc1)C1=C2C(OC1=O)CCc1c2cccc1	1	Dataset2	train	test	test	train	train	test	train	train	train	train	0
S(C)c1ccc(cc1)C1=C2c3c(CCC2(OC1=O)O)cccc3	1	Dataset2	train	train	train	train	train	train	test	train	train	train	1
S(C)c1ccc(cc1)C1=C2c3cc(ccc3CCC2(OC1=O)O)C	1	Dataset2	train	train	train	train	train	train	train	test	train	test	0
Brc1ccc(cc1)-c1n(nc(c1)C(F)(F)F)-c1cc(CO)c(S(=O)(=O)N)cc1	1	Dataset2	train	train	train	train	train	train	train	train	train	train	1
Clc1cc(ccc1)-c1n(nc(c1)C(F)(F)F)-c1cc(CO)c(S(=O)(=O)N)cc1	0	Dataset2	train	test	train	train	test	test	train	train	train	train	0
Clc1ccc(cc1)-c1n(nc(c1)C(F)(F)F)-c1cc(CNC(=O)C)c(S(=O)(=O)N)cc1	0	Dataset2	train	train	test	train	train	train	train	test	train	train	1
Clc1ccc(cc1)-c1n(nc(c1)C(F)(F)F)-c1cc(CO)c(S(=O)(=O)N)cc1	1	Dataset2	train	train	train	train	train	train	test	train	train	train	1
Clc1ccccc1-c1n(nc(c1)C(F)(F)F)-c1cc(CO)c(S(=O)(=O)N)cc1	0	Dataset2	train	train	train	train	train	train	train	train	train	test	0
S(=O)(=O)(C)c1ccc(-n2nc(cc2-c2ccc(OC)cc2)C(F)(F)F)cc1CO	0	Dataset2	train	train	train	train	train	train	train	train	train	train	0
S(=O)(=O)(N)c1ccc(-n2nc(cc2-c2cc(ccc2)C)C(F)(F)F)cc1CO	1	Dataset2	train	train	train	train	train	train	train	train	train	train	1
S(=O)(=O)(N)c1ccc(-n2nc(cc2-c2cc(F)ccc2)C(F)(F)F)cc1CO	0	Dataset2	test	train	train	test	train	train	test	test	test	test	1
S(=O)(=O)(N)c1ccc(-n2nc(cc2-c2ccc(cc2)C)C(F)(F)F)cc1CNC(=O)C	0	Dataset2	test	train	train	train	test	train	train	test	train	train	1
S(=O)(=O)(N)c1ccc(-n2nc(cc2-c2ccc(cc2)C)C(F)(F)F)cc1CO	1	Dataset2	train	test	train	train	test	test	train	train	train	train	1
S(=O)(=O)(N)c1ccc(-n2nc(cc2-c2ccc(cc2)C)C(F)(F)F)cc1COC(=O)CC	1	Dataset2	train	train	test	train	train	train	train	train	train	train	0
S(=O)(=O)(N)c1ccc(-n2nc(cc2-c2ccc(cc2)CC)C(F)(F)F)cc1CO	0	Dataset2	test	train	train	train	train	train	train	train	train	train	1
S(=O)(=O)(N)c1ccc(-n2nc(cc2-c2ccc(F)cc2)C(F)(F)F)cc1CO	0	Dataset2	train	train	test	train	train	train	train	train	train	train	0
S(=O)(=O)(N)c1ccc(-n2nc(cc2-c2ccc(OC)cc2)C(F)(F)F)cc1CNC(=O)C	0	Dataset2	test	test	test	train	train	test	train	train	train	train	0
S(=O)(=O)(N)c1ccc(-n2nc(cc2-c2ccc(OC)cc2)C(F)(F)F)cc1CO	1	Dataset2	train	train	train	train	train	train	train	train	train	test	1
S(=O)(=O)(N)c1ccc(-n2nc(cc2-c2ccc(OCC)cc2)C(F)(F)F)cc1CO	1	Dataset2	train	train	test	train	train	train	train	train	test	train	1
S(=O)(=O)(N)c1ccc(-n2nc(cc2-c2ccccc2)C(F)(F)F)cc1CO	0	Dataset2	train	test	test	test	train	test	train	train	train	test	0
S(=O)(=O)(N)c1ccc(-n2nc(cc2-c2ccccc2F)C(F)(F)F)cc1CO	0	Dataset2	train	train	test	train	train	train	train	train	train	test	0
S(=O)(=O)(N)c1ccc(-n2nc(cc2-c2ccccc2OC)C(F)(F)F)cc1CO	0	Dataset2	test	train	train	test	train	train	train	train	test	train	0
S(C)c1ccc(cc1)-c1n(nc(c1)C(F)(F)F)-c1cc(CO)c(S(=O)(=O)N)cc1	1	Dataset2	train	train	train	train	train	train	train	train	train	train	1
S(CC)c1ccc(cc1)-c1n(nc(c1)C(F)(F)F)-c1cc(CO)c(S(=O)(=O)N)cc1	0	Dataset2	train	train	train	train	train	train	train	train	train	train	0
O[C@@H]1CCC[C@H]1Cc1ccc(cc1)[C@@H](C(O)=O)C	0	Dataset2	train	train	train	train	train	train	train	test	train	train	0
O[C@@H]1CCC[C@H]1Cc1ccc(cc1)[C@H](C(O)=O)C	0	Dataset2	test	train	train	train	train	train	test	train	train	train	0
O[C@H]1CCC[C@@H]1Cc1ccc(cc1)[C@@H](C(O)=O)C	1	Dataset2	test	train	test	train	train	train	train	test	test	test	1
O[C@H]1CCC[C@@H]1Cc1ccc(cc1)[C@H](C(O)=O)C	0	Dataset2	test	train	train	train	train	train	train	train	train	train	0
O=C1CCCC1Cc1ccc(cc1)C(C(O)=O)C	0	Dataset2	train	train	train	train	train	train	train	test	train	train	1
OC1CCCC1Cc1ccc(cc1)C(C(O)=O)C	0	Dataset2	train	train	train	test	test	train	test	train	train	test	1
Brc1ccc(-n2nc(cc2-c2ccc(NC(=O)C)cc2)C(F)(F)F)cc1	1	Dataset2	train	train	test	train	train	train	train	train	test	train	0
Brc1ccc(-n2nc(cc2-c2ccc(NC(=O)C)cc2)C)cc1	1	Dataset2	train	train	train	train	train	train	train	test	test	train	1
Brc1ccc(-n2nc(cc2-c2ccc(NS(=O)(=O)C)cc2)C(F)(F)F)cc1	1	Dataset2	test	train	train	train	test	train	test	train	train	test	1
Brc1ccc(-n2nc(cc2-c2ccc(NS(=O)(=O)C)cc2)C)cc1	1	Dataset2	train	train	train	test	train	train	train	train	train	train	0
Clc1ccc(-n2nc(cc2-c2ccc(NS(=O)(=O)C)cc2)C(F)(F)F)cc1	1	Dataset2	train	train	test	train	train	train	test	test	train	test	1
Clc1ccc(-n2nc(cc2-c2ccc(NS(=O)(=O)C)cc2)C(F)F)cc1	1	Dataset2	train	train	test	train	train	train	train	train	train	train	1
Clc1ccc(-n2nc(cc2-c2ccc(NS(=O)(=O)C)cc2)C)cc1	1	Dataset2	train	train	train	train	test	train	train	train	train	test	1
FC(F)(F)c1nn(c(c1)-c1ccc(N)cc1)-c1ccc(OC)cc1	1	Dataset2	train	test	train	test	train	test	train	train	train	train	1
S(=O)(=O)(Nc1ccc(cc1)-c1n(nc(c1)C(F)(F)F)-c1ccc(F)cc1)C	1	Dataset2	train	train	train	train	train	train	train	train	train	train	1
S(=O)(=O)(Nc1ccc(cc1)-c1n(nc(c1)C(F)(F)F)-c1ccc(N(C)C)cc1)C	1	Dataset2	train	train	train	train	train	train	train	train	train	train	1
S(=O)(=O)(Nc1ccc(cc1)-c1n(nc(c1)C(F)(F)F)-c1ccc(N)cc1)C	0	Dataset2	train	test	train	train	train	test	train	train	train	test	0
S(=O)(=O)(Nc1ccc(cc1)-c1n(nc(c1)C(F)(F)F)-c1ccc(OC)cc1)C	1	Dataset2	train	test	test	train	train	test	test	train	test	train	1
S(=O)(=O)(Nc1ccc(cc1)-c1n(nc(c1)C(F)(F)F)-c1ccccc1)C	0	Dataset2	train	test	train	train	train	test	train	train	train	train	0
S(=O)(=O)(Nc1ccc(cc1)-c1n(nc(c1)C(F)F)-c1ccc(F)cc1)C	0	Dataset2	test	train	train	train	train	train	train	train	train	train	0
Clc1cc(Cl)ccc1Oc1c2c([nH]c1C)cc(S(=O)(=O)C)cc2	0	Dataset2	train	train	train	train	train	train	train	train	train	train	1
Clc1cc(OC)ccc1Sc1c2c([nH]c1C#N)cc(S(=O)(=O)C)cc2	0	Dataset2	train	test	test	train	train	test	train	test	test	train	0
Clc1ccc(cc1)Cc1c2c([nH]c1C)cc(S(=O)(=O)C)cc2	0	Dataset2	train	train	train	train	test	train	test	train	train	train	0
Clc1ccc(Oc2c3c([nH]c2C)cc(S(=O)(=O)C)cc3)cc1	0	Dataset2	train	train	train	train	train	train	train	train	train	train	0
Clc1ccccc1Cc1c2c([nH]c1C)cc(S(=O)(=O)C)cc2	0	Dataset2	train	test	train	test	test	test	train	train	test	train	1
Clc1ccccc1Sc1c2c([nH]c1C#N)cc(S(=O)(=O)C)cc2	1	Dataset2	train	train	test	train	train	train	train	train	train	train	1
Clc1ccccc1Sc1c2c([nH]c1COC(=O)C)cc(S(=O)(=O)C)cc2	0	Dataset2	test	train	train	train	test	train	train	test	train	test	0
Clc1ccccc1Sc1c2c([nH]c1CS(=O)(=O)C)cc(S(=O)(=O)C)cc2	0	Dataset2	test	train	train	train	train	train	train	train	train	train	0
S(=O)(=O)(C)c1c2c([nH]c(C)c2Oc2ccc(OC)cc2)ccc1	0	Dataset2	train	train	train	test	test	train	train	train	train	train	0
S(=O)(=O)(C)c1cc2[nH]c(C)c(c2cc1)C(=O)c1ccc(F)cc1	0	Dataset2	train	train	train	train	train	train	train	train	train	test	0
S(=O)(=O)(C)c1cc2[nH]c(C)c(c2cc1)C(=O)c1ccc(OC)cc1	0	Dataset2	train	test	train	train	train	test	train	train	train	test	0
S(=O)(=O)(C)c1cc2[nH]c(C)c(c2cc1)Cc1ccc(F)cc1	0	Dataset2	test	test	test	train	train	test	train	test	train	train	0
S(=O)(=O)(C)c1cc2[nH]c(C)c(c2cc1)Cc1ccc(F)cc1F	0	Dataset2	train	train	train	test	train	train	train	train	train	train	0
S(=O)(=O)(C)c1cc2[nH]c(C)c(c2cc1)Cc1ccc(OC)cc1	0	Dataset2	train	train	train	train	train	train	train	train	train	train	0
S(=O)(=O)(C)c1cc2[nH]c(C)c(Oc3ccc(F)cc3)c2cc1	0	Dataset2	train	train	train	train	train	train	train	train	train	train	0
S(=O)(=O)(C)c1cc2[nH]c(C)c(Oc3ccc(F)cc3F)c2cc1	0	Dataset2	train	train	train	test	test	train	train	test	train	train	0
S(=O)(=O)(C)c1cc2[nH]c(C)c(Oc3ccc(OC)cc3)c2cc1	0	Dataset2	train	train	train	train	train	train	train	test	train	train	0
S(=O)(=O)(c1c2c([nH]c1C)cc(S(=O)(=O)C)cc2)c1ccc(F)cc1	0	Dataset2	train	train	test	test	train	train	train	train	train	train	0
S(=O)(c1c2c([nH]c1C)cc(S(=O)(=O)C)cc2)c1ccc(F)cc1	0	Dataset2	train	train	train	train	train	train	train	test	train	train	0
S(c1c2c([nH]c1C#N)cc(S(=O)(=O)C)cc2)c1ccc(F)cc1	0	Dataset2	train	test	train	train	test	test	test	train	train	train	0
S(c1c2c([nH]c1C#N)cc(S(=O)(=O)C)cc2)c1ccc(F)cc1F	0	Dataset2	train	train	train	train	test	train	train	train	train	train	0
S(c1c2c([nH]c1C(=O)N)cc(S(=O)(=O)C)cc2)c1ccc(F)cc1	0	Dataset2	train	test	train	train	train	test	train	train	train	train	0
S(c1c2c([nH]c1C(=O)N)cc(S(=O)(=O)C)cc2)c1ccc(F)cc1F	0	Dataset2	test	train	train	test	train	train	train	train	train	test	1
S(c1c2c([nH]c1C(=O)NC)cc(S(=O)(=O)C)cc2)c1ccc(F)cc1F	0	Dataset2	test	train	train	train	train	train	train	test	train	train	0
S(c1c2c([nH]c1C(O)=O)cc(S(=O)(=O)C)cc2)c1ccc(F)cc1	0	Dataset2	train	train	train	train	train	train	train	train	train	test	0
S(c1c2c([nH]c1C(OC)=O)cc(S(=O)(=O)C)cc2)c1ccc(F)cc1	0	Dataset2	train	train	test	train	train	train	train	train	train	train	1
S(c1c2c([nH]c1C(OC)=O)cc(S(=O)(=O)C)cc2)c1ccc(F)cc1F	1	Dataset2	train	train	train	test	train	train	train	train	train	train	1
S(c1c2c([nH]c1C)cc(S(=O)(=O)C)cc2)c1ccc(F)cc1	0	Dataset2	train	test	train	train	train	test	train	test	train	test	0
S(c1c2c([nH]c1C)cc(S(=O)(=O)C)cc2)c1ccc(F)cc1F	1	Dataset2	train	train	train	train	train	train	train	train	test	train	1
S(c1c2c([nH]c1C)cc(S(=O)(=O)C)cc2)c1ccc(OC)cc1	0	Dataset2	test	train	train	train	test	train	train	test	train	train	0
S(c1c2c([nH]c1C)cc(S(=O)(=O)C)cc2)c1ncccc1	0	Dataset2	train	train	train	test	train	train	train	train	train	train	0
S(c1c2c([nH]c1CO)cc(S(=O)(=O)C)cc2)c1ccc(F)cc1	0	Dataset2	train	train	train	train	train	train	train	test	train	train	1
S(=O)(=O)(C)C1=Nn2nc(c(c2C=C1)-c1ccc(S(=O)(=O)C)cc1)-c1ccc(F)cc1	1	Dataset2	train	test	test	train	test	test	train	train	train	train	1
S(=O)(=O)(C)C1=Nn2nc(c(c2C=C1)-c1ccc(S(=O)(=O)N)cc1)-c1ccc(OCC)cc1	1	Dataset2	test	train	train	train	train	train	train	train	test	train	1
S(=O)(=O)(C)c1ccc(cc1)-c1c2n(nc1-c1cc(F)ccc1)N=CC=C2	1	Dataset2	train	train	test	train	train	train	test	test	train	train	0
S(=O)(=O)(C)c1ccc(cc1)-c1c2n(nc1-c1ccc(cc1)C)N=C(OC)C=C2	1	Dataset2	train	train	train	train	test	train	train	train	train	train	0
S(=O)(=O)(C)c1ccc(cc1)-c1c2n(nc1-c1ccc(cc1)C)N=CC=C2	1	Dataset2	train	test	train	test	test	test	train	train	train	train	1
S(=O)(=O)(C)c1ccc(cc1)-c1c2n(nc1-c1ccc(F)cc1)N=C(C=C2)C	1	Dataset2	train	train	train	train	test	train	test	train	train	train	1
S(=O)(=O)(C)c1ccc(cc1)-c1c2n(nc1-c1ccc(F)cc1)N=C(C=C2)CC	1	Dataset2	train	train	train	test	test	train	test	train	train	train	0
S(=O)(=O)(C)c1ccc(cc1)-c1c2n(nc1-c1ccc(F)cc1)N=C(OC(C)C)C=C2	1	Dataset2	train	train	train	test	test	train	test	test	train	train	0
S(=O)(=O)(C)c1ccc(cc1)-c1c2n(nc1-c1ccc(F)cc1)N=C(OC)C=C2	1	Dataset2	train	train	train	train	test	train	test	train	train	train	1
S(=O)(=O)(C)c1ccc(cc1)-c1c2n(nc1-c1ccc(F)cc1)N=C(OCC)C=C2	1	Dataset2	train	test	train	test	train	test	test	test	test	train	1
S(=O)(=O)(C)c1ccc(cc1)-c1c2n(nc1-c1ccc(F)cc1)N=CC=C2	1	Dataset2	test	test	train	train	train	test	train	train	train	train	1
S(=O)(=O)(C)c1ccc(cc1)-c1c2n(nc1-c1ccc(OC)cc1)N=CC=C2	1	Dataset2	train	train	train	train	train	train	train	train	test	train	1
S(=O)(=O)(C)c1ccc(cc1)-c1c2n(nc1-c1ccc(OCC)cc1)N=CC=C2	1	Dataset2	train	train	train	train	train	train	train	test	train	train	1
S(=O)(=O)(C)c1ccc(cc1)-c1c2n(nc1-c1ccccc1)N=C(C=C2)C	1	Dataset2	train	train	train	test	test	train	train	train	train	test	1
S(=O)(=O)(C)c1ccc(cc1)-c1c2n(nc1-c1ccccc1)N=CC=C2	1	Dataset2	train	train	train	test	train	train	train	train	test	train	1
S(=O)(=O)(N)c1ccc(cc1)-c1c(noc1C)-c1ccccc1	1	Dataset2	train	train	train	test	train	train	train	test	test	train	1
S(=O)(=O)(N)c1ccc(cc1)-c1c2n(nc1-c1ccc(F)cc1)N=C(OC)C=C2	1	Dataset2	train	train	train	train	train	train	test	test	train	test	1
S(=O)(=O)(N)c1ccc(cc1)-c1c2n(nc1-c1ccc(F)cc1)N=CC=C2	1	Dataset2	train	train	train	train	train	train	test	train	train	test	1
S(=O)(=O)(N)c1ccc(cc1)-c1c2n(nc1-c1ccc(OC(F)(F)F)cc1)N=CC=C2	1	Dataset2	train	test	train	train	train	test	train	test	train	train	1
S(=O)(=O)(N)c1ccc(cc1)-c1c2n(nc1-c1ccc(OCC)cc1)N=CC=C2	1	Dataset2	train	train	test	train	train	train	train	train	train	train	1
S(C)C1=Nn2nc(c(c2C=C1)-c1ccc(S(=O)(=O)N)cc1)-c1ccc(OCC)cc1	1	Dataset2	train	train	train	train	train	train	train	train	train	train	1
O(C)c1cc(ccc1O)\C=C\C(\O)=C\C(=O)\C=C\c1ccc(O)cc1	0	Dataset2	train	train	train	train	test	train	train	train	train	train	0
O(C)c1cc(ccc1O)\C=C\c1n[nH]c(c1)\C=C\c1cc(OC)c(O)cc1	0	Dataset2	train	train	train	train	train	train	train	test	train	test	0
O(C)c1cc(ccc1O)\C=C\c1n[nH]c(c1)\C=C\c1ccc(O)cc1	0	Dataset2	train	train	train	train	train	train	train	train	train	train	0
O1c2c(CCC1(C(O)=O)C)c(C)c(O)c(C)c2C	0	Dataset2	train	train	test	train	test	train	train	test	train	train	1
o1nc(cc1\C=C\c1cc(OC)c(O)cc1)\C=C\c1cc(OC)c(O)cc1	0	Dataset2	train	test	train	train	train	test	train	test	train	train	0
o1nc(cc1\C=C\c1ccc(O)cc1)\C=C\c1cc(OC)c(O)cc1	0	Dataset2	train	train	train	train	train	train	train	train	train	train	1
Oc1ccc(cc1)\C=C\C(=O)CC(=O)\C=C\c1ccc(O)cc1	0	Dataset2	train	train	train	train	train	train	train	train	test	train	0
Oc1ccc(cc1)\C=C\c1n[nH]c(c1)\C=C\c1ccc(O)cc1	0	Dataset2	train	test	test	train	train	test	test	train	train	train	0
Clc1cc(N=Nc2ccc(S(=O)(=O)N)cc2)ccc1O	0	Dataset2	train	train	train	train	test	train	train	test	train	train	0
S(=O)(=O)(N)c1ccc(N=Nc2cc(C(O)=O)c(O)cc2)cc1	0	Dataset2	test	train	train	train	train	train	train	train	train	test	0
S(=O)(=O)(N)c1ccc(N=Nc2cc(O)c(O)cc2)cc1	0	Dataset2	train	train	train	train	train	train	train	train	train	train	0
S(=O)(=O)(N)c1ccc(N=Nc2cc(OC(=O)Nc3ccc(cc3)C(C)C)c(OC(=O)Nc3ccc(cc3)C(C)C)cc2)cc1	0	Dataset2	train	train	train	test	train	train	train	train	train	test	1
S(=O)(=O)(N)c1ccc(N=Nc2cc(OC(=O)Nc3ccccc3)c(OC(=O)Nc3ccccc3)cc2)cc1	0	Dataset2	train	train	train	train	test	train	train	train	train	train	0
S(=O)(=O)(N)c1ccc(N=Nc2cc(OC)c(O)cc2)cc1	0	Dataset2	train	train	train	train	train	train	train	train	train	train	1
S(=O)(=O)(N)c1ccc(N=Nc2cc(OC)c(OC)cc2)cc1	0	Dataset2	train	train	train	train	train	train	test	train	train	test	0
S(=O)(=O)(N)c1ccc(N=Nc2ccc(OC)cc2)cc1	0	Dataset2	test	train	train	test	train	train	train	train	train	train	0
S(C)c1cc(N)ccc1N=Nc1ccc(S(=O)(=O)N)cc1	0	Dataset2	train	train	train	test	test	train	test	test	train	train	0
Clc1cc2c3c([nH]c2cc1)cc(cc3)C(C(OCC(O[N+](=O)[O-])C)=O)C	0	Dataset2	train	train	train	train	test	train	train	train	train	test	0
Clc1cc2c3c([nH]c2cc1)cc(cc3)C(C(OCCO[N+](=O)[O-])=O)C	0	Dataset2	train	train	test	test	test	train	train	train	test	train	0
O(C(=O)C(C)c1cc(ccc1)C(=O)c1ccccc1)CC(O[N+](=O)[O-])C	1	Dataset2	train	test	train	test	test	test	train	test	train	train	1
O(C(=O)C(C)c1cc(ccc1)C(=O)c1ccccc1)CC(O[N+](=O)[O-])CO[N+](=O)[O-]	1	Dataset2	train	train	train	train	train	train	train	train	train	test	1
O(C(=O)C(C)c1cc(ccc1)C(=O)c1ccccc1)CCO[N+](=O)[O-]	1	Dataset2	train	train	test	train	train	train	train	test	train	test	1
s1cccc1C(=O)c1ccc(cc1)C(C(O)=O)C	0	Dataset2	train	train	train	train	train	train	train	train	train	train	1
s1cccc1C(=O)c1ccc(cc1)C(C(OCC(O[N+](=O)[O-])C)=O)C	0	Dataset2	train	train	train	train	train	train	test	train	test	train	0
s1cccc1C(=O)c1ccc(cc1)C(C(OCC(O[N+](=O)[O-])CO[N+](=O)[O-])=O)C	0	Dataset2	train	test	train	train	train	test	train	train	train	train	1
s1cccc1C(=O)c1ccc(cc1)C(C(OCCO[N+](=O)[O-])=O)C	0	Dataset2	train	train	test	train	train	train	train	train	train	test	0
Clc1ccc(cc1)C(=O)n1c2c(cc(OC)cc2)c(CC(OC(CO[N+](=O)[O-])CO[N+](=O)[O-])=O)c1C	1	Dataset2	train	train	train	train	train	train	test	train	train	train	1
Clc1ccc(cc1)C(=O)n1c2c(cc(OC)cc2)c(CC(OC[C@H]2N([N+]([O-])=NOCOC(=O)C)CCC2)=O)c1C	0	Dataset2	train	train	train	train	train	train	train	train	test	train	0
O(C(=O)C)c1ccccc1C(OC(CO[N+](=O)[O-])CO[N+](=O)[O-])=O	0	Dataset2	train	test	train	train	train	test	train	train	train	train	0
O(C(=O)C)c1ccccc1C(OC[C@H]1N([N+]([O-])=NOCOC(=O)C)CCC1)=O	0	Dataset2	train	train	train	test	train	train	train	train	train	train	0
O(C(CO[N+](=O)[O-])CO[N+](=O)[O-])C(=O)C(C)c1ccc(cc1)CC(C)C	0	Dataset2	train	train	train	train	test	train	train	train	train	train	0
O(C[C@H]1N([N+]([O-])=NOCOC(=O)C)CCC1)C(=O)C(C)c1ccc(cc1)CC(C)C	0	Dataset2	train	train	test	train	test	train	train	train	train	train	1
S(=O)(=O)(C)c1ccc(cc1)-c1nc(nc(C(F)(F)F)c1C)NC1CCCCC1	0	Dataset2	train	train	train	train	train	train	test	test	train	train	0
S(=O)(=O)(C)c1ccc(cc1)-c1nc(nc(c1)C(=O)N)NC1CCCCC1	0	Dataset2	test	train	train	test	train	train	train	train	test	train	0
S(=O)(=O)(C)c1ccc(cc1)-c1nc(nc(c1)C(F)(F)F)N	1	Dataset2	train	train	train	train	train	train	train	train	train	train	1
S(=O)(=O)(C)c1ccc(cc1)-c1nc(nc(c1)C(F)(F)F)N(C)c1ccc(cc1)C	1	Dataset2	train	train	train	test	train	train	train	train	test	train	1
S(=O)(=O)(C)c1ccc(cc1)-c1nc(nc(c1)C(F)(F)F)NC(CC)C	1	Dataset2	train	train	train	train	test	train	train	train	train	train	1
S(=O)(=O)(C)c1ccc(cc1)-c1nc(nc(c1)C(F)(F)F)Nc1ccc(cc1)C	1	Dataset2	train	train	train	train	test	train	train	train	train	train	1
S(=O)(=O)(C)c1ccc(cc1)-c1nc(nc(c1)C(F)(F)F)Nc1ccc(F)cc1	1	Dataset2	train	test	train	train	test	test	train	train	test	test	1
S(=O)(=O)(C)c1ccc(cc1)-c1nc(nc(c1)C(F)(F)F)Nc1ccccc1	1	Dataset2	train	train	train	train	test	train	train	train	train	train	1
S(=O)(=O)(C)c1ccc(cc1)-c1nc(nc(c1)C(F)(F)F)NC1CCCCC1	1	Dataset2	train	train	train	train	train	train	train	train	train	train	1
S(=O)(=O)(C)c1ccc(cc1)-c1nc(nc(c1)C(F)(F)F)NC1CCNCC1	0	Dataset2	train	train	train	train	train	train	train	train	train	train	1
S(=O)(=O)(C)c1ccc(cc1)-c1nc(nc(c1)C(F)(F)F)NC1CCOCC1	1	Dataset2	train	train	train	train	train	train	train	train	train	train	1
S(=O)(=O)(C)c1ccc(cc1)-c1nc(nc(c1)C(F)(F)F)NCc1ccc(cc1)C	1	Dataset2	test	train	train	test	test	train	train	train	train	test	1
S(=O)(=O)(C)c1ccc(cc1)-c1nc(nc(c1)C(F)(F)F)NCc1ccc(F)cc1	1	Dataset2	train	train	train	train	train	train	train	train	train	train	0
S(=O)(=O)(C)c1ccc(cc1)-c1nc(nc(c1)C(F)(F)F)NCc1ccccc1	1	Dataset2	train	train	train	test	train	train	test	test	train	test	1
S(=O)(=O)(C)c1ccc(cc1)-c1nc(nc(c1)C(F)(F)F)NCC1CCCCC1	1	Dataset2	train	train	train	test	train	train	train	test	train	test	0
S(=O)(=O)(C)c1ccc(cc1)-c1nc(nc(c1)C(F)(F)F)NCC1CCOCC1	1	Dataset2	train	train	train	train	train	train	train	train	train	test	0
S(=O)(=O)(C)c1ccc(cc1)-c1nc(nc(c1)C(F)(F)F)NCCC	1	Dataset2	train	train	train	train	test	train	test	train	train	train	1
S(=O)(=O)(C)c1ccc(cc1)-c1nc(nc(c1)C(F)(F)F)NCCCC	1	Dataset2	test	train	train	train	test	train	test	train	train	train	0
S(=O)(=O)(C)c1ccc(cc1)-c1nc(nc(c1)C(O)=O)NC1CCCCC1	0	Dataset2	test	train	train	train	test	train	train	train	train	train	0
S(=O)(=O)(C)c1ccc(cc1)-c1nc(nc(c1)C)NC1CCCCC1	0	Dataset2	train	train	train	train	train	train	train	train	train	train	0
S(=O)(=O)(C)c1ccc(cc1)-c1nc(nc(N)c1)NC1CCCCC1	0	Dataset2	train	train	train	train	train	train	train	train	test	train	0
S(=O)(=O)(C)c1ccc(cc1)-c1nc(nc(OCC(F)(F)F)c1)NC1CCCCC1	1	Dataset2	train	train	test	train	train	train	train	train	train	test	1
S(=O)(=O)(C)c1ccc(cc1)-c1nc(ncc1)NC1CCCCC1	0	Dataset2	train	train	test	train	train	train	train	train	test	train	0
S(=O)(=O)(C)c1ccc(cc1)-c1nc(ncc1C)NC1CCCCC1	0	Dataset2	train	train	test	train	train	train	train	train	train	train	0
S(=O)(=O)(C)c1ccc(cc1)-c1nc(OC(C)(C)C)nc(c1)C(F)(F)F	1	Dataset2	train	test	train	train	train	test	train	test	train	train	0
S(=O)(=O)(C)c1ccc(cc1)-c1nc(OC(C)C)nc(c1)C(F)(F)F	1	Dataset2	test	train	train	train	train	train	train	train	train	train	1
S(=O)(=O)(C)c1ccc(cc1)-c1nc(Oc2cc(ccc2)C)nc(c1)C(F)(F)F	1	Dataset2	train	train	train	train	train	train	test	test	train	test	1
S(=O)(=O)(C)c1ccc(cc1)-c1nc(Oc2ccc(cc2)C)nc(c1)C(F)(F)F	1	Dataset2	train	train	train	test	train	train	train	test	train	test	1
S(=O)(=O)(C)c1ccc(cc1)-c1nc(OC2CCC2)nc(c1)C(F)(F)F	1	Dataset2	train	test	train	train	train	test	train	train	train	train	1
S(=O)(=O)(C)c1ccc(cc1)-c1nc(OC2CCCC2)nc(c1)C(F)(F)F	1	Dataset2	train	test	test	test	train	test	train	train	train	train	1
S(=O)(=O)(C)c1ccc(cc1)-c1nc(OC2CCCCC2)nc(c1)C(F)(F)F	1	Dataset2	train	train	train	test	train	train	train	test	train	test	1
S(=O)(=O)(C)c1ccc(cc1)-c1nc(OC2CCCCCC2)nc(c1)C(F)(F)F	1	Dataset2	train	train	test	train	train	train	test	train	test	train	1
S(=O)(=O)(C)c1ccc(cc1)-c1nc(OC2CCCCCCC2)nc(c1)C(F)(F)F	1	Dataset2	train	train	train	train	train	train	test	train	train	train	0
S(=O)(=O)(C)c1ccc(cc1)-c1nc(OCC2CCCC2)nc(c1)C(F)(F)F	1	Dataset2	train	train	train	train	train	train	train	test	train	train	1
S(=O)(=O)(C)c1ccc(cc1)-c1nc(OCC2CCCCC2)nc(c1)C(F)(F)F	1	Dataset2	train	train	train	train	train	train	train	train	train	train	1
S(=O)(=O)(C)c1ccc(cc1)-c1nc(OCC2CCCCCC2)nc(c1)C(F)(F)F	0	Dataset2	train	train	test	train	train	train	train	test	train	train	1
S(=O)(=O)(C)c1ccc(cc1)-c1nc(OCCCC)nc(c1)C(F)(F)F	1	Dataset2	train	test	train	test	train	test	train	train	train	train	0
S(=O)(=O)(N)c1ccc(cc1)-c1nc(nc(c1)C(F)(F)F)NC1CCCCC1	1	Dataset2	train	train	train	train	train	train	test	train	train	train	1
S(=O)(=O)(N)c1ccc(cc1)-c1nc(nc(c1)C(F)(F)F)NCCCC	1	Dataset2	test	train	test	train	test	train	train	train	train	train	1
S1(=O)(=O)CCCCCNc2nc(cc(n2)-c2ccc1cc2)C(F)(F)F	0	Dataset2	test	train	test	train	train	train	train	train	train	test	0
S(=O)(=O)(C)c1ccc(cc1)-c1cnc([n+]([O-])c1-c1ccc(F)cc1)Cc1ccccc1	1	Dataset2	train	train	train	train	test	train	train	train	train	train	1
S(=O)(=O)(C)c1ccc(cc1)-c1cnc(nc1-c1ccc(F)cc1)C(C)C	0	Dataset2	train	train	train	train	train	train	test	train	train	train	0
S(=O)(=O)(C)c1ccc(cc1)-c1cnc(nc1-c1ccc(F)cc1)C(O)c1ccccc1	1	Dataset2	train	test	train	test	train	test	train	train	train	train	1
S(=O)(=O)(C)c1ccc(cc1)-c1cnc(nc1-c1ccc(F)cc1)Cc1ccc(F)cc1	1	Dataset2	test	train	train	train	train	train	train	train	train	train	1
S(=O)(=O)(C)c1ccc(cc1)-c1cnc(nc1-c1ccc(F)cc1)Cc1ccc(F)cc1F	1	Dataset2	train	test	test	train	train	test	train	train	train	train	1
S(=O)(=O)(C)c1ccc(cc1)-c1cnc(nc1-c1ccc(F)cc1)CC1CCCCC1	1	Dataset2	train	test	test	test	train	test	train	train	train	train	1
S(=O)(=O)(C)c1ccc(cc1)-c1cnc(nc1-c1ccc(F)cc1)Cc1ccccc1	1	Dataset2	train	train	train	train	test	train	train	test	test	train	1
S(=O)(=O)(C)c1ccc(cc1)-c1cnc(nc1-c1ccc(F)cc1)Cc1ccccc1O	1	Dataset2	train	train	test	train	train	train	train	train	train	train	1
S(=O)(=O)(C)c1ccc(cc1)-c1cnc(nc1-c1ccc(F)cc1)Cc1n(ccc1)C	1	Dataset2	train	train	test	test	train	train	train	train	train	train	1
S(=O)(=O)(C)c1ccc(cc1)-c1cnc(nc1-c1ccc(F)cc1)Cc1ncccc1	0	Dataset2	train	train	train	test	train	train	train	train	train	train	0
S(=O)(=O)(C)c1ccc(cc1)-c1cnc(nc1-c1ccc(F)cc1)CCc1ccccc1	0	Dataset2	train	test	test	train	test	test	test	test	train	train	1
S(=O)(=O)(C)c1ccc(cc1)-c1cnc(nc1-c1ccc(F)cc1)N(C)c1ccccc1	1	Dataset2	train	train	train	train	test	train	train	test	test	train	1
S(=O)(=O)(C)c1ccc(cc1)-c1cnc(nc1-c1ccc(F)cc1)Nc1ccccc1	1	Dataset2	test	train	train	train	train	train	train	train	test	test	1
S(=O)(=O)(C)c1ccc(cc1)-c1cnc(nc1-c1ccc(F)cc1)NCc1ccccc1	1	Dataset2	train	train	train	train	train	train	train	train	train	train	0
S(=O)(=O)(C)c1ccc(cc1)-c1cnc(Oc2ccccc2)nc1-c1ccc(F)cc1	0	Dataset2	train	train	test	train	train	train	test	train	train	test	0
S(c1ccccc1)c1nc(c(cn1)-c1ccc(S(=O)(=O)C)cc1)-c1ccc(F)cc1	0	Dataset2	test	test	test	test	train	test	train	train	train	train	0
O1C(=O)C(=C(c2ccccc2)C1=O)c1cc2OCOc2cc1	0	Dataset2	test	train	test	train	test	train	train	train	train	train	0
Oc1c(O)cc(cc1O)C1=C(c2ccccc2)C(=O)NC1=O	0	Dataset2	train	train	train	test	train	train	train	test	train	train	0
Oc1cc(ccc1O)C1=C(c2ccccc2)C(=O)NC1=O	0	Dataset2	test	test	train	train	train	test	train	test	train	test	0
S(=O)(=O)(C)c1ccc(cc1)C1=C(c2ccc(OC(=O)C)cc2)C(OC1=O)=O	0	Dataset2	train	train	train	train	train	train	train	train	train	train	0
S(=O)(=O)(C)c1ccc(cc1)C1=C(c2ccccc2)C(=O)NC1=O	0	Dataset2	train	train	train	train	test	train	test	train	test	train	0
S(=O)(=O)(N)c1ccc(cc1)C1=C(c2ccccc2)C(=O)NC1=O	0	Dataset2	train	train	train	train	train	train	train	test	test	train	0
S(C)c1ccc(cc1)C1=C(c2ccc(NC(=O)C)cc2)C(OC1=O)=O	0	Dataset2	train	train	train	train	train	train	train	train	train	train	0
S(C)c1ccc(cc1)C1=C(c2ccc(O)cc2)C(=O)NC1=O	0	Dataset2	train	train	train	test	train	train	train	train	test	train	1
S(C)c1ccc(cc1)C1=C(c2ccccc2)C(=O)NC1=O	0	Dataset2	train	train	train	train	train	train	train	test	test	train	0
S(C)c1ccc(cc1)C1=C(c2ccccc2)C(OC1=O)=O	0	Dataset2	test	train	train	train	test	train	train	train	train	train	0
FC(F)N1C=CC(=CC1=O)c1cc(ccc1)CC(O)=O	0	Dataset2	train	train	train	test	train	train	train	test	train	test	1
FC(F)N1C=CC(=CC1=O)c1ccc(cc1)C(C(O)=O)C	0	Dataset2	test	train	test	train	train	train	train	train	train	test	0
FC(F)N1C=CC(=CC1=O)c1ccc(cc1)CC(O)=O	1	Dataset2	train	train	train	train	train	train	train	train	train	train	1
FC(F)N1C=CC(=CC1=O)c1cccc(CC(O)=O)c1C	0	Dataset2	train	train	train	train	train	train	test	train	train	train	0
FC(F)N1C=CC(=CC1=O)c1ccccc1C(C(O)=O)C	0	Dataset2	train	train	train	test	train	train	train	train	train	train	0
FC(F)N1C=CC(=CC1=O)c1ccccc1CC(O)=O	1	Dataset2	train	train	train	train	train	train	train	test	train	train	1
FC(F)N1C=C(C=CC1=O)C(C(O)=O)C	0	Dataset2	train	train	train	train	train	train	train	train	train	test	1
FC(F)N1C=C(C=CC1=O)CC(O)=O	0	Dataset2	train	train	test	train	train	train	test	train	train	test	1
FC(F)N1C=CC(=CC1=O)C(C(O)=O)C	0	Dataset2	train	train	train	test	train	train	test	train	train	test	0
FC(F)N1C=CC(=CC1=O)CC(O)=O	0	Dataset2	train	test	train	train	train	test	test	train	train	train	0
FC(F)N1C=CC=C(C(C(O)=O)C)C1=O	0	Dataset2	train	train	train	train	train	train	train	train	test	test	0
FC(F)N1C=CC=C(CC(O)=O)C1=O	0	Dataset2	test	train	train	train	train	train	test	train	train	train	0
S(=O)(=O)(C)c1ccc(-n2nc(cc2-c2ccc([N+]([O-])=NOC(OC(=O)C)C)cc2)C(F)(F)F)cc1	0	Dataset2	train	train	train	train	train	train	train	test	train	train	0
S(=O)(=O)(C)c1ccc(-n2nc(cc2-c2ccc([N+]([O-])=NOC)cc2)C(F)(F)F)cc1	0	Dataset2	train	test	train	train	train	test	train	train	train	train	0
S(=O)(=O)(N)c1ccc(-n2nc(cc2-c2ccc([N+]([O-])=NO)cc2)C(F)(F)F)cc1.N	0	Dataset2	train	train	train	train	train	train	train	train	train	train	0
S(=O)(=O)(N)c1ccc(-n2nc(cc2-c2ccc([N+]([O-])=NOC(OC(=O)C)C)cc2)C(F)(F)F)cc1	0	Dataset2	train	train	train	test	train	train	train	train	train	train	0
S(=O)(=O)(N)c1ccc(-n2nc(cc2-c2ccc([N+]([O-])=NOC)cc2)C(F)(F)F)cc1	0	Dataset2	test	train	train	train	train	train	train	test	test	train	0
S(=O)(=O)(C)c1ccc(cc1)/C(=C(/c1ccccc1)\c1ccccc1)/CC	0	Dataset2	train	train	train	train	train	train	train	test	train	train	1
S(=O)(=O)(C)c1ccc(cc1)/C(=C(/c1ccccc1)\c1ccccc1)/CCCC	0	Dataset2	train	train	train	train	train	train	train	train	train	train	0
S(=O)(=O)(C)c1ccc(cc1)/C(=C(/c1ccccc1)\c1ccccc1)/CCF	0	Dataset2	train	train	train	test	test	train	test	train	train	train	1
S(=O)(=O)(C)c1ccc(cc1)/C(=C(\c1ccc(O)cc1)/c1ccccc1)/CC	0	Dataset2	train	test	train	train	train	test	train	test	train	test	0
S(=O)(=O)(C)c1ccc(cc1)/C(=C(\c1ccc(O)cc1)/c1ccccc1)/CCCC	0	Dataset2	train	test	train	test	train	test	test	train	train	train	0
S(=O)(=O)(C)c1ccc(cc1)/C(=C(\c1ccc(OC)cc1)/c1ccccc1)/CC	0	Dataset2	train	train	train	train	train	train	train	train	train	train	0
S(=O)(=O)(C)c1ccc(cc1)/C(=C(\c1ccc(OC)cc1)/c1ccccc1)/CCCC	0	Dataset2	test	train	train	train	train	train	train	test	test	train	0
S(=O)(=O)(C)c1ccc(cc1)/C(=C(\c1ccc(OCCF)cc1)/c1ccccc1)/CCCC	0	Dataset2	train	train	train	train	train	train	test	train	train	train	1
Clc1c(Cl)c2C=C(C(O)=O)C(Oc2cc1Cl)C(F)(F)F	1	Dataset2	train	train	train	train	test	train	train	train	test	train	1
Clc1c(Cl)c2OC(C(F)(F)F)C(=Cc2cc1Cl)C(O)=O	1	Dataset2	test	train	train	test	train	train	test	train	train	train	1
Clc1c2C=C(C(O)=O)C(Oc2c(Cl)cc1)C(F)(F)F	1	Dataset2	train	test	train	train	train	test	train	train	train	train	1
Clc1c2C=C(C(O)=O)C(Oc2ccc1Cl)C(F)(F)F	1	Dataset2	train	test	train	train	train	test	train	test	train	train	1
Clc1c2OC(C(F)(F)F)C(=Cc2ccc1Cl)C(O)=O	0	Dataset2	train	train	test	train	test	train	train	train	train	train	0
Clc1cc(c2OC(C(F)(F)F)C(=Cc2c1)C(O)=O)C#C	1	Dataset2	train	train	train	train	train	train	train	train	train	train	1
Clc1cc(c2OC(C(F)(F)F)C(=Cc2c1)C(O)=O)C#Cc1ccc(S(=O)(=O)N)cc1	0	Dataset2	train	train	train	train	test	train	train	train	test	train	1
Clc1cc(c2OC(C(F)(F)F)C(=Cc2c1)C(O)=O)C#Cc1ccccc1	1	Dataset2	train	test	train	train	test	test	train	train	train	train	1
Clc1cc(c2OC(C(F)(F)F)C(=Cc2c1)C(O)=O)C=C	1	Dataset2	train	train	train	test	train	train	test	train	test	train	0
Clc1cc(c2OC(C(F)(F)F)C(=Cc2c1)C(O)=O)-c1ccc(S(=O)(=O)N)cc1	1	Dataset2	train	train	train	train	train	train	train	train	test	train	1
Clc1cc(c2OC(C(F)(F)F)C(=Cc2c1)C(O)=O)-c1ccccc1	1	Dataset2	train	train	train	test	train	train	train	test	train	train	1
Clc1cc(Cl)cc2C=C(C(O)=O)C(Oc12)C(F)(F)F	1	Dataset2	train	train	test	train	train	train	train	test	train	train	1
Clc1cc(Cl)cc2OC(C(F)(F)F)C(=Cc12)C(O)=O	0	Dataset2	test	train	test	test	train	train	train	train	test	train	0
Clc1cc2C=C(C(O)=O)C(Oc2cc1)C(F)(F)F	1	Dataset2	train	train	test	train	train	train	test	train	train	train	1
Clc1cc2C=C(C(O)=O)C(Oc2cc1Cl)C(F)(F)F	1	Dataset2	train	train	train	train	train	train	train	train	train	test	0
Clc1c2O[C@@H](C(F)(F)F)C(=Cc2cc(Cl)c1OCC(C)C)C(O)=O	1	Dataset2	test	train	train	train	train	train	train	train	train	train	1
Clc1c2OC(C(F)(F)F)C(=Cc2cc(Cl)c1OC(C)(C)C)C(O)=O	1	Dataset2	train	train	train	train	train	train	train	train	train	train	1
Clc1c2OC(C(F)(F)F)C(=Cc2cc(Cl)c1OCC(CC)CC)C(O)=O	1	Dataset2	train	train	train	test	train	train	train	train	test	train	1
Clc1c2OC(C(F)(F)F)C(=Cc2cc(Cl)c1OCC1CCCC1)C(O)=O	1	Dataset2	test	test	train	train	train	test	train	train	test	train	1
Clc1c2OC(C(F)(F)F)C(=Cc2cc(Cl)c1OCC1CCCCC1)C(O)=O	1	Dataset2	train	test	train	train	test	test	train	train	train	test	1
Clc1cc2C=C(C(O)=O)[C@@H](Oc2cc1C(C)(C)C)C(F)(F)F	0	Dataset2	train	train	train	train	test	train	train	train	train	train	1
Clc1cc2C=C(C(O)=O)[C@@H](Oc2cc1CC(C)C)C(F)(F)F	1	Dataset2	train	train	train	train	train	train	train	train	train	test	0
Clc1cc2C=C(C(O)=O)[C@@H](Oc2cc1CCC(C)C)C(F)(F)F	1	Dataset2	train	train	train	test	train	train	test	train	train	test	1
Clc1cc2C=C(C(O)=O)[C@@H](Oc2cc1CCC)C(F)(F)F	1	Dataset2	train	train	train	train	train	train	test	train	train	train	1
Clc1cc2C=C(C(O)=O)[C@@H](Oc2cc1N(CC(C)C)C)C(F)(F)F	1	Dataset2	train	train	train	train	train	train	train	train	train	train	1
Clc1cc2C=C(C(O)=O)[C@@H](Oc2cc1SCC(C)C)C(F)(F)F	1	Dataset2	train	test	train	train	train	test	test	test	train	train	1
Clc1cc2C=C(C(O)=O)[C@H](Oc2cc1C(C)(C)C)C(F)(F)F	1	Dataset2	test	train	test	train	test	train	test	train	train	test	1
Clc1cc2C=C(C(O)=O)[C@H](Oc2cc1CC(C)C)C(F)(F)F	1	Dataset2	train	train	train	test	test	train	train	train	test	train	1
Clc1cc2C=C(C(O)=O)[C@H](Oc2cc1CCC(C)C)C(F)(F)F	0	Dataset2	test	train	train	test	test	train	train	train	train	train	0
Clc1cc2C=C(C(O)=O)[C@H](Oc2cc1CCC)C(F)(F)F	1	Dataset2	train	test	train	train	train	test	train	test	train	train	1
Clc1cc2C=C(C(O)=O)[C@H](Oc2cc1N(CC(C)C)C)C(F)(F)F	1	Dataset2	train	train	train	test	train	train	train	train	train	train	1
Clc1cc2C=C(C(O)=O)[C@H](Oc2cc1SCC(C)C)C(F)(F)F	1	Dataset2	train	train	train	train	train	train	train	train	test	train	1
Clc1cc2C=C(C(O)=O)C(Oc2cc1C(C)(C)C)C(F)(F)F	1	Dataset2	train	train	train	train	train	train	train	train	test	train	1
Clc1cc2C=C(C(O)=O)C(Oc2cc1C(C)C)C(F)(F)F	1	Dataset2	train	train	train	train	train	train	train	train	test	train	1
Clc1cc2C=C(C(O)=O)C(Oc2cc1CC(C)C)C(F)(F)F	1	Dataset2	train	train	train	test	train	train	train	test	train	train	0
Clc1cc2C=C(C(O)=O)C(Oc2cc1CCC(C)C)C(F)(F)F	1	Dataset2	train	train	train	train	train	train	train	train	train	train	1
Clc1cc2C=C(C(O)=O)C(Oc2cc1CCC)C(F)(F)F	1	Dataset2	train	train	train	test	train	train	train	train	train	train	1
Clc1cc2C=C(C(O)=O)C(Oc2cc1CN(C(C)C)C)C(F)(F)F	0	Dataset2	train	train	test	train	train	train	test	train	train	test	1
Clc1cc2C=C(C(O)=O)C(Oc2cc1CN(CC)C)C(F)(F)F	0	Dataset2	train	train	test	train	test	train	test	train	train	test	1
Clc1cc2C=C(C(O)=O)C(Oc2cc1CN1C(CCC1C)C)C(F)(F)F	0	Dataset2	train	train	train	train	train	train	train	train	test	train	0
Clc1cc2C=C(C(O)=O)C(Oc2cc1CN1C(CCCC1C)C)C(F)(F)F	0	Dataset2	train	train	train	train	train	train	train	train	train	train	1
Clc1cc2C=C(C(O)=O)C(Oc2cc1N(C(C)C)C(C)C)C(F)(F)F	0	Dataset2	test	test	train	train	train	test	train	train	test	train	1
Clc1cc2C=C(C(O)=O)C(Oc2cc1N(CC(C)C)C)C(F)(F)F	1	Dataset2	train	train	test	train	train	train	test	train	train	train	1
Clc1cc2C=C(C(O)=O)C(Oc2cc1OCC(CC)CC)C(F)(F)F	1	Dataset2	train	train	train	train	train	train	train	train	train	train	1
Clc1cc2C=C(C(O)=O)C(Oc2cc1SCC(C)C)C(F)(F)F	1	Dataset2	train	train	train	train	train	train	train	train	train	train	1
Clc1ccc2OC(C(F)(F)F)C(=Cc2c1C)C(O)=O	1	Dataset2	train	train	train	train	train	train	train	train	train	test	1
Clc1ccc2OC(C(F)(F)F)C(=Cc2c1-c1ccccc1)C(O)=O	0	Dataset2	train	train	train	train	train	train	train	train	test	train	0
Clc1ccc2OC(C(F)(F)F)C(=Cc2c1-c1ccccc1C)C(O)=O	0	Dataset2	train	train	train	train	train	train	test	test	train	train	0
Clc1ccc2OC(C(F)(F)F)C(=Cc2c1CC)C(O)=O	0	Dataset2	train	train	train	train	train	train	train	train	train	train	0
Clc1ccc2OC(C(F)(F)F)C(=Cc2c1N)C(O)=O	0	Dataset2	train	train	train	test	train	train	train	train	train	train	0
Clc1ccc2OC(C(F)(F)F)C(=Cc2c1Oc1ccccc1)C(O)=O	1	Dataset2	train	train	train	train	train	train	train	train	train	train	1
Clc1ccc2OC(C(F)(F)F)C(=Cc2c1OCC)C(O)=O	0	Dataset2	train	train	train	train	train	train	train	train	train	train	0
Clc1ccc2OC(C(F)(F)F)C(=Cc2c1Sc1ccccc1)C(O)=O	1	Dataset2	train	train	test	train	train	train	test	train	train	train	1
Clc1c(c2C=C(C(O)=O)[C@@H](Oc2cc1C)C(F)(F)F)C	0	Dataset2	train	train	train	train	test	train	test	test	train	test	0
Clc1cc(c2OC(C(F)(F)F)C(=Cc2c1C)C(O)=O)C	1	Dataset2	train	train	train	test	train	train	test	train	train	train	0
Clc1cc(cc2C=C(C(O)=O)C(Oc12)C(F)(F)F)C#C	1	Dataset2	train	train	test	train	train	train	train	train	train	train	1
Clc1cc(OC)cc2C=C(C(O)=O)C(Oc12)C(F)(F)F	1	Dataset2	test	train	train	train	test	train	train	train	train	test	1
Clc1cc2C=C(C(O)=O)[C@@H](Oc2c(C)c1C)C(F)(F)F	0	Dataset2	train	train	train	train	train	train	train	train	train	train	0
Clc1cc2C=C(C(O)=O)[C@H](Oc2c(C)c1C)C(F)(F)F	1	Dataset2	train	test	train	train	train	test	train	train	train	train	1
Clc1cc2C=C(C(O)=O)C(Oc2c(C)c1C)C(F)(F)F	1	Dataset2	test	train	train	train	train	train	train	train	test	test	1
FC(F)(F)[C@@H]1Oc2c(C=C1C(O)=O)cc(OC(F)(F)F)cc2C	0	Dataset2	train	train	test	train	train	train	train	train	train	train	0
FC(F)(F)[C@@H]1Oc2c(C=C1C(O)=O)cc(OC(F)(F)F)cc2CC	1	Dataset2	train	train	train	test	train	train	test	train	train	train	1
FC(F)(F)[C@@H]1Oc2c(C=C1C(O)=O)cc(OC(F)(F)F)cc2CCC	0	Dataset2	train	train	test	test	test	train	test	train	train	train	1
FC(F)(F)[C@H]1Oc2c(C=C1C(O)=O)cc(cc2C)C	1	Dataset2	train	train	train	train	train	train	train	train	train	train	1
FC(F)(F)[C@H]1Oc2c(C=C1C(O)=O)cc(OC(F)(F)F)cc2C	1	Dataset2	test	train	train	train	train	train	train	train	train	test	1
FC(F)(F)[C@H]1Oc2c(C=C1C(O)=O)cc(OC(F)(F)F)cc2CC	1	Dataset2	test	test	train	train	train	test	test	train	train	train	1
FC(F)(F)[C@H]1Oc2c(C=C1C(O)=O)cc(OC(F)(F)F)cc2CCC	1	Dataset2	train	test	train	train	train	test	train	train	train	train	1
FC(F)(F)C1Oc2c(C=C1C(O)=O)cc(cc2)C#C	1	Dataset2	train	train	train	train	train	train	test	train	test	train	1
FC(F)(F)C1Oc2c(C=C1C(O)=O)cc(cc2)C#N	1	Dataset2	train	test	train	train	test	test	train	train	train	train	1
FC(F)(F)C1Oc2c(C=C1C(O)=O)cc(cc2)C(F)(F)F	1	Dataset2	train	test	train	train	train	test	train	train	train	test	1
FC(F)(F)C1Oc2c(C=C1C(O)=O)cc(cc2)C=O	1	Dataset2	train	test	train	train	test	test	test	train	train	train	1
FC(F)(F)C1Oc2c(C=C1C(O)=O)cc(cc2)CC	1	Dataset2	train	train	train	test	train	train	train	train	test	train	1
FC(F)(F)C1Oc2c(C=C1C(O)=O)cc(cc2C)CC	1	Dataset2	train	train	train	train	train	train	train	test	train	train	1
FC(F)(F)C1Oc2c(C=C1C(O)=O)cc(cc2OC)C	0	Dataset2	train	train	train	train	train	train	train	test	train	test	1
FC(F)(F)C1Oc2c(C=C1C(O)=O)cc(OC(F)(F)F)cc2	1	Dataset2	train	train	train	test	train	train	test	train	train	test	0
FC(F)(F)C1Oc2c(C=C1C(O)=O)cc(OC(F)(F)F)cc2C	1	Dataset2	train	train	train	train	train	train	train	test	train	train	1
FC(F)(F)C1Oc2c(C=C1C(O)=O)cc(OC(F)(F)F)cc2CCC	1	Dataset2	train	train	train	test	train	train	train	test	train	train	1
FC(F)(F)C1Oc2c(C=C1C(O)=O)cc(OC(F)(F)F)cc2OC	1	Dataset2	train	train	train	train	train	train	train	train	train	train	0
FC(F)(F)C1Oc2c(C=C1C(O)=O)cc(OC)cc2	0	Dataset2	test	train	train	test	train	train	train	train	train	test	0
Clc1cc(c2OC(C(F)(F)F)C(=Cc2c1)C(O)=O)-c1cc(C)c(OC)cc1	1	Dataset2	test	train	train	train	train	train	train	train	test	train	1
Clc1cc(c2OC(C(F)(F)F)C(=Cc2c1)C(O)=O)-c1cc(F)c(cc1)C	1	Dataset2	train	train	train	train	train	train	train	train	train	test	1
Clc1cc(c2OC(C(F)(F)F)C(=Cc2c1)C(O)=O)-c1ccc(cc1)C	1	Dataset2	test	test	train	train	train	test	train	train	train	train	1
Clc1cc(c2OC(C(F)(F)F)C(=Cc2c1)C(O)=O)-c1ccc(cc1)C(O)=O	0	Dataset2	test	train	test	train	test	train	test	test	train	train	0
Clc1cc(c2OC(C(F)(F)F)C(=Cc2c1)C(O)=O)-c1ccc(cc1)CC	1	Dataset2	train	train	train	test	train	train	train	train	train	train	1
Clc1cc(c2OC(C(F)(F)F)C(=Cc2c1)C(O)=O)-c1ccc(cc1)CC(C)C	0	Dataset2	train	train	train	train	train	train	test	train	train	test	0
Clc1cc(c2OC(C(F)(F)F)C(=Cc2c1)C(O)=O)-c1ccc(cc1)CO	0	Dataset2	train	train	train	test	train	train	train	train	train	test	0
Clc1cc(c2OC(C(F)(F)F)C(=Cc2c1)C(O)=O)-c1ccc(Cl)cc1	1	Dataset2	train	train	train	train	train	train	train	train	train	train	1
Clc1cc(c2OC(C(F)(F)F)C(=Cc2c1)C(O)=O)-c1ccc(F)cc1	0	Dataset2	train	train	train	train	train	train	train	train	train	test	1
Clc1cc(c2OC(C(F)(F)F)C(=Cc2c1)C(O)=O)-c1ccc(N)cc1	0	Dataset2	train	train	train	train	train	train	train	train	train	train	0
Clc1cc(c2OC(C(F)(F)F)C(=Cc2c1)C(O)=O)-c1ccc(NS(=O)(=O)C)cc1	0	Dataset2	train	train	train	train	test	train	train	test	train	train	1
Clc1cc(c2OC(C(F)(F)F)C(=Cc2c1)C(O)=O)-c1ccc(O)cc1	0	Dataset2	train	test	train	train	train	test	test	train	train	train	0
Clc1cc(c2OC(C(F)(F)F)C(=Cc2c1)C(O)=O)-c1ccc(OCC)cc1	1	Dataset2	train	train	train	train	train	train	test	test	train	test	1
Clc1cc(c2OC(C(F)(F)F)C(=Cc2c1)C(O)=O)-c1ccc(S(=O)(=O)C)cc1	0	Dataset2	train	train	test	train	train	train	test	test	train	test	0
Clc1cc(c2OC(C(F)(F)F)C(=Cc2c1)C(O)=O)-c1ccc(SCC)cc1	1	Dataset2	test	test	test	train	train	test	train	train	train	train	1
Brc1c2OC(=CC(=O)c2c(O)c(OC)c1OC)C	0	Dataset2	train	train	train	train	train	train	train	train	test	train	0
Clc1c2OC(=CC(=O)c2c(O)c(OC)c1OC)C	0	Dataset2	train	train	train	test	test	train	test	test	train	train	1
O1c2c(C(=O)C=C1C)c(O)cc(OC)c2	0	Dataset2	test	train	train	train	train	train	train	train	train	train	0
O1c2c(c(O)c(O)c(O)c2)C(=O)C=C1C	0	Dataset2	test	train	train	train	train	train	train	train	test	train	1
O1c2c(c(O)c(O)c(OC)c2)C(=O)C=C1C	0	Dataset2	train	test	train	train	train	test	train	test	test	train	0
O1c2c(c(O)c(OC)c(OC)c2)C(=O)C=C1C	0	Dataset2	train	train	train	train	train	train	train	train	train	train	0
O1c2c(c(O)c(OC\C=C(\C)/C)c(OC)c2)C(=O)C=C1C	0	Dataset2	test	test	train	train	train	test	train	train	test	train	0
O1c2c(c(O)c(OC\C=C(\C)/C)c(OC\C=C(\C)/C)c2)C(=O)C=C1C	0	Dataset2	train	train	train	train	train	train	train	train	train	test	0
O1c2c(c(O)c(OCC=C)c(OC)c2)C(=O)C=C1C	0	Dataset2	train	test	train	train	train	test	train	train	train	train	0
O1c2c(c(O)c(OCC=C)c(OCC=C)c2)C(=O)C=C1C	0	Dataset2	train	test	test	train	test	test	train	train	train	train	0
O1c2c(c(OC\C=C(\C)/C)c(OC)c(OC)c2)C(=O)C=C1C	0	Dataset2	train	train	train	train	train	train	test	train	train	train	0
O1c2c(c(OCC=C)c(OC)c(OC)c2)C(=O)C=C1C	0	Dataset2	test	train	train	train	train	train	train	train	train	train	0
Clc1ccc(-n2nnnc2-c2ccc(S(=O)(=O)C)cc2)cc1	0	Dataset2	train	test	train	train	train	test	train	train	train	train	0
S(=O)(=O)(C)c1ccc(cc1)-c1nnnn1-c1ccc(cc1)C	0	Dataset2	train	train	train	test	train	train	train	train	train	train	0
S(=O)(=O)(C)c1ccc(cc1)-c1nnnn1-c1ccc(F)cc1	0	Dataset2	train	train	train	train	train	train	train	test	train	train	0
S(=O)(=O)(C)c1ccc(cc1)-c1nnnn1-c1ccc(OC)cc1	0	Dataset2	train	train	test	train	train	train	train	test	train	train	0
S(=O)(=O)(C)c1ccc(cc1)-c1nnnn1-c1ccccc1	0	Dataset2	train	train	train	test	train	train	train	train	train	train	0
O1[C@H]([C@H](C(O)=O)\C(=C/c2cc(O)c(O)cc2)\C1=O)c1cc(O)c(O)cc1	0	Dataset2	train	test	train	train	train	test	train	train	train	test	0
O1c2c(O[C@@H](C(O)=O)[C@H]1c1cc(O)c(O)cc1)cc(cc2)\C=C\C(O)=O	0	Dataset2	train	train	train	train	test	train	train	train	train	train	0
O1c2c(O[C@@H](C(O)=O)[C@H]1c1cc(O)cc(O)c1)cc(cc2)\C=C\C(O)=O	0	Dataset2	train	train	test	test	test	train	train	train	train	train	0
O1c2cc(ccc2O[C@@H](C(O)=O)[C@H]1c1cc(O)cc(O)c1)\C=C\C(O)=O	0	Dataset2	test	train	train	test	train	train	train	train	train	test	0
O1c2cc(O)c(O)cc2C=C2[C@H]([C@@H]1c1cc(O)c(O)cc1)C1(C(=CC(=O)C(O)=C1)C2=O)\C=C\C(O)=O	0	Dataset2	train	train	train	train	train	train	train	train	train	train	1
[nH]1cc(c2c1cccc2)\C=N\c1ccc(cc1)C	0	Dataset2	train	train	train	test	train	train	train	train	train	train	1
Clc1ccc(\N=C\c2c3c(n(c2)C(=O)c2ccccc2)cccc3)cc1	0	Dataset2	train	train	train	train	train	train	train	train	train	test	1
FC(F)(F)c1ccc(\N=C\c2c3c([nH]c2)cccc3)cc1	0	Dataset2	train	train	train	train	train	train	train	train	train	test	0
FC(F)(F)c1ccc(\N=C\c2c3c(n(c2)C(=O)c2ccccc2)cccc3)cc1	1	Dataset2	train	train	train	train	test	train	train	train	train	train	1
FC(F)(F)c1ccc(\N=C\c2c3c(n(c2)Cc2ccccc2)cccc3)cc1	1	Dataset2	train	train	train	train	train	train	train	test	train	test	1
Fc1ccc(\N=C\c2c3c([nH]c2)cccc3)cc1	0	Dataset2	test	train	train	train	train	train	train	train	train	train	0
Fc1ccc(\N=C\c2c3c(n(c2)C(=O)c2ccccc2)cccc3)cc1	1	Dataset2	test	train	train	train	train	train	train	train	test	train	1
Fc1ccc(\N=C\c2c3c(n(c2)Cc2ccccc2)cccc3)cc1	1	Dataset2	test	train	train	test	train	train	train	train	test	train	1
n1(cc(c2c1cccc2)\C=N\c1ccc(cc1)C)Cc1ccccc1	0	Dataset2	train	test	train	test	train	test	train	train	train	train	1
O=C(n1cc(c2c1cccc2)\C=N\c1ccc(cc1)C)c1ccccc1	0	Dataset2	train	train	train	train	test	train	test	test	train	train	0
Clc1ccc(cc1)-c1nnnn1-c1ccc(S(=O)(=O)C)cc1	0	Dataset2	train	train	train	train	train	train	train	train	train	train	0
Clc1ccc(cc1)-c1nnnn1-c1ccc(S(=O)(=O)N)cc1	0	Dataset2	train	test	train	train	train	test	test	test	train	train	0
S(=O)(=O)(C)c1ccc(-n2nnnc2-c2ccc([N+](=O)[O-])cc2)cc1	0	Dataset2	train	train	train	test	train	train	train	train	train	test	0
S(=O)(=O)(C)c1ccc(-n2nnnc2-c2ccc(cc2)C(F)(F)F)cc1	0	Dataset2	train	train	train	train	train	train	train	train	test	train	0
S(=O)(=O)(C)c1ccc(-n2nnnc2-c2ccc(cc2)C)cc1	0	Dataset2	test	train	test	train	train	train	test	train	train	train	0
S(=O)(=O)(C)c1ccc(-n2nnnc2-c2ccc(F)cc2)cc1	0	Dataset2	train	train	train	train	train	train	test	train	train	train	0
S(=O)(=O)(C)c1ccc(-n2nnnc2-c2ccc(N(C)C)cc2)cc1	0	Dataset2	test	train	train	train	train	train	train	train	train	train	0
S(=O)(=O)(C)c1ccc(-n2nnnc2-c2ccc(OC)cc2)cc1	0	Dataset2	train	train	train	train	train	train	train	train	train	train	0
S(=O)(=O)(C)c1ccc(-n2nnnc2-c2ccccc2)cc1	0	Dataset2	train	train	train	train	train	train	train	train	test	train	0
S(=O)(=O)(N)c1ccc(-n2nnnc2-c2ccc([N+](=O)[O-])cc2)cc1	0	Dataset2	train	train	test	test	train	train	test	train	train	train	1
S(=O)(=O)(N)c1ccc(-n2nnnc2-c2ccc(cc2)C(F)(F)F)cc1	0	Dataset2	test	train	test	train	test	train	train	train	test	train	0
S(=O)(=O)(N)c1ccc(-n2nnnc2-c2ccc(cc2)C)cc1	0	Dataset2	train	train	test	test	train	train	test	train	train	test	1
S(=O)(=O)(N)c1ccc(-n2nnnc2-c2ccc(F)cc2)cc1	0	Dataset2	train	train	train	train	train	train	train	train	train	train	0
S(=O)(=O)(N)c1ccc(-n2nnnc2-c2ccc(N(C)C)cc2)cc1	0	Dataset2	train	test	test	test	train	test	train	train	train	train	0
S(=O)(=O)(N)c1ccc(-n2nnnc2-c2ccc(OC)cc2)cc1	0	Dataset2	train	train	train	train	train	train	train	train	train	test	0
S(=O)(=O)(N)c1ccc(-n2nnnc2-c2ccccc2)cc1	0	Dataset2	train	train	train	train	train	train	train	train	test	test	0
O(C)c1cc(cc(OC)c1O)\C=C\C(=O)NCCc1c2cc(O)ccc2[nH]c1	0	Dataset2	train	train	train	train	train	train	train	train	train	test	0
O(C)c1cc(cc(OC)c1O)\C=C\C(O)=O	0	Dataset2	train	train	train	train	train	train	train	test	test	train	1
Oc1cc(ccc1O)\C=C\C(=O)NCCc1c2cc(O)ccc2[nH]c1	0	Dataset2	test	train	train	train	train	train	train	train	train	train	0
Oc1cc(ccc1O)\C=C\C(O)=O	0	Dataset2	train	train	train	train	train	train	train	test	train	train	0
Oc1cc2c([nH]cc2CCN)cc1	0	Dataset2	test	train	train	train	train	train	train	train	train	test	0
Clc1ccc(cc1)-c1nc(sc1)N(C)c1ccc(O)cc1	0	Dataset2	train	train	train	train	train	train	train	train	train	train	0
Clc1ccc(cc1)-c1nc(sc1)Nc1cc(OC)ccc1	0	Dataset2	train	test	train	train	test	test	train	train	train	train	0
Clc1ccc(cc1)-c1nc(sc1)Nc1cc2OCOc2cc1	1	Dataset2	test	train	train	test	test	train	train	train	train	test	1
Clc1ccc(cc1)-c1nc(sc1)Nc1ccc(Oc2ccccc2)cc1	0	Dataset2	test	train	train	train	test	train	train	train	train	train	0
Clc1ccc(cc1)-c1nc(sc1C)Nc1ccc(OC)cc1	0	Dataset2	train	test	train	test	train	test	test	train	test	train	1
Clc1ccccc1-c1nc(sc1)Nc1cc2OCOc2cc1	1	Dataset2	train	train	train	train	train	train	train	test	train	train	1
s1c(C(=O)C)c(nc1Nc1ccc(Oc2ccccc2)cc1)C	0	Dataset2	train	train	test	train	train	train	test	test	test	train	0
s1c(C(O)C)c(nc1Nc1ccc(Oc2ccccc2)cc1)C	0	Dataset2	train	train	train	train	train	train	train	train	train	train	0
s1c(CC)c(nc1Nc1ccc(OC)cc1)C	0	Dataset2	train	train	train	train	test	train	train	train	train	test	0
s1c(CC)c(nc1Nc1ccc(Oc2ccccc2)cc1)C	0	Dataset2	train	train	test	train	train	train	test	test	test	train	1
s1cc(nc1Nc1cc2OCOc2cc1)-c1cc(OC)ccc1	1	Dataset2	train	train	train	test	train	train	train	train	train	train	1
s1cc(nc1Nc1cc2OCOc2cc1)-c1ccc(OC)cc1	1	Dataset2	train	train	train	train	train	train	train	train	train	train	1
s1cc(nc1Nc1cc2OCOc2cc1)-c1ccccc1	1	Dataset2	train	train	train	train	train	train	train	test	train	train	0
s1cc(nc1Nc1cc2OCOc2cc1)-c1ccccc1OC	1	Dataset2	train	test	train	train	train	test	train	test	train	train	1
s1cc(nc1Nc1ccc(cc1)C)-c1ccc(OC)cc1	1	Dataset2	train	train	test	train	train	train	train	train	train	train	0
s1cc(nc1Nc1ccc(OC)cc1)-c1cc(C)c(cc1)C	0	Dataset2	test	test	train	test	train	test	train	train	train	train	0
s1cc(nc1Nc1ccc(OC)cc1)-c1ccc(OC)cc1	0	Dataset2	train	train	train	train	train	train	test	train	train	train	0
s1cc(nc1Nc1ccc(Oc2ccccc2)cc1)-c1cc(OC)ccc1	0	Dataset2	train	train	test	train	train	train	train	train	test	train	0
s1cc(nc1Nc1ccc(Oc2ccccc2)cc1)-c1ccc(F)cc1	0	Dataset2	train	test	train	train	train	test	train	train	train	train	0
s1cc(nc1Nc1ccc(Oc2ccccc2)cc1)-c1ccc(OC)cc1	0	Dataset2	train	train	train	train	test	train	train	train	train	train	0
s1cc(nc1Nc1ccc(Oc2ccccc2)cc1)-c1ccccc1	0	Dataset2	train	test	train	train	train	test	train	test	train	train	1
s1cc(nc1Nc1ccc(Oc2ccccc2)cc1)-c1ccccc1OC	0	Dataset2	train	train	train	train	train	train	train	train	train	train	0
Clc1cccc(NC(=O)C(OC2=CC(Oc3c2cccc3)=O)C)c1C	0	Dataset2	train	test	train	train	train	test	train	train	train	test	1
FC(F)(F)c1cc(C#N)c(NC(=O)C(OC2=CC(Oc3c2cccc3)=O)C)cc1	0	Dataset2	train	test	test	train	train	test	train	train	test	train	0
Fc1cc(F)ccc1NC(=O)C(OC1=CC(Oc2c1cccc2)=O)C	0	Dataset2	test	train	test	train	train	train	train	test	test	train	1
O1c2c(cccc2)C(OC(C(=O)N2CCOCC2)C)=CC1=O	0	Dataset2	test	train	train	test	train	train	train	test	train	train	0
O1c2c(cccc2)C(OC(C(=O)NC(CC(C)C)C(OC)=O)C)=CC1=O	0	Dataset2	train	train	train	train	train	train	train	train	train	train	0
O1c2c(cccc2)C(OC(C(=O)NC23CC4(CC(C2)(CC(C4)C3)C)C)C)=CC1=O	0	Dataset2	train	train	test	test	train	train	train	train	train	test	0
O1c2c(cccc2)C(OC(C(=O)Nc2c3c(ccc2)C(=O)NC=C3)C)=CC1=O	0	Dataset2	train	train	train	train	train	train	train	train	train	train	0
O1c2c(cccc2)C(OC(C(=O)Nc2ccc(N3CCOCC3=O)cc2)C)=CC1=O	0	Dataset2	train	train	train	train	train	train	test	train	train	train	1
O1c2c(cccc2)C(OC(C(=O)Nc2ccc(OC)cc2)C)=CC1=O	0	Dataset2	train	train	train	train	train	train	train	train	train	train	0
O1c2c(cccc2)C(OC(C(=O)Nc2ccncc2)C)=CC1=O	0	Dataset2	train	train	train	train	test	train	train	train	test	train	0
O1c2c(cccc2)C(OC(C(=O)NCc2ccccc2)C)=CC1=O	0	Dataset2	train	train	train	train	train	train	train	train	train	train	1
Clc1ccc(cc1)C1=C(COC1=O)c1ccc(S(=O)(=O)NCCNS(=O)(=O)c2c3c(ccc2)c(N(C)C)ccc3)cc1	0	Dataset2	train	train	train	train	train	train	train	test	train	train	0
O(C(=O)C)c1ccccc1C(OCCN1c2c(cccc2)C(=O)c2c1cccc2)=O	0	Dataset2	train	train	train	train	train	train	train	train	train	test	0
O(C)c1cc2c(cc(cc2)[C@@H](C(=O)N2c3c(cccc3)C(=O)c3c2cccc3)C)cc1	0	Dataset2	train	train	train	test	test	train	train	train	test	train	1
O(C)c1cc2c(cc(cc2)[C@@H](C(OCCN2c3c(cccc3)C(=O)c3c2cccc3)=O)C)cc1	0	Dataset2	test	train	train	train	test	train	train	train	train	train	0
O=C1c2c(N(c3c1cccc3)C(=O)C(C)c1ccc(cc1)CC(C)C)cccc2	0	Dataset2	train	train	train	train	train	train	train	train	train	test	0
O=C1c2c(N(c3c1cccc3)CCOC(=O)C(C)c1ccc(cc1)CC(C)C)cccc2	1	Dataset2	train	train	train	train	train	train	train	train	train	train	1
S(=O)(=O)(NCCN1C2(c3c(cccc3)C1=O)c1c(Oc3c2ccc(N(CC)CC)c3)cc(N(CC)CC)cc1)c1ccc(-n2nc(cc2-c2ccc(cc2)C)C(F)(F)F)cc1	0	Dataset2	train	train	train	test	test	train	train	test	train	train	0
S(=O)(=O)(NCCNS(=O)(=O)c1ccc(-n2nc(cc2-c2ccc(cc2)C)C(F)(F)F)cc1)c1c2c(ccc1)c(N(C)C)ccc2	0	Dataset2	train	train	test	test	train	train	train	train	train	train	0
S(=O)(=O)(NCCOC(=O)C(C)c1ccc(cc1)CC(C)C)c1c2c(ccc1)c(N(C)C)ccc2	0	Dataset2	test	test	train	train	train	test	train	test	test	train	0
S(OCCN1c2c(cccc2)C(=O)c2c1cccc2)(=O)(=O)c1ccc(cc1)C(F)(F)F	1	Dataset2	train	train	train	test	train	train	test	train	train	train	0
Clc1cc2nc(oc2cc1)N1CCC(CC1)C(=O)N[C@@H]1CCC[C@H]1OCc1ccccc1	1	Dataset2	train	train	train	train	train	train	train	train	test	train	1
Clc1cc2nc(oc2cc1)N1CCC(CC1)C(=O)N[C@H]1CCC[C@@H]1COc1ccccc1	1	Dataset2	train	test	train	train	train	test	test	train	train	test	1
Clc1cc2nc(oc2cc1)N1CCC(CC1)C(=O)N[C@H]1CCC[C@@H]1OCc1ccccc1	0	Dataset2	train	train	train	train	test	train	train	train	train	train	0
Clc1cc2nc(oc2cc1)N1CCC(CC1)C(=O)N[C@H]1CCC[C@H]1OCc1ccccc1	1	Dataset2	train	train	train	train	train	train	train	train	train	test	1
Clc1cc2nc(oc2cc1)N1CCC(CC1)C(=O)NC1CCC(CC1)CO	0	Dataset2	train	test	test	train	test	test	train	test	train	train	0
Clc1cc2nc(oc2cc1)N1CCC(CC1)C(=O)NC1CCC(CC1)CO	0	Dataset2	test	train	test	train	train	train	train	train	train	train	0
Clc1cc2nc(oc2cc1)N1CCC(CC1)C(=O)NC1CCCC1	0	Dataset2	train	train	train	train	train	train	test	train	test	test	0
Clc1cc(N2N=C(C)\C(=C\c3c4c(n(c3)CCCCOc3cc(O)c5c(OC(=CC5=O)c5ccccc5)c3)cccc4)\C2=O)ccc1	0	Dataset2	test	train	test	train	train	train	train	test	train	train	0
Clc1cc(N2N=C(C)\C(=C\c3c4c(n(c3)CCCOc3cc(O)c5c(OC(=CC5=O)c5ccccc5)c3)cccc4)\C2=O)ccc1	1	Dataset2	train	train	train	test	train	train	train	train	train	train	1
Clc1cccc(Cl)c1N1c2c(cccc2)\C(=C\c2c3c(n(c2)CCCOc2cc(O)c4c(OC(=CC4=O)c4ccccc4)c2)cccc3)\C1=O	0	Dataset2	train	train	train	test	train	train	train	test	train	test	0
O1c2c(C(=O)C=C1c1ccccc1)c(O)cc(O)c2	0	Dataset2	train	train	train	test	test	train	train	train	train	train	1
O1c2c(C(=O)C=C1c1ccccc1)c(O)cc(OCCCn1cc(c3c1cccc3)\C=C/1\c3c(NC\1=O)cccc3)c2	0	Dataset2	test	train	test	train	train	train	test	test	train	train	0
Clc1ccc(cc1)-c1c(c2n(CC(C2)(C)C)c1CC(O)=O)-c1ccccc1	0	Dataset2	train	train	train	train	train	train	train	train	train	test	1
Oc1c(cc(cc1\C=N\NC(=O)c1ccccc1)C(C)(C)C)C(C)(C)C	0	Dataset2	train	train	train	train	test	train	train	train	train	train	1
Oc1c(cc(cc1\C=N\NC(=O)c1ccccc1O)C(C)(C)C)C(C)(C)C	0	Dataset2	test	train	train	train	train	train	train	test	train	train	0
Oc1c(cc(cc1\C=N\NC(=O)c1cccnc1)C(C)(C)C)C(C)(C)C	0	Dataset2	train	test	test	test	train	test	train	train	train	test	0
Oc1c(cc(cc1\C=N\NC(=O)c1ccncc1)C(C)(C)C)C(C)(C)C	0	Dataset2	train	train	test	train	train	train	train	train	train	train	1
Brc1ccc(cc1)\C=C(\C(OCC)=O)/CSc1nc(cc(n1)C)C	0	Dataset2	train	train	train	train	train	train	train	train	train	train	0
Clc1cc(ccc1)\C=C(\C(OCC)=O)/CSc1nc(cc(n1)C)C	0	Dataset2	train	train	train	train	train	train	test	train	test	train	0
S(C/C(=C\c1cc(F)ccc1)/C(OCC)=O)c1nncn1C	0	Dataset2	test	test	train	train	train	test	train	train	train	train	0
S(C/C(=C\c1cc2c(cc1)cccc2)/C(OC)=O)c1oc2c(n1)cccc2	0	Dataset2	test	test	train	train	test	test	test	train	test	train	0
S(C/C(=C\c1ccc(cc1)C(F)(F)F)/C(OC)=O)c1oc2c(n1)cccc2	0	Dataset2	train	train	train	train	train	train	train	train	train	test	0
S(C/C(=C\c1ccc(OC)cc1)/C(OC)=O)c1oc2c(n1)cccc2	0	Dataset2	train	test	train	test	train	test	test	train	train	train	0
s1c2c(nc1SC/C(=C\c1cc3c(cc1)cccc3)/C(OC)=O)cccc2	0	Dataset2	train	train	train	train	train	train	train	test	train	train	0
Clc1ccc(cc1)C1=C(c2ccc(S(=O)(=O)N)cc2)C(=O)N(C)C1=O	1	Dataset2	train	test	train	train	train	test	train	train	train	train	1
Clc1ccc(cc1)C1=C(c2ccc(S(=O)(=O)N)cc2)C(=O)NC1=O	0	Dataset2	train	train	train	train	train	train	test	train	test	train	0
S(=O)(=O)(N)c1ccc(cc1)C1=C(c2ccc(cc2)C)C(=O)N(C)C1=O	1	Dataset2	train	train	train	train	train	train	train	train	train	train	1
S(=O)(=O)(N)c1ccc(cc1)C1=C(c2ccc(cc2)C)C(=O)NC1=O	0	Dataset2	train	train	train	train	train	train	train	test	train	train	0
S(=O)(=O)(N)c1ccc(cc1)C1=C(c2ccc(OC)cc2)C(=O)N(C)C1=O	1	Dataset2	train	train	train	train	train	train	train	test	test	test	1
S(=O)(=O)(N)c1ccc(cc1)C1=C(c2ccc(OC)cc2)C(=O)NC1=O	0	Dataset2	train	train	test	test	train	train	test	train	train	train	0
S(=O)(=O)(N)c1ccc(cc1)C1=C(c2ccccc2)C(=O)N(C)C1=O	1	Dataset2	train	train	train	train	train	train	train	train	train	train	1
o1c2c(cc(Oc3cc4c(cc3)cccc4)cc2)c(C(OCC)=O)c1C	0	Dataset2	test	train	train	train	test	train	train	test	train	train	0
o1c2c(cc(Oc3ccc(cc3)C)cc2)c(C(OCC)=O)c1C	0	Dataset2	test	train	train	train	train	train	train	train	train	train	0
o1c2c(cc(Oc3ccc(cc3)C)cc2)c(C(OCC)=O)c1-c1ccccc1	0	Dataset2	train	train	train	test	train	train	test	train	test	test	1
o1c2c(cc(Oc3ccc(OC)cc3)cc2)c(C(OCC)=O)c1C	0	Dataset2	test	train	train	train	train	train	train	test	test	train	0
o1c2c(cc(Oc3ccccc3)cc2)c(C(OCC)=O)c1C	0	Dataset2	train	train	train	train	train	train	train	train	train	test	1
o1c2c(cc(Oc3ccccc3)cc2)c(C(OCC)=O)c1-c1ccccc1	0	Dataset2	train	train	test	train	train	train	train	train	train	test	0
o1c2c(cc(Oc3ccccc3C)cc2)c(C(OCC)=O)c1C	0	Dataset2	train	train	train	test	train	train	test	train	test	train	0
o1c2c(cc(Oc3ccccc3C)cc2)c(C(OCC)=O)c1-c1ccccc1	0	Dataset2	train	test	train	test	train	test	train	train	train	train	1
o1c2c(cc(Oc3ncccc3)cc2)c(C(OCC)=O)c1C	0	Dataset2	train	train	train	train	train	train	test	train	test	train	0
Fc1cc(ccc1-c1ccccc1)C(C(=O)NCCc1c2cc(O)ccc2[nH]c1)C	0	Dataset2	train	train	train	train	train	train	train	train	train	train	0
O(C)c1cc2c(cc(cc2)[C@@H](C(=O)NCCc2c3cc(O)ccc3[nH]c2)C)cc1	0	Dataset2	train	train	train	test	test	train	train	train	train	train	0
O(c1cc(ccc1)C(C(=O)NCCc1c2cc(O)ccc2[nH]c1)C)c1ccccc1	0	Dataset2	test	train	train	test	train	train	test	train	train	train	1
Oc1cc2c([nH]cc2CCNC(=O)C(C)c2ccc(cc2)CC(C)C)cc1	0	Dataset2	test	train	train	train	train	train	test	train	train	train	1
Oc1cc2c([nH]cc2CCNC(=O)CCC\C=C/C\C=C/C\C=C/C\C=C/CCCCC)cc1	0	Dataset2	test	train	train	train	train	train	train	test	train	train	0
Brc1cc(ccc1)C1N(N=C2C1CCc1c2cccc1)c1ccc(S(=O)(=O)N)cc1	0	Dataset2	train	train	train	train	test	train	train	train	train	train	0
Brc1ccc(cc1)C1N(N=C2C1CCc1c2cccc1)c1ccc(S(=O)(=O)N)cc1	0	Dataset2	train	train	test	train	train	train	train	test	train	train	0
Brc1ccc(cc1)C1N(N=C2C1COc1c2cccc1)c1ccc(S(=O)(=O)N)cc1	0	Dataset2	train	train	train	train	train	train	train	test	test	train	0
Brc1ccccc1C1N(N=C2C1CCc1c2cccc1)c1ccc(S(=O)(=O)N)cc1	0	Dataset2	train	train	train	test	train	train	train	train	train	train	0
Brc1ccccc1C1N(N=C2C1COc1c2cccc1)c1ccc(S(=O)(=O)N)cc1	0	Dataset2	test	train	train	train	train	train	train	test	train	train	0
Clc1cc(Cl)ccc1C1N(N=C2C1CCc1c2cccc1)c1ccc(S(=O)(=O)N)cc1	0	Dataset2	test	train	test	test	train	train	train	train	train	train	1
Clc1cc(Cl)ccc1C1N(N=C2C1COc1c2cccc1)c1ccc(S(=O)(=O)N)cc1	0	Dataset2	train	train	train	test	train	train	train	train	train	train	1
Clc1ccc(cc1)C1N(N=C2C1COc1c2cccc1)c1ccc(S(=O)(=O)N)cc1	0	Dataset2	train	train	train	train	train	train	train	train	train	train	0
Clc1cccc(F)c1C1N(N=C2C1CCc1c2cccc1)c1ccc(S(=O)(=O)N)cc1	0	Dataset2	train	train	train	train	train	train	train	train	train	train	0
Clc1cccc(F)c1C1N(N=C2C1COc1c2cccc1)c1ccc(S(=O)(=O)N)cc1	0	Dataset2	test	train	train	train	train	train	train	train	train	train	0
Clc1ccccc1C1N(N=C2C1CCc1c2cccc1)c1ccc(S(=O)(=O)N)cc1	0	Dataset2	train	train	test	train	train	train	train	train	test	train	0
Clc1ccccc1C1N(N=C2C1COc1c2cccc1)c1ccc(S(=O)(=O)N)cc1	0	Dataset2	test	test	train	train	test	test	train	train	train	train	0
S(=O)(=O)(N)c1ccc(N2N=C3C(CCc4c3cccc4)C2c2cc(ccc2)C)cc1	0	Dataset2	train	train	train	train	train	train	train	train	train	train	0
S(=O)(=O)(N)c1ccc(N2N=C3C(CCc4c3cccc4)C2c2cc(F)ccc2)cc1	0	Dataset2	train	test	train	train	test	test	train	train	test	test	1
S(=O)(=O)(N)c1ccc(N2N=C3C(CCc4c3cccc4)C2c2cc(O)ccc2)cc1	0	Dataset2	train	train	train	train	train	train	train	train	train	test	1
S(=O)(=O)(N)c1ccc(N2N=C3C(CCc4c3cccc4)C2c2cc(OC)ccc2)cc1	0	Dataset2	test	train	train	train	test	train	train	train	train	test	0
S(=O)(=O)(N)c1ccc(N2N=C3C(CCc4c3cccc4)C2c2ccc(cc2)C(F)(F)F)cc1	0	Dataset2	train	train	train	train	train	train	test	test	train	test	0
S(=O)(=O)(N)c1ccc(N2N=C3C(CCc4c3cccc4)C2c2ccc(cc2)C)cc1	0	Dataset2	train	train	train	train	test	train	train	test	train	train	0
S(=O)(=O)(N)c1ccc(N2N=C3C(CCc4c3cccc4)C2c2ccc(F)cc2)cc1	0	Dataset2	train	train	train	train	train	train	train	train	test	train	0
S(=O)(=O)(N)c1ccc(N2N=C3C(CCc4c3cccc4)C2c2ccccc2)cc1	0	Dataset2	train	train	train	train	train	train	train	train	train	train	1
S(=O)(=O)(N)c1ccc(N2N=C3C(CCc4c3cccc4)C2c2ccccc2C)cc1	0	Dataset2	train	train	train	train	train	train	train	train	train	test	0
S(=O)(=O)(N)c1ccc(N2N=C3C(CCc4c3cccc4)C2c2ccccc2F)cc1	0	Dataset2	test	train	train	train	train	train	train	train	test	train	0
S(=O)(=O)(N)c1ccc(N2N=C3C(CCc4c3cccc4)C2c2ccccc2OC)cc1	0	Dataset2	train	train	train	train	train	train	train	train	train	test	0
S(=O)(=O)(N)c1ccc(N2N=C3C(COc4c3cccc4)C2c2ccc(OC)cc2)cc1	0	Dataset2	train	test	train	train	train	test	train	train	train	train	0
S(=O)(=O)(N)c1ccc(N2N=C3C(COc4c3cccc4)C2c2ccccc2C)cc1	1	Dataset2	train	train	train	train	test	train	train	train	train	train	1
S(=O)(=O)(N)c1ccc(N2N=C3C(COc4c3cccc4)C2c2ccccc2F)cc1	0	Dataset2	train	train	test	train	train	train	test	train	train	train	0
S(=O)(=O)(N)c1ccc(N2N=C3C(COc4c3cccc4)C2c2ccccc2OC)cc1	1	Dataset2	test	train	test	test	test	train	train	train	test	train	1
O=C1[C@]2(O)[C@@H](C=C1C)[C@]1(O)[C@H]([C@H]3[C@@](OC(=O)C(C)C)([C@H](OC(=O)\C(=C\C)\C)[C@H]1C)C3(C)C)C=C(C2)CO	0	Dataset2	train	train	train	train	train	train	train	train	train	train	0
O=C1[C@]2(O)[C@@H](C=C1C)[C@]1(O)[C@H]([C@H]3[C@@](OC(=O)C(C)C)([C@H](OC(=O)C)[C@H]1C)C3(C)C)C=C(C2)CO	0	Dataset2	train	test	test	train	train	test	train	train	train	train	1
O=C1[C@]2(O)[C@@H](C=C1C)[C@]1(O)[C@H]([C@H]3[C@@](OC(=O)C(CC)C)([C@H](OC(=O)\C(=C\C)\C)[C@H]1C)C3(C)C)C(=O)C(=C2)CO	0	Dataset2	train	train	train	train	train	train	train	test	train	train	1
O=C1[C@]2(O)[C@@H](C=C1C)[C@]1(O)[C@H]([C@H]3[C@@](OC(=O)C(CC)C)([C@H](OC(=O)\C(=C\C)\C)[C@H]1C)C3(C)C)C=C(C2)CO	0	Dataset2	train	train	train	train	test	train	train	train	train	test	0
O=C1[C@]2(O)[C@@H](C=C1C)[C@]1(O)[C@H]([C@H]3[C@@](OC(=O)C(CC)C)([C@H](OC(=O)C)[C@H]1C)C3(C)C)C(=O)C(=C2)CO	0	Dataset2	train	train	train	train	train	train	train	train	train	test	0
O=C1[C@]2(O)[C@@H](C=C1C)[C@]1(O)[C@H]([C@H]3[C@@](OC(=O)C(CC)C)([C@H](OC(=O)c4ccccc4)[C@H]1C)C3(C)C)C=C(C2)CO	0	Dataset2	train	train	test	train	train	train	train	train	train	test	0
O=C1[C@H]2[C@@H](C=C1C)[C@]1(O)[C@H]([C@H]3[C@@](OC(=O)C(CC)C)([C@H](O)[C@H]1C)C3(C)C)C=C(C2)CO	0	Dataset2	train	test	train	train	train	test	train	train	test	train	0
O1c2c(O[C@@H](O)[C@@]1(OC)c1cc(O)c(O)cc1)cc(cc2)CCO	0	Dataset2	train	train	train	test	train	train	train	train	train	test	1
O1c2c(O[C@H](NC(=O)C)[C@H]1c1cc(O)c(O)cc1)cc(cc2)CCNC(=O)C	0	Dataset2	train	train	test	train	train	train	train	train	train	train	0
O1c2c(O[C@H](NC(=O)C)[C@H]1c1cc(O)c(O)cc1)cc(cc2)CCO	0	Dataset2	train	train	train	train	test	train	train	train	train	train	0
O1c2c(O[C@H](O)[C@]1(OC)c1cc(O)c(O)cc1)cc(cc2)CCO	0	Dataset2	test	train	train	train	train	train	train	test	train	train	0
O1c2c(O[C@H](O)[C@]1(OCC)c1cc(O)c(O)cc1)cc(cc2)CCO	0	Dataset2	train	test	train	train	train	test	train	train	train	train	0
O1c2c(OC(O)C1(OCC)c1cc(O)c(O)cc1)cc(cc2)CCO	0	Dataset2	test	train	train	train	train	train	train	test	train	train	0
O1c2cc(ccc2O[C@@H](O)[C@@]1(OC)c1cc(O)c(O)cc1)CCO	0	Dataset2	train	test	train	train	train	test	test	train	test	train	0
O1c2cc(ccc2O[C@@H](O)[C@@]1(OCC)c1cc(O)c(O)cc1)CCO	0	Dataset2	train	train	train	train	test	train	train	train	train	train	0
O1c2cc(ccc2O[C@H](NC(=O)C)[C@H]1c1cc(O)c(O)cc1)C\C=N\C(=O)C	0	Dataset2	train	train	test	train	train	train	train	train	train	train	0
O1c2cc(ccc2O[C@H](NC(=O)C)[C@H]1c1cc(O)c(O)cc1)CCNC(=O)C	0	Dataset2	train	train	test	train	train	train	train	train	train	train	0
O1c2cc(ccc2O[C@H](NC(=O)C)[C@H]1c1cc(O)c(O)cc1)CCO	0	Dataset2	train	train	train	train	train	train	train	test	train	train	1
O1c2cc(ccc2O[C@H](O)[C@]1(OC)c1cc(O)c(O)cc1)CCO	0	Dataset2	test	test	train	train	train	test	train	train	train	train	0
O1c2cc(ccc2O[C@H](O)[C@]1(OCC)c1cc(O)c(O)cc1)CCO	0	Dataset2	train	train	train	test	train	train	test	train	train	train	0
Clc1c(N2CCN(CC2)CC2=NOC(CC2c2ccccc2)(C)C)cccc1Cl	0	Dataset2	train	train	train	train	test	train	train	train	train	train	0
Clc1ccc(cc1)C1CC(ON=C1Cn1c2c(c3c1cccc3)cccc2)(C)C	0	Dataset2	train	train	train	train	train	train	train	train	train	train	0
Clc1ccc(cc1)C1CC(ON=C1CN1CCC(CC1)c1noc2c1ccc(F)c2)(C)C	0	Dataset2	train	train	test	test	train	train	train	train	train	test	1
Fc1cc2onc(c2cc1)C1CCN(CC1)CC1=NO[C@H]2[C@H](CCCC2)[C@H]1c1ccccc1	0	Dataset2	train	train	test	train	test	train	train	train	test	train	0
Fc1cc2onc(c2cc1)C1CCN(CC1)CC1=NOC(CC1c1ccccc1)(C)C	0	Dataset2	train	train	train	test	train	train	train	test	test	train	1
O1N=C(Cn2c3c(c4c2cccc4)cccc3)[C@@H]([C@@H]2[C@H]1CCCC2)c1ccc(OC)cc1	0	Dataset2	train	test	test	train	train	test	train	train	train	train	0
O1N=C(Cn2c3c(c4c2cccc4)cccc3)[C@@H]([C@@H]2[C@H]1CCCC2)c1ccccc1	0	Dataset2	train	test	train	test	train	test	train	train	test	train	1
O1N=C(CN2CCN(CC2)c2ccc(OC)cc2)[C@@H]([C@@H]2[C@H]1CCCC2)c1ccc(OC)cc1	0	Dataset2	train	train	train	train	test	train	train	train	train	train	0
O1N=C(CN2CCN(CC2)c2ccc(OC)cc2)[C@@H]([C@@H]2[C@H]1CCCC2)c1ccccc1	0	Dataset2	train	train	test	train	train	train	train	test	train	train	0
O1N=C(CN2CCN(CC2)c2ccc(OC)cc2)C(CC1(C)C)c1ccccc1	0	Dataset2	train	train	train	train	train	train	test	train	train	train	0
Clc1c(n(nc1CCl)-c1ccc(S(=O)(=O)N)cc1)-c1ccc(cc1)C	1	Dataset2	train	train	train	train	test	train	train	train	train	train	1
Clc1c(n(nc1CO[N+](=O)[O-])-c1ccc(S(=O)(=O)N)cc1)-c1ccc(cc1)C	1	Dataset2	train	train	test	train	test	train	train	test	train	train	1
ClCc1nn(c(c1)-c1ccc(cc1)C)-c1ccc(S(=O)(=O)N)cc1	1	Dataset2	train	train	train	train	train	train	train	test	train	train	1
O(C(=O)C)c1ccccc1C(OCCCCO[N+](=O)[O-])=O	0	Dataset2	test	test	train	train	train	test	train	train	train	train	0
S(=O)(=O)(N)c1ccc(-n2nc(cc2-c2ccc(cc2)C)CO)cc1	0	Dataset2	train	train	train	train	test	train	train	train	train	train	1
S(=O)(=O)(N)c1ccc(-n2nc(cc2-c2ccc(cc2)C)CO[N+](=O)[O-])cc1	1	Dataset2	train	train	train	test	train	train	train	train	train	test	1
[se]1ncc(c1-c1ccc(OC)cc1)-c1ccc(OC)cc1	0	Dataset2	train	train	train	train	train	train	train	test	train	train	0
[se]1ncc(c1-c1ccc(S(=O)(=O)C)cc1)-c1ccc(F)cc1	1	Dataset2	test	train	train	train	train	train	train	train	train	test	1
Brc1cc2c([nH]c(c2-c2ccccc2)-c2ccc(S(=O)(=O)C)cc2)cc1	1	Dataset2	train	test	train	train	test	test	train	train	train	train	1
Brc1cc2c([nH]c(c2-c2ccccc2)-c2ccc(S(=O)(=O)N)cc2)cc1	1	Dataset2	train	test	train	train	train	test	train	train	train	test	1
Brc1ccc(cc1)-c1c2c([nH]c1-c1ccc(S(=O)(=O)C)cc1)cccc2	1	Dataset2	train	test	test	train	train	test	train	train	train	test	0
Brc1ccc(cc1)-c1c2c([nH]c1-c1ccc(S(=O)(=O)N)cc1)cccc2	1	Dataset2	train	train	train	train	train	train	train	train	train	train	1
Clc1cc(ccc1)-c1c2cc(Cl)ccc2[nH]c1-c1ccc(S(=O)(=O)C)cc1	1	Dataset2	train	train	test	test	test	train	train	train	train	train	1
Clc1cc(ccc1)-c1c2cc(Cl)ccc2[nH]c1-c1ccc(S(=O)(=O)N)cc1	1	Dataset2	train	test	train	train	train	test	test	train	train	test	1
Clc1cc2c([nH]c(c2-c2ccccc2)-c2ccc(S(=O)(=O)C)cc2)cc1	1	Dataset2	train	train	train	train	train	train	train	train	train	train	1
Clc1cc2c([nH]c(c2-c2ccccc2)-c2ccc(S(=O)(=O)N)cc2)cc1	1	Dataset2	train	train	train	train	train	train	train	train	train	train	1
Clc1ccc(cc1)-c1c2c([nH]c1-c1ccc(S(=O)(=O)C)cc1)cccc2	1	Dataset2	train	train	train	train	train	train	train	train	train	train	0
Clc1ccc(cc1)-c1c2c([nH]c1-c1ccc(S(=O)(=O)N)cc1)cccc2	1	Dataset2	test	train	train	train	train	train	test	train	train	train	1
Clc1ccc(cc1)-c1c2cc(Cl)ccc2[nH]c1-c1ccc(S(=O)(=O)C)cc1	1	Dataset2	train	train	train	train	train	train	train	train	test	train	1
Clc1ccc(cc1)-c1c2cc(Cl)ccc2[nH]c1-c1ccc(S(=O)(=O)N)cc1	1	Dataset2	train	train	train	train	train	train	train	test	train	train	1
Clc1ccccc1-c1c2cc(Cl)ccc2[nH]c1-c1ccc(S(=O)(=O)C)cc1	1	Dataset2	train	train	train	train	train	train	test	train	train	test	1
Clc1ccccc1-c1c2cc(Cl)ccc2[nH]c1-c1ccc(S(=O)(=O)N)cc1	1	Dataset2	train	train	test	train	train	train	test	train	train	test	1
S(=O)(=O)(C)c1ccc(cc1)-c1[nH]c2c(cc(cc2)C)c1-c1ccccc1	1	Dataset2	train	train	train	train	train	train	train	train	train	train	1
S(=O)(=O)(C)c1ccc(cc1)-c1[nH]c2c(cc(F)cc2)c1-c1ccccc1	1	Dataset2	train	train	train	train	test	train	train	train	train	train	1
S(=O)(=O)(C)c1ccc(cc1)-c1[nH]c2c(cccc2)c1-c1cc(C)c(cc1)C	1	Dataset2	train	train	train	train	train	train	test	train	train	train	1
S(=O)(=O)(C)c1ccc(cc1)-c1[nH]c2c(cccc2)c1-c1ccc(cc1)C	1	Dataset2	train	train	train	train	train	train	test	train	train	train	1
S(=O)(=O)(C)c1ccc(cc1)-c1[nH]c2c(cccc2)c1-c1ccccc1	1	Dataset2	train	train	train	train	train	train	train	train	train	train	1
S(=O)(=O)(N)c1ccc(cc1)-c1[nH]c2c(cc(cc2)C)c1-c1ccccc1	1	Dataset2	train	train	train	test	train	train	train	train	train	train	1
S(=O)(=O)(N)c1ccc(cc1)-c1[nH]c2c(cc(F)cc2)c1-c1ccccc1	1	Dataset2	train	train	train	train	train	train	test	train	train	test	1
S(=O)(=O)(N)c1ccc(cc1)-c1[nH]c2c(cccc2)c1-c1cc(C)c(cc1)C	1	Dataset2	test	train	train	train	train	train	train	test	train	train	0
S(=O)(=O)(N)c1ccc(cc1)-c1[nH]c2c(cccc2)c1-c1ccc(cc1)C	1	Dataset2	train	test	train	test	train	test	train	train	test	test	1
S(=O)(=O)(N)c1ccc(cc1)-c1[nH]c2c(cccc2)c1-c1ccc(F)cc1	1	Dataset2	train	test	test	train	train	test	test	train	train	train	1
S(=O)(=O)(N)c1ccc(cc1)-c1[nH]c2c(cccc2)c1-c1ccc(O)cc1	1	Dataset2	train	train	train	train	train	train	train	train	train	train	1
S(=O)(=O)(N)c1ccc(cc1)-c1[nH]c2c(cccc2)c1-c1ccccc1	1	Dataset2	train	train	test	train	train	train	train	train	train	train	1
S(=O)(=O)(NC(=O)C)c1ccc(cc1)-c1[nH]c2c(cccc2)c1-c1ccccc1	1	Dataset2	train	test	train	test	test	test	train	train	train	train	0
Clc1ccc(cc1)[C@@]1(O)C[C@@H](O[C@@H]1c1ccc(Cl)cc1)C(O)=O	0	Dataset2	train	train	train	test	train	train	train	train	train	train	0
Clc1ccc(cc1)[C@@]1(O)C[C@@H](O[C@@H]1c1ccc(Cl)cc1)CO	0	Dataset2	train	train	train	train	train	train	train	train	train	test	0
Clc1ccccc1[C@@]1(O)C[C@@H](O[C@@H]1c1ccccc1Cl)C(O)=O	0	Dataset2	train	train	train	test	train	train	test	test	train	train	0
Clc1ccccc1[C@@]1(O)C[C@@H](O[C@@H]1c1ccccc1Cl)CO	1	Dataset2	train	train	train	test	train	train	train	train	train	train	0
Fc1ccc(cc1)[C@@]1(O)C[C@@H](O[C@@H]1c1ccc(F)cc1)C(O)=O	0	Dataset2	train	train	test	train	train	train	train	train	train	train	0
Fc1ccc(cc1)[C@@]1(O)C[C@@H](O[C@@H]1c1ccc(F)cc1)CO	1	Dataset2	train	test	train	train	train	test	test	train	test	train	1
O1[C@@H]([C@](O)(C[C@@H]1C(O)=O)c1ccccc1)c1ccccc1	1	Dataset2	train	test	train	train	train	test	test	test	train	train	1
O1[C@@H]([C@](O)(C[C@@H]1CO)c1ccc(OC)cc1)c1ccc(OC)cc1	1	Dataset2	train	test	test	train	train	test	train	train	train	train	1
O1[C@@H]([C@](O)(C[C@@H]1CO)c1ccccc1)c1ccccc1	0	Dataset2	train	test	train	train	train	test	test	train	train	train	0
S(=O)(=O)(C)c1ccc(cc1)[C@@]1(O)C[C@@H](O[C@@H]1c1ccc(S(=O)(=O)C)cc1)CO	0	Dataset2	train	test	train	train	train	test	train	train	train	train	1
O1C=C(\C=N\c2cc(ccc2)C)C(=O)c2c1cccc2	0	Dataset2	train	train	train	train	train	train	train	train	test	train	1
O1C=C(\C=N\c2ccccc2C(O)=O)C(=O)c2c1cccc2	0	Dataset2	train	train	train	train	train	train	test	train	train	train	1
[truncated: 1,308 more rows]

## Sheet: Dataset3
SMILES	pIC50	note	split dataset_1	split dataset_2	split dataset_3	split dataset_4	split dataset_5	split dataset_6	split dataset_7	split dataset_8	split dataset_9	split dataset_10	pred_pIC50
[truncated: 1,511 more rows]

[truncated: 7 more sheets: Dataset4, Dataset5, Dataset6, External validation set A1, External validation set A2, External validation set B1, External validation set B2]
