# Supplementary material for: Discovering the Active Ingredients of Medicine and Food Homologous Substances for Inhibiting the Cyclooxygenase-2 Metabolic Pathway by Machine Learning Algorithms
Source: Molecules. 2023 Sep 23;28(19):6782. doi: 10.3390/molecules28196782 (PMC10574661; doi:10.3390/molecules28196782)
Supplement: Supplementary file 1 [file molecules-28-06782-s001.zip › TableS9.csv]

SMILES	name
O=c/2[nH]c1ccccc1c\2=c4\[nH]c3ccccc3c4=O	Indirubin
Oc3c(N=Nc1ccc(Br)cc1S(O)(=O)=O)c(S(O)(=O)=O)cc4cc(S(O)(=O)=O)c(N=Nc2ccc(Br)cc2S(O)(=O)=O)c(O)c34	2_17
Nc5c(N=Nc4ccc(c3ccc(N=Nc2cc(S(O)(=O)=O)c1ccccc1c2N)cc3)cc4)cc(S(O)(=O)=O)c6ccccc56	1_13_2
OC(=O)c1ccccc1C(c2cc(I)c(O)c(I)c2)=c3cc(I)c(=O)c(I)c3	1_08
Oc2cc(S(O)(=O)=O)c1ccccc1c2N=Nc4ccc3ccccc3c4O	1_07
Oc2ccc1ccccc1c2N=Nc3c(O)cc(S(O)(=O)=O)c4ccccc34	1_06
Oc1ccccc1C=NNC(=O)C(=O)NN=Cc2ccccc2O	1_04
CCCCCCC(Oc3ccc(S(=O)(=O)c2ccc(OCc1ccccc1)cc2)cc3)C(O)=O	2_19
OC(=O)COc3ccc(N=Nc2ccc1cc(Br)ccc1c2O)cc3	2_18_3
Cc4ccc(c3cc(C(O)=O)cc(c2ccc1ccccc1c2)n3)cc4	2_06
CC(C)CC(Oc4ccc(OC(=O)c3cc(c1ccc(Cl)cc1)nc(c2ccc(Cl)cc2)c3)cc4)C(O)=O	2_05
CCCCc3ccc(c2cc(C(O)=O)cc(c1ccc(Cl)cc1)n2)cc3	2_04
OC(=O)c4cc(c1ccc(Cl)cc1)nc(c3ccc(c2ccccc2)cc3)c4	2_03
CC(C)(C)c3ccc(c2cc(C(O)=O)cc(c1ccc(Cl)c(Cl)c1)n2)cc3	2_02
OC(=O)c4cc(c1ccc(Cl)cc1)nc(c3ccc(Sc2ccc(Cl)cc2)cc3)c4	2_01
Clc3ccc(CSC(Cn1ccnc1)c2ccc(Cl)cc2Cl)cc3	Sulconazole
CC(=O)c4c(O)c(C)c(O)c(Cc3c(O)c1C=CC(C)(C)Oc1c(C(=O)\C=C\c2ccccc2)c3O)c4O	Rottlerin
Cn4cc(c3c(c1cn(CCCSC(N)=N)c2ccccc12)c(=O)[nH]c3=O)c5ccccc45	Ro318220
COC(=O)C2=C(C)NC(C)=C(C(=O)OCCN(C)Cc1ccccc1)C2c3cccc(N(=O)=O)c3	Nicardipine
Clc3ccc(COC(Cn1ccnc1)c2ccc(Cl)cc2Cl)c(Cl)c3	Miconazole
O=C1NCc5c1c3c2ccccc2[nH]c3c6[nH]c4ccccc4c56	K252c
O=c3c(=c2\[nH]c1ccccc1c2=O)\[nH]c4ccccc34	Indigo
Clc3ccc(COC(Cn1ccnc1)c2ccc(Cl)cc2Cl)cc3	Econazole
Clc1ccccc1C(c2ccccc2)(c3ccccc3)n4ccnc4	Clotrimazole
CN(C)CCCn4cc(c3c(c1cn(C)c2ccccc12)c(=O)[nH]c3=O)c5ccccc45	Bisindolylmalemide_i
O=C(OCc1ccccc1)c2ccccc2	Benzyl_benzoate
C4CNCC(C=c2c1ccccc1c3ccccc23)C4	2_20
Cc3cc(Cl)cc4s/c(=c2/sc1cc(Cl)cc(C)c1c2=O)c(=O)c34	2_16
Oc2ccc(N=Nc1cccc(Br)c1)cc2	2_15
Clc4ccc3sc(Sc2nnc(NC(=O)c1cccs1)s2)nc3c4	2_14
Oc3c(\C=c1\c(=O)[nH]c2ccccc12)ccc4CCCCc34	2_13
CC(C)(C)c3cc(\C=c1\c(=O)[nH]c2ncccc12)cc(C(C)(C)C)c3O	2_11
O=c2[nH]c1ccccc1c2=Cc4ccc(c3cccs3)s4	2_10
COc5ccc4C3CCC2(C)C(NCCCc1ccccc1)CCC2C3CCc4c5	2_08
COc5ccc4C3CCC2(C)C(NCCNc1ccc(N(=O)=O)cn1)CCC2C3CCc4c5	2_07
Oc3ccc(c2csc(Nc1ccc(F)cc1F)n2)cc3O	1_12
ClC3=C(Cl)C4(Cl)C2C(C(=O)N(Nc1ccc(N(=O)=O)cc1N(=O)=O)C2=O)C3(Cl)C4(Cl)Cl	1_11
CC(C)c3ccc(\C=c1\c(=O)[nH]c2ccccc12)cc3	1_10
Oc5c(I)cc2c(Oc1c(I)c(O)c(I)cc1C24OC(=O)c3c(Cl)c(Cl)c(Cl)c(Cl)c34)c5I	1_09
Cc3cc(Cl)cc4s/c(=c2/sc1cc(Cl)cc(C)c1c2=O)c(=O)c34	1_05
O=c3oc(=CNc2ccc(Oc1ccccc1)cc2)c4ccccc34	1_03
Oc2ccc(N=Nc1ccc(Br)cc1)cc2	1_02
Clc4ccc3sc(Sc2nnc(NC(=O)c1ccc(Cl)c(Cl)c1)s2)nc3c4	1_01
COC2CC[C@@]1(C)C4C(CC[C@@H]1C2)C3CC[C@@H](NCCN)[C@]3(C)C[C@H]4O	2_09
CN(C)c3ccc(\C=c1\c(=O)[nH]c2ccccc12)cc3	2_12
CC(C)Nc4ccnc(N3CCN(C(=O)C2Cc1cc(NS(C)(=O)=O)ccc1N2)CC3)c4	Delavirdine
Oc3cc(O)c2c(=O)c(O)c(c1ccc(O)c(O)c1)oc2c3	Quercetin
NC(Sc1ccccc1N)=C(C#N)C(/C#N)=C(\N)Sc2ccccc2N	U0126
CC(C)=CCc3c(O)c2c(=O)c(c1ccc(O)c(O)c1)coc2c4C=CC(C)(C)Oc34	NCGC00013053-01
O=N(=O)c1ccc3c(c1)c(=O)c4ccc5c7ccc8c(=O)c2cc(N(=O)=O)ccc2c9ccc(c6ccc3c4c56)c7c89	NCGC00013641-01
CCCC(c1cc(C(C)(C)C)c(O)cc1C)c2cc(C(C)(C)C)c(O)cc2C	NCGC00013772-01
Oc9ccc2c(Oc1cc(O)ccc1C28OC(=O)c7c(c3ccccc3)c(c4ccccc4)c(c5ccccc5)c(c6ccccc6)c78)c9	NCGC00014211-01
OC(=O)c1c(Br)c(Br)c(Br)c(Br)c1C3c2ccc(O)cc2Oc4cc(O)ccc34	NCGC00014212-01
OC(=O)CCc2c1ccc(O)c(O)c1oc3c(O)c(=O)ccc23	NCGC00014216-01
Oc4c(C(=O)CSc2nc1ccccc1s2)sc5sc3ccccc3[n+]45	NCGC00014784-01
Oc3ccc(c2cc(=O)c1c(O)cc(O)cc1o2)cc3	NCGC00015049-02
Fc5ccc(C(=C3CCN(CCN2C(=O)C1C=CC=CC1=NC2=S)CC3)c4ccc(F)cc4)cc5	NCGC00015353-01
Nc2nc(N)c(C(=O)NC(=N)NCc1ccc(Cl)c(Cl)c1)nc2Cl	NCGC00015373-01
CC[N+](CC)(CC)CCOc1cccc(OCC[N+](CC)(CC)CC)c1OCC[N+](CC)(CC)CC	NCGC00015482-01
NC(Cc1cc(O)c(O)cc1O)C(O)=O	NCGC00015503-01
Oc2cc(\C=C/c1ccc(O)c(O)c1)oc(=O)c2	NCGC00015509-01
NC(=O)CI	NCGC00015548-01
Oc3cc(O)c2c(=O)c(O)c(c1cc(O)c(O)c(O)c1)oc2c3	NCGC00015697-01
Oc3cc(O)c2c(=O)c(O)c(c1cc(O)c(O)c(O)c1)oc2c3	NCGC00015697-02
Oc3cc(O)c2c(=O)c(O)c(c1cc(O)c(O)c(O)c1)oc2c3	NCGC00015697-03
CCCCCCCC/C=C\CCCCCCCC(=O)NCCc1ccc(O)c(O)c1	NCGC00015765-01
Oc3cc(O)c2c(=O)c(O)c(c1ccc(O)c(O)c1)oc2c3	NCGC00015870-01
Oc3cc(O)c2c(=O)c(O)c(c1ccc(O)c(O)c1)oc2c3	NCGC00015870-02
Oc3cc(O)c2c(=O)c(O)c(c1ccc(O)c(O)c1)oc2c3	NCGC00015870-03
Oc5ccc(c2sc1cc(O)ccc1c2C(=O)c4ccc(OCCN3CCCCC3)cc4)cc5	NCGC00015889-01
CC(=O)c4c(O)c(C)c(O)c(Cc3c(O)c1C=CC(C)(C)Oc1c(C(=O)\C=C/c2ccccc2)c3O)c4O	NCGC00015896-01
COc2cc(Cc1cnc(N)nc1N)cc(OC)c2OC	NCGC00016055-02
Clc2ccc(NC(=N)NC(=N)NCCCCCCNC(=N)NC(=N)Nc1ccc(Cl)cc1)cc2	NCGC00016246-01
Oc3cc(O)c2c(=O)cc(c1ccc(O)c(O)c1)oc2c3	NCGC00016467-02
Oc3cc(O)c2c(=O)c(O)c(c1ccc(O)c(O)c1)oc2c3	NCGC00017056-01
Oc3ccc(c2oc1ccc(O)cc1c(=O)c2O)cc3	NCGC00017189-01
Oc3cc2oc(c1ccccc1)cc(=O)c2c(O)c3O	NCGC00017236-01
CCCCCCCCCCCc1c(O)c(=O)cc(O)c1=O	NCGC00017248-01
CC1=NCCc2c1[nH]c3cc(O)ccc23	NCGC00017249-01
Oc3ccc2c(=O)c(O)c(c1ccc(O)c(O)c1)oc2c3	NCGC00017344-02
CC(C)=CCCC(\C)=C\COc2c1ccoc1cc3oc(=O)ccc23	NCGC00017345-01
Oc4ccc3C2=c1cc(O)c(=O)cc1CC2(O)COc3c4O	NCGC00017347-01
Oc2ccc(\C=C(/C#N)C(=O)NCCCc1ccccc1)cc2O	NCGC00021314-02
Fc5ccc(C(=O)CCCN1CCC4(CC1)N(c2ccccc2)CN(Cc3cccc(F)c3)C4=O)cc5	NCGC00024738-01
CC(C)(Cc1c[nH]c2ccc(Cl)cc12)NCCOc3ccccc3OCC4CC4	NCGC00024916-01
CCCCC/C=C\C/C=C\C/C=C\C/C=C\CCCC(=O)Nc1ccc(O)cc1	NCGC00025010-01
Oc3cc(O)c2c(=O)c(O)c(c1ccc(O)c(O)c1)oc2c3	NCGC00025016-01
Oc3ccc(c2cc(=O)c1c(O)cc(O)cc1o2)cc3	NCGC00025057-01
NC(=N)SCCc2ccc(OCc1ccc(N(=O)=O)cc1)cc2	NCGC00025073-01
Oc3c(Br)cc(\C=c1/c(=O)[nH]c2ccc(I)cc12)cc3Br	NCGC00025134-01
Brc4ccc3[nH]c2c(CC(=O)Nc1ccccc12)c3c4	NCGC00025143-01
CCCc3c(c1ccc(O)cc1)nn(c2ccc(O)cc2)c3c4ccc(O)cc4	NCGC00025159-01
Oc4ccc3[nH]cc(CCCCN2CCC(c1ccccc1)=CC2)c3c4	NCGC00025216-01
CC(=O)c4c(O)c(C)c(O)c(Cc3c(O)c1C=CC(C)(C)Oc1c(C(=O)\C=C/c2ccccc2)c3O)c4O	NCGC00025228-01
Oc3cc2oc(c1ccccc1)cc(=O)c2c(O)c3O	NCGC00025282-01
OC(=O)c1ccccc1Nc4cccc(OCc3ccc2ccccc2n3)c4	NCGC00025299-01
Oc1ccccc1\C=N/NC(=O)c2ccccc2O	NCGC00025356-01
CCCCCCCCCCCc1c(O)c(=O)cc(O)c1=O	NCGC00025359-01
NNNNN	NCGC00025374-01
Cc5ccc(c4nnn(CC(=O)N(C(C(=O)NC1CCCC1)c2ccco2)c3cccc(F)c3)n4)o5	NCGC00025933-01
COc3cc(NS(=O)(=O)c2ccc(NC(=O)COc1ccccc1C)cc2)nc(OC)n3	NCGC00026141-01
Cc2ccc(S(=O)(=O)CCC(=O)c1ccc(O)cc1O)cc2	NCGC00026228-01
Clc3c(C(=O)Oc2cccc(n1cnnn1)c2)sc4ccccc34	NCGC00026686-01
CC(C)C(N(CCc1ccccc1)Cc3cc2cc(C)ccc2nc3O)c4nnnn4Cc5ccco5	NCGC00026736-01
Oc3nc2cc1OCOc1cc2cc3C(N4CCCc5ccccc45)c6nnnn6Cc7ccccc7	NCGC00026742-01
COc4ccc(NC(=O)Cn3nnc(c1ccccc1NC(=O)c2ccco2)n3)cc4	NCGC00026764-01
CCCCCCNC(=O)c2c(O)nc1ccccc1c2O	NCGC00026817-01
CC(C)COC(=O)c1nnsc1NC(=O)Nc2ccccc2	NCGC00027305-01
Fc4ccc3[nH]c2nc(SCC(=O)OCc1ccccc1)nnc2c3c4	NCGC00027433-01
Cc3ccc2nc(SCC(=O)NCc1ccco1)c(C#N)cc2c3	NCGC00027565-01
Oc2cc1ccccc1cc2c4nnc(SCC(=O)c3ccc(F)cc3)n4Cc5ccco5	NCGC00027685-01
COc5ccc(C(=O)CSc3nnc(c2cc1ccccc1cc2O)n3Cc4ccco4)cc5	NCGC00028035-01
COc3ccc(Cc2nnc(NC(=O)Cc1cccs1)s2)cc3	NCGC00028364-01
CC2Cc1ccccc1N2C(=O)CSc4nnc(NC(=O)Cc3cccs3)s4	NCGC00028447-01
Clc5cccc(Nc4nc(Cc3nnc(SCC(=O)N1CCc2ccccc12)o3)cs4)c5	NCGC00028493-01
CS(=O)(=O)c4sc3nc(c1cccs1)cc(c2ccccc2)c3c4N	NCGC00028602-01
Oc1ccccc1c4nnc(SCC(=O)Oc3ccc(OCc2ccccc2)cc3)o4	NCGC00029140-01
CC4CCN(S(=O)(=O)c3ccc(NC(=O)Cn2nnc(c1ccc(C)cc1)n2)cc3)CC4	NCGC00029464-01
O=C(Cn3c(C(=O)N2CCc1ccccc1C2)cc4sccc34)c5ccccc5	NCGC00029554-01
O=C(NC1CCCCC1)NC4CCN(S(=O)(=O)c3ccc2OCCOc2c3)CC4	NCGC00029923-01
COc3ccc(c2nnc(SCC(=O)Nc1cccc(Cl)c1)o2)cc3	NCGC00029940-01
COc1ccccc1NC(=O)Cn4nnc(c2ccccc2NC(=O)c3cccs3)n4	NCGC00029988-01
Fc4ccc(N3CCN(CC(=O)Nc2nnc(c1ccccc1)s2)CC3)cc4	NCGC00030032-01
Oc3c(c2nc1ccccc1c2=O)c(=O)c4ccccc34	NCGC00030407-01
COc3ccc(S(=O)(=O)n2nc(OC(=O)c1ccc(C)cc1)cc2N)cc3	NCGC00030433-01
CCOC(=O)c2cc1sccc1n2CC(=O)N3C(C)Cc4ccccc34	NCGC00030498-01
COc4ccc3nc2sc(C(=O)NCc1cccs1)c(N)c2cc3c4	NCGC00030583-01
O=C(COC(=O)c2ccc(NC(=O)c1ccco1)cc2)c3cccs3	NCGC00031124-01
O=C(CSc2nnc(CNc1ccccc1)o2)N3CCc4ccccc34	NCGC00031243-01
COc3ccc(Cc2nnc(NC(=O)Cc1cccs1)s2)cc3OC	NCGC00031335-01
O=C(CCCOc1ccccc1)Nc3nnc(C2CCCO2)s3	NCGC00031391-01
Cc3ccc(OCCCC(=O)Nc2ccc(S(=O)(=O)Nc1cc(C)on1)cc2)cc3	NCGC00031439-01
Oc2ccc(CNc1ccccc1)c3cccnc23	NCGC00031480-01
Oc2ccc(CNc1ccc(F)cc1)c3cccnc23	NCGC00031484-01
Cc3ccc(S(=O)(=O)Nc2ccc1nc(N)sc1c2)cc3	NCGC00031670-01
Nc4nc3ccc(S(=O)(=O)c2ccc1nc(N)sc1c2)cc3s4	NCGC00032063-01
Clc4ccc(NCc3nnc(SCC(=O)Nc2nc1ccccc1s2)o3)cc4	NCGC00032416-01
Nc3nc2CCC(c1ccccc1)Cc2s3	NCGC00032659-01
COc2ccc(S(=O)(=O)NCCSCc1ccco1)cc2	NCGC00033075-01
CC4CCCN(S(=O)(=O)c3ccc(NC(=O)Cn2nnc(c1ccccc1F)n2)cc3)C4	NCGC00033283-01
Cc1nonc1NC(=O)CSc3nc2cc(Cl)ccc2c4CCCCc34	NCGC00033835-01
Cc4cc3nc(SCC(=O)Nc1nonc1C)c2CCCCc2c3cc4C	NCGC00033846-01
CCc3nnc(NC(=O)CSc2nnc(COc1ccccc1C)o2)s3	NCGC00034313-01
O=C(Cn2c(c1ccccc1)noc2=O)Nc4ccc(N3CCCCCC3)cc4	NCGC00034370-01
COc3cccc(c2cnc(NCc1cc(Cl)ccc1O)n2C)c3	NCGC00034471-01
Cc3cccc4cc(C#N)c(SCC(=O)N1CC(=O)Nc2ccccc12)nc34	NCGC00034980-01
Nc5oc(c2ccc1OCOc1c2)c(c4ccc3OCOc3c4)c5C#N	NCGC00035579-01
Cc2nc(NC(=O)c1ccccc1)sc2c4csc(NCc3ccco3)n4	NCGC00035964-01
O=C(Cn1c(=O)sc2ccccc12)Nc4ccc(S(=O)(=O)N3CCCCC3)cc4	NCGC00036081-01
Oc1ccccc1c3csc(C(C#N)=C2CCCC2)n3	NCGC00036097-01
O=C(CSc2nc1ccccc1cc2C#N)Nc4ccc(S(=O)(=O)N3CCCC3)cc4	NCGC00036283-01
Cc3cc(C)n(c2ccc(C(=O)OCC(=O)c1ccc(Br)s1)cc2)n3	NCGC00036426-01
Cn1cccc1C(=O)NC(=O)COC(=O)c2ccccc2Sc3ccccc3C#N	NCGC00036449-01
CSC(\NS(=O)(=O)c1cccs1)=N/C(=O)CSc3nc2ccccc2s3	NCGC00036554-01
Cc3cc(C(=O)CSc2nn(c1ccccc1)c(=S)s2)c(C)n3Cc4ccco4	NCGC00036662-01
O=C(Nc2nc(c1cccs1)cs2)c4cccc(S(=O)(=O)N3CCCCC3)c4	NCGC00036868-01
O=C(Nc2ccc1OCOc1c2)C4Cc3ccccc3CN4S(=O)(=O)c5cccs5	NCGC00037074-01
Clc5ccc(n1nnnc1SCc3c(c2ccccc2)nc4sccn34)cc5	NCGC00037102-01
O=C(CSc1ncnc2sccc12)Nc5oc(c3ccco3)c(c4ccco4)c5C#N	NCGC00037161-01
CN(c1ccccc1)c4ccc(\C=c3/s\c(=C(\C#N)C(=O)C(C)(C)C)n(Cc2ccco2)c3=O)cc4	NCGC00037171-01
O=C(COC(=O)Cc2ccc(S(=O)(=O)N1CCCCC1)s2)Nc4ccc3OCOc3c4	NCGC00037198-01
O=C(Nc2nc(c1cccs1)cs2)c4ccc(S(=O)(=O)N3CCCC3)cc4	NCGC00037253-01
O=C(COC(=O)c2ccc(Oc1ccccc1)cc2)Nc4nnc(c3ccccc3)o4	NCGC00037317-01
CN(C)c2ccc(C(=O)OCC(=O)Nc1ccc(S(N)(=O)=O)cc1)cc2	NCGC00037373-01
CNc2sc(C(=O)c1cccs1)c(N)c2c4nc3ccccc3s4	NCGC00037509-01
O=C(NCCc1c[nH]c2ccccc12)c4ccc(S(=O)(=O)NCc3ccco3)cc4	NCGC00037600-01
Cc3ccc(c2csc(NC(=O)c1ccno1)n2)cc3	NCGC00037609-01
Cc3cccc(NS(=O)(=O)c2ccc(C)c(C(=O)OCC(=O)Nc1cc(C)on1)c2)c3	NCGC00037622-01
Cn3c(C(C#N)C(=O)c2sc1ccccc1c2Cl)nc4ccccc34	NCGC00037757-01
O=C(COC(=O)c2cc(c1ccco1)nc3ccccc23)NCc5ccc4OCOc4c5	NCGC00037803-01
CCNc2sc(C(=O)c1cccs1)c(N)c2c4nc3ccccc3s4	NCGC00037882-01
COc2cc(C(=O)OCC(=O)Nc1cc(C)on1)ccc2OCc3ccccc3Cl	NCGC00038084-01
Clc2ccc(C(=O)CSCc1ccco1)s2	NCGC00038155-01
CC(=O)Nc2nc(c1ccc(Br)s1)cs2	NCGC00038162-01
Cc4ccc(Cn3c(SCC(=O)Nc1cc(C)on1)nc2ccccc2c3=O)cc4	NCGC00038274-01
Cc4nn3cc(c2ccc(c1ccccc1)cc2)nc3s4	NCGC00038579-01
Brc1ccccc1c5nnc(CSc3nc2ccccc2c(=O)n3c4ccccc4)o5	NCGC00038677-01
COc5ccc(NS(=O)(=O)c4ccc3oc(Nc2ccc1OCCOc1c2)nc3c4)cc5	NCGC00038835-01
Cc3cc(C(=O)CSc2nc1ccccc1n2CCC#N)c(C)n3Cc4cccs4	NCGC00038925-01
Cn1cnnc1SCC(=O)Nc3sc2CCCc2c3C(N)=O	NCGC00039073-01
O=C(CCc2ccc(S(=O)(=O)N1CCCCC1)cc2)c4nnc(c3ccccc3)o4	NCGC00039214-01
Cc3cc(C(=O)CSc2nnc(c1cccc(F)c1)n2N)c(C)n3Cc5ccc4OCOc4c5	NCGC00039220-01
Cc3ccc2c(CC(=O)Nc1sccc1C(N)=O)coc2c3	NCGC00039272-01
Cn5c(SCC(=O)NCc2ccc1OCOc1c2)nc4scc(c3cccs3)c4c5=O	NCGC00039406-01
Clc2ccc(CSCC(=O)c1ccco1)cc2	NCGC00039478-01
CCc4ccc(OCc3nnc(SCC(\O)=C(\C#N)c2nc1ccccc1[nH]2)n3CC=C)cc4	NCGC00039489-01
O=C(COC(=O)C1CC2CC1C=C2)Nc5oc(c3ccccc3)c(c4ccccc4)c5C#N	NCGC00039507-01
Clc2nc1sccn1c2C(=O)NCCc3c[nH]c4ccccc34	NCGC00039551-01
Fc3ccc(c2csc(SCC(=O)NC(=O)NCc1ccco1)n2)cc3	NCGC00039644-01
CC1CCc3c(C1)sc4ncnc(SCC(=O)Nc2cc(C)on2)c34	NCGC00039650-01
Cc3cc(=O)oc4cc(NC(=O)C2COc1ccccc1O2)ccc34	NCGC00039651-01
Clc3cc(c2csc(NC(=O)c1cccs1)n2)c(Cl)s3	NCGC00039804-01
CCOc1ccccc1n2nnnc2SCC(=O)Nc5cc4oc3ccccc3c4cc5OC	NCGC00039858-01
Oc4nc(CN1CCc2ccccc12)nc5scc(c3cccs3)c45	NCGC00039910-01
N#CC(c2nc(c1ccccc1)cs2)=c3sccs3	NCGC00040070-01
CCn4c1ccccc1c5cc(NC(=O)C3CCN(S(=O)(=O)c2cccs2)CC3)ccc45	NCGC00040084-01
Cn1cccc1C(=O)NC(=O)COC(=O)Cc3coc4ccc2ccccc2c34	NCGC00040210-01
O=C(Cc2coc3cc1CCCc1cc23)OCc4cc(=O)n6c(n4)sc5ccccc56	NCGC00040240-01
Cc4ccc(n1nnnc1SCC(=O)c3nnc(c2ccc(Cl)cc2)o3)cc4	NCGC00040366-01
O=C(CCOc1ccccc1)OCC(=O)c3cc2ccccc2o3	NCGC00040541-01
NC(=O)c1ccsc1NC(=O)COC(=O)c2ccccc2NCc3ccco3	NCGC00040782-01
Clc5ccc(c3nnc(SCC(=O)Nc2ccc1OCCOc1c2)n3Cc4ccco4)cc5	NCGC00041063-01
CCOC(=O)c3c(NC(=O)CSc1nnnn1c2ccccc2)scc3c4ccc(C)o4	NCGC00041785-01
COC(=O)c4ccc(CSc3nc(O)c2c(c1cccs1)csc2n3)o4	NCGC00041802-01
O=C(OCC(=O)c2cc1ccccc1o2)C4CCN(S(=O)(=O)c3cccs3)CC4	NCGC00041947-01
O=C(Nc2nnc(C1CC1)s2)c5cccc(S(=O)(=O)N3CCc4ccccc34)c5	NCGC00041983-01
O=C(CSc2nc(c1ccccc1)cs2)Nc3nccs3	NCGC00042253-01
Cc3cc(C(=O)CSc1nnnn1c2ccc(O)cc2)c(C)n3Cc5ccc4OCOc4c5	NCGC00042266-01
O=c3n(CCc1ccccc1)c(SCC#N)nc4scc(c2cccs2)c34	NCGC00042267-01
Clc2ccc(C(=O)COC(=O)Cn1cnnn1)s2	NCGC00042334-01
Cc3ccc(C)c(S(=O)(=O)Nc1ccccc1C(=O)Nc2cc(C)on2)c3	NCGC00042507-01
Cc3cnc(NC(=O)CCCSc2nc1ccccc1s2)s3	NCGC00042575-01
Clc4ccc(c3nnc(SCC(=O)N2CCN(c1ccccc1)CC2)o3)cc4	NCGC00042619-01
O=C(CCSc2nnc3scc(c1ccccc1)n23)Nc5nc(c4ccccc4)ns5	NCGC00042812-01
Cc3ccc(S(=O)(=O)NCCn1c(C)cc2ccccc12)cc3	NCGC00043481-01
CCCCN(CC)S(=O)(=O)c3ccc(C(=O)Nc2nnc(c1ccccc1Cl)o2)cc3	NCGC00043886-01
CCC1CCCCN1S(=O)(=O)c4ccc(C(=O)Nc3nnc(c2cccs2)o3)cc4	NCGC00043897-01
CCCSc3nc(C)c(c2csc(C(C#N)=C1CCCC1)n2)cc3C#N	NCGC00044164-01
COc3ccc(Nc2nnc(Cc1ccccc1Cl)c(O)n2)cc3	NCGC00044365-01
O=C3CC(c1ccco1)CC(Nc2ccccc2)=C3C(=O)Nc4ccccc4	NCGC00044744-01
COc3cccc(c2nnc(NC(=O)c1ccc(S(=O)(=O)N(CC(C)C)CC(C)C)cc1)o2)c3	NCGC00044757-01
COc5ccc(c4nnc(NC(=O)c3ccc(S(=O)(=O)N1CCCc2ccccc12)cc3)o4)cc5	NCGC00044758-01
COc5ccc(Cn4c(=O)[nH]c3cc(C(=O)NCc2ccc1OCOc1c2)ccc3c4=O)cc5	NCGC00044864-01
Fc3cccc4sc(Nc2nnc(c1ccccc1)o2)nc34	NCGC00044936-01
CN(c1ccccc1)S(=O)(=O)c4ccc(C(=O)Nc3nnc(c2ccc(F)cc2)o3)cc4	NCGC00045151-01
CSc4ccc(C1C(C#N)=C(N)Oc2c1ccc(=O)c3c(C)oc(C)c23)cc4	NCGC00045298-01
Clc4ccc(c3nc(NC(=O)CSc1nnnn1c2ccccc2)ns3)cc4	NCGC00045300-01
Cc4cc(NC(=O)Cn2c(=O)n(Cc1ccccc1)c(=O)c3ccccc23)no4	NCGC00045894-01
CCCCn3c(=S)[nH]c2c1cc(Cl)ccc1oc2c3=O	NCGC00045933-01
Oc5nc4SC2C1CCC(C1)C2C(c3ccccc3)c4s5	NCGC00046333-01
Clc3ccc(c2nc1SCCn1c(=O)c2C#N)c(Cl)c3	NCGC00046344-01
COc3cccc(c2cc(C(=O)NCc1ccc(Cl)cc1)no2)c3	NCGC00046562-01
CC(C)(C)n2nc1CSCc1c2NC(=O)COc3ccc(Cl)cc3	NCGC00046852-01
Cc4cccc(n2nc1CSCc1c2NC(=O)c3ccc(Br)o3)c4	NCGC00046853-01
Cc4ccc(Cn3ccc(NC(=O)c2cc(c1ccc(F)cc1)on2)n3)cc4	NCGC00046991-01
Cc5ccc(Cn4ccc(NC(=O)c3cc(c2ccc1OCOc1c2)on3)n4)cc5	NCGC00047020-01
Cc3cc(NC(=O)c2cc(c1ccco1)on2)nn3Cc4ccc(Cl)cc4	NCGC00047087-01
Fc4ccc(Cn3cc(NC(=O)c2cc(c1cccs1)on2)cn3)cc4	NCGC00047116-01
COc5ccc4c(CCc3c(C(=O)Nc2cc(C)n(Cc1ccc(Cl)cc1)n2)noc34)c5	NCGC00047191-01
Oc3nc(SCC(=O)c1ccc(Cl)cc1)nc4n(c2ccccc2)ncc34	NCGC00047905-01
Cc5ccc(n3ncc4c(O)nc(SCC(=O)N2CCN(c1ccccc1)CC2)nc34)cc5	NCGC00047920-01
Cc4cc(C)cc(NS(=O)(=O)c3ccc2ncc(C(=O)NCc1ccco1)c(O)c2c3)c4	NCGC00048008-01
COc2cccc(CNC(=O)Nc1cccs1)c2	NCGC00048188-01
Clc3ccc(CNC(=O)c2cc(c1cccs1)on2)cc3	NCGC00048368-01
CCCCN(C)S(=O)(=O)c3ccc(C(=O)Nc2nnc(c1cccs1)o2)cc3	NCGC00049606-01
O=C(NCCC1=CCCCC1)C4CCN(S(=O)(=O)c2cccc3nonc23)CC4	NCGC00049704-01
Oc4c(C(=O)NCc1ccccc1)cnc5ccc(S(=O)(=O)Nc3ccc2OCCOc2c3)cc45	NCGC00050756-01
Cc1ccccc1OCc5nc(c4ccc(NC(=O)c3ccc2OCOc2c3)cc4)no5	NCGC00051125-01
C4CN(c2nc1ccccc1n3nnnc23)CCC4Cc5ccccc5	NCGC00051347-01
FC(F)(F)c4ccc(NC(=O)Cn2c(=O)oc3cc(S(=O)(=O)N1CCCC1)ccc23)cc4	NCGC00051401-01
O=C(NCc2ccc1OCOc1c2)C5CCCN(S(=O)(=O)c3cccc4nonc34)C5	NCGC00051626-01
O=C(NCc2ccc1OCOc1c2)c4cc3CS(=O)(=O)Cc3s4	NCGC00052012-01
O=C(NCc2ccc1OCOc1c2)c5ccc4c(=O)n(C3CCCC3)c(=O)[nH]c4c5	NCGC00052129-01
CCOC(=O)c2sc(=S)n3c1cc(C(=O)OC)ccc1c(=O)[nH]c23	NCGC00052143-01
Clc4ccc(n3c(=O)cc(N2CCc1ccccc1C2)[nH]c3=O)cc4	NCGC00052351-01
COc1ccccc1N4CCN(c3cc(=O)n(c2ccc(Br)cc2)c(=O)[nH]3)CC4	NCGC00052367-01
Brc4ccc(n3c(=O)cc(N2CCc1ccccc1C2)[nH]c3=O)cc4	NCGC00052368-01
CC(C)CNC(=O)c3cccc(NC(=O)c2ccc(NC(=O)c1ccco1)cc2)c3	NCGC00052772-01
CC(=C)CSc2nc(N)c(C#N)c(c1ccc(C)cc1)c2C#N	NCGC00052954-01
Brc4cnc3cc(C(=O)Nc2ccc1OCOc1c2)nn3c4	NCGC00053311-01
CCCCCc2nnc(NC(=O)Cc1cccs1)s2	NCGC00053660-01
Cc4ccc(S(=O)(=O)Nc3cccc(c2cn1ccsc1n2)c3)cc4	NCGC00053757-01
O=C(Nc2ccc(S(=O)(=O)NCc1ccccc1)cc2)Nc4ccc3OCOc3c4	NCGC00053802-01
Nc3nn(S(=O)(=O)c1cccc2nsnc12)cc3c4ccc(Br)cc4	NCGC00053991-01
Cc2cc(NC(=O)Cc1cccs1)no2	NCGC00054143-01
C=CCSc3nnc(NC(=O)CSc2nc1ccccc1o2)s3	NCGC00054571-01
Oc1ccc(Cl)cc1NC(=O)c5cc4NC(c3ccc2OCOc2c3)CC(C(F)(F)F)n4n5	NCGC00055028-01
CC(=O)Cc3nsc(NC(=O)c2cc(c1cccc(C(F)(F)F)c1)oc2C)n3	NCGC00055048-01
Nc2cs\c(=C(\C#N)C(=O)c1ccccc1)n2c3ccccc3	NCGC00056719-01
CCN(CC)c3ccc(NC(=O)CSc2nc(O)c1ccccc1n2)cc3	NCGC00057102-01
O=C(CSc2n[nH]c(Cc1ccccc1)n2)Nc5oc(c3ccccc3)c(c4ccccc4)c5C#N	NCGC00057205-01
Nc3n[nH]c(SCC(=O)c2ccc(Oc1ccccc1)cc2)n3	NCGC00058828-01
CCSc2nnc(NC(=O)c1ccc(Br)s1)s2	NCGC00058956-01
O=C(Nc3ccc(S(=O)(=O)N1CCc2ccccc12)cc3)c5ccc4OCOc4c5	NCGC00059028-01
O=C(Cn3cnc2sc(c1ccccc1)cc2c3=O)NCc4ccco4	NCGC00059466-01
CCn4c1ccccc1c5cc(NC(=O)CSc2nnnn2c3ccccc3)ccc45	NCGC00060357-01
O=C(Cn1c(=O)oc2ccccc12)Nc5oc(c3ccccc3)c(c4ccccc4)c5C#N	NCGC00060528-01
CCC(C)c4ccc3oc(c2ccc(NC(=O)c1nc[nH]n1)cc2)nc3c4	NCGC00060529-01
O=C(Cc1cccs1)Nc3ccc(S(=O)(=O)N2CCCCC2)cc3	NCGC00060602-01
O=C(Nc3nc(c2ccc(S(=O)(=O)N1CCCCCC1)cc2)cs3)c4cccs4	NCGC00061701-01
CCCCSc3c(C)c2cc1OCOc1cc2nc3O	NCGC00061774-01
O=C(CSc2nnc(c1ccccc1)o2)N4CCN(c3ccccc3)CC4	NCGC00062943-01
Nc3c(C#N)sc4nc1CCCCc1c(c2ccco2)c34	NCGC00063615-01
Nc3c(C#N)sc4nc(c1ccccc1)cc(c2ccco2)c34	NCGC00063916-01
CCOc3c(C(N)=O)c(c1ccccc1)c4c(O)nc2ccccc2n34	NCGC00064231-01
O=C(NCc2ccc1OCOc1c2)c5ccc(NS(=O)(=O)c4ccc3OCCOc3c4)cc5	NCGC00064247-01
CCOC(=O)C(C(C)=O)c2c(Br)c(O)c(O)c3c(C(=O)c1ccc(C)cc1)coc23	NCGC00064356-01
CCCCOc2ccc(c1c(C#N)c(N)nc(SCC(N)=O)c1C#N)cc2	NCGC00064401-01
O=C(Cc1c[nH]c2ccccc12)Nc4nc3ccccc3[nH]4	NCGC00064759-01
CC(C)CC(C(=O)Nc3oc(c1ccco1)c(c2ccco2)c3C#N)n5c(=O)c4ccccc4c5=O	NCGC00064775-01
Clc3ccc(c2nnc(N1CCCC1)nn2)cc3	NCGC00064818-01
CC[n+]3cc(c1ccccc1)nc(N2CCOCC2)n3	NCGC00064961-01
Clc2ccc(Cl)c(S(=O)(=O)Nc1nccs1)c2	NCGC00066015-01
COc3cccc(Oc1c[nH]nc1c2ccc(OCC(C)=C)cc2O)c3	NCGC00066197-01
COc5ccc(S(=O)(=O)c3c(N)n(Cc1ccco1)c4nc2ccccc2nc34)cc5	NCGC00066219-01
Oc1ccc(Br)cc1\C=N/n2cnc3ccccc23	NCGC00066318-01
Cc3c(Cc1ccccc1)c(=O)oc4cc(OCc2nn[nH]n2)ccc34	NCGC00066372-01
Cc4cccc(N3CSC2=C(C#N)C(c1ccc(C)o1)CC(=O)N2C3)c4	NCGC00066497-01
CCOc4cccc(c2nnc3sc(COc1ccc(Cl)cc1)nn23)c4	NCGC00066674-01
Fc4ccc(Cc3nn2c(=O)c(=C/c1ccco1)\sc2nc3=O)cc4	NCGC00066790-01
Cc4ccc(C3CC(=O)N2CN(c1ccc(Br)cc1)CSC2=C3C#N)o4	NCGC00066794-01
Cc1ccccc1NC(=O)CSc3nc(N)c(C#N)c(c2cccs2)c3C#N	NCGC00066978-01
OCCN4CCN(C(c1cccs1)c3ccc2cccnc2c3O)CC4	NCGC00067094-01
O=C(CSc3nc2cc1OCOc1cc2c(=O)n3CCC4=CCCCC4)NCc5ccco5	NCGC00067774-01
O=C(N1CCCCC1)c5ccc4c(=O)n(Cc3ccc2OCOc2c3)c(=S)[nH]c4c5	NCGC00068334-01
Brc4ccc(c3nc2cc(NS(=O)(=O)c1ccccc1)ccc2[nH]3)o4	NCGC00068869-01
Cc4csc(Sc2nc1n(C)c(=O)[nH]c(=O)c1n2CCCc3ccccc3)n4	NCGC00069956-01
COC(=O)c4ccc3c(=O)n(Cc1ccco1)c(SCC(=O)Nc2ccc(C)c(Cl)c2)nc3c4	NCGC00070960-01
O=C(CCn2c(SCC#N)nc1ccccc1c2=O)NCCc3ccccc3	NCGC00071059-01
OC3C(c1ccccc1)Sc2ccccc2NC3=O	NCGC00071097-01
COc1ccc(Cl)cc1NC(=O)CSc3ncnc4c2ccccc2oc34	NCGC00071192-01
O=C5NC(=O)C4(Cc1ccccc1N3CCN(c2ccccc2)CC34)C(=O)N5Cc6ccccc6	NCGC00071265-01
COc3ccc(OC)c(NC(=O)c2cc(c1cc(Cl)ccc1O)[nH]n2)c3	NCGC00071270-01
CC(C)OC(=O)Nc2ccc(Oc1c(F)c(F)c(F)c(F)c1F)cc2	NCGC00071275-01
COc1ccccc1Oc4ccc3c(=O)n(c2ccc(O)cc2)c(=O)c3c4	NCGC00071280-01
CCCOc4ccc(Cc3nn2c(=O)c(=C/c1ccco1)\sc2nc3=O)cc4	NCGC00071497-01
Oc2cc(c1ccc(Cl)c(Cl)c1)[nH]n2	NCGC00072170-01
Oc4cccc(Nc3nc(NCC1CCCO1)c2ccccc2n3)c4	NCGC00073054-01
CC(C1CC1(C)C(NC(=O)OCc2ccccc2)c3ccccc3)C(=O)Nc5ccc4ccccc4c5	NCGC00074183-01
S=C(Nc1ccccc1)Nc2ccccc2C#Cc3ccccc3	NCGC00074324-01
CCC/C=C(/CCC)C(NC(=O)c1ccc(C(F)(F)F)cc1)c2ccccc2	NCGC00074367-01
CCCCC1CC1C(NC(=O)c2ccco2)c4ccc(c3ccccc3)cc4	NCGC00074372-01
CCC/C=C(/CCC)C(NS(=O)(=O)c1ccccc1)c2ccc(C(F)(F)F)cc2	NCGC00074394-01
CCC/C=C(/CCC)C(NS(=O)(=O)c1ccc(C(F)(F)F)cc1)c2ccc(C(=O)OC)cc2	NCGC00074403-01
CCCC/C=C\C(NC(=O)c1ccc(C(F)(F)F)cc1)c2ccccc2	NCGC00074406-01
CCCCC1CC1C(NC(=O)c2ccco2)c3ccc(Cl)cc3	NCGC00074418-01
COc4ccc(OC)c(NS(=O)(=O)c3ccc(NC(=O)C2COc1ccccc1O2)cc3)c4	NCGC00075954-01
Cc3noc(NS(=O)(=O)c2ccc(NC(=O)COc1ccc(Cl)cc1Cl)cc2)c3C	NCGC00076157-01
O=C(/C=C/N1CCOCC1)c3ccc(c2ccccc2)cc3	NCGC00077092-01
Oc3cc(O)c(C(=O)Cc2ccc1OCCOc1c2)c(O)c3	NCGC00077130-01
Brc3ccc(C(=O)OCC(=O)Nc2nc1ccccc1s2)o3	NCGC00077186-01
Nc3c(C#N)c(c1ccccc1)cc(c2ccco2)c3C#N	NCGC00077486-01
COc1ccccc1Nc3nc(c2cccs2)cs3	NCGC00077529-01
Brc3ccc(S(=O)(=O)Nc2ccn(c1ccccc1)n2)cc3	NCGC00077578-01
NC3=C(C#N)C(c2cccc(Oc1ccccc1)c2)C(C#N)=C(N)S3	NCGC00078321-01
NC(=O)SCC(=O)Nc1cccc(Cl)c1	NCGC00078398-01
Cc1ccc(NC(=O)CSC(N)=O)cc1Cl	NCGC00078622-01
Cc1ccsc1\C=N\c2ccc(O)cc2	NCGC00078840-01
Cc1cc(O)ccc1Nc3nc2ccccc2nc3Nc4ccc(O)cc4C	NCGC00079054-01
Oc2ccc(/N=C/c1ccc(O)c(O)c1)cc2	NCGC00079242-01
C=CCSc3n\c(=C/c2ccc1OCOc1c2)c(=O)s3	NCGC00079262-01
Oc2ccc(NC(=O)C1CCC=CC1)cc2	NCGC00079710-01
Oc4c3C(c1ccco1)Sc2ccccc2N=c3c5ccccc45	NCGC00079791-01
NC(=O)SCC(=O)Nc1ccc(Cl)c(Cl)c1	NCGC00079939-01
CCOC(=O)C3=C(C)N=c2s\c(=C/c1ccco1)c(=O)n2C3c4cccc(OC)c4	NCGC00079991-01
Clc3ccc(NC(=O)N(Cc1cccs1)Cc2cccs2)cc3	NCGC00080191-01
CC4=C(C(=O)Nc1ccccc1)C(c2ccco2)C(C#N)=C(SCc3ccccc3)N4	NCGC00080204-01
CCc3ccc(C(=O)CSC2=C(C#N)C(c1ccco1)C(C(C)=O)=C(C)N2)cc3	NCGC00080383-01
Nc3ccc(O)c(c2nc1ccccc1s2)c3	NCGC00080452-01
NS(=O)(=O)c2ccc(NC(=O)CCC1CCCCC1)cc2	NCGC00080467-01
Oc3nc(SCc1ccccc1Cl)nc4n(c2ccccc2)ncc34	NCGC00080642-01
O=C(Nc3nc(c2ccc1OCOc1c2)cs3)C5COc4ccccc4O5	NCGC00080730-01
CC4CCCN(c2nc1n(C)c(=O)[nH]c(=O)c1n2CCCc3ccccc3)C4	NCGC00082004-01
C(c1cccs1)c4nc(c3ccc(n2cccc2)cc3)no4	NCGC00082488-01
Brc3cnc(NC(=O)C(Cc1ccccc1)n2cccc2)s3	NCGC00082675-01
O=C(NCc1cccs1)c4cc3COc2ccccc2c3s4	NCGC00083023-01
Brc3ccc(NC(=O)CC2Sc1ncnn1C2=O)cc3	NCGC00083069-01
Cc1c(Cl)cccc1NC(=O)c3cc(c2ccc(O)cc2)on3	NCGC00083084-01
CCCc2cc(C(=O)Nc1cc(Br)ccc1O)no2	NCGC00083404-01
Cc3c(C(=O)OCc1ccccc1)[nH]c4CC(c2ccco2)CC(=O)c34	NCGC00083439-01
O=C(NCc2ccc1OCOc1c2)c4cc3CSCc3s4	NCGC00083491-01
CC4CC(C)CN(S(=O)(=O)c3ccc(NC(=O)C2COc1ccccc1O2)cc3)C4	NCGC00083606-01
COc1ccccc1c3cc(N)n(S(=O)(=O)c2ccc(F)c(C)c2)n3	NCGC00083980-01
CC5CCN(S(=O)(=O)c4ccc3n(CC(=O)NCc2ccc1OCOc1c2)c(=O)oc3c4)CC5	NCGC00084332-01
CCc1ccccc1N4CSC3=C(C#N)C(c2ccccc2F)CC(=O)N3C4	NCGC00084465-01
CCc4ccc(C3CC(=O)N2CN(c1ccccc1)CSC2=C3C#N)cc4	NCGC00084471-01
CCOc4cc(C3CC(=O)N2CN(C1CCCCC1)CSC2=C3C#N)ccc4O	NCGC00084505-01
COc4ccc(C3CC(=O)N2CN(c1ccc(C)c(Cl)c1)CSC2=C3C#N)cc4	NCGC00084507-01
COc1ccccc1N4CSC3=C(C#N)C(c2ccc(SC)cc2)CC(=O)N3C4	NCGC00084509-01
Fc1cccc(Cl)c1C4CC(=O)N3CN(Cc2ccco2)CSC3=C4C#N	NCGC00084511-01
Cn3c(C(=O)NCc1cccs1)cc4c(=O)n(C)c2ccccc2c34	NCGC00084512-01
COc4cccc(C3CC(=O)N2CN(c1cccc(Cl)c1C)CSC2=C3C#N)c4OC	NCGC00084513-01
COc4ccc(N3CSC2=C(C#N)C(c1cccc(OC)c1OC)CC(=O)N2C3)cc4	NCGC00084515-01
CC(C)c3ccc(C2CC(=O)N1CN(C)CSC1=C2C#N)cc3	NCGC00084517-01
Cc1ccc(Cl)cc1N5CCN(C(=O)c4cc3c(=O)n(C)c2ccccc2c3n4C)CC5	NCGC00084518-01
COc4cccc(C3CC(=O)N2CN(c1ccccc1F)CSC2=C3C#N)c4	NCGC00084519-01
CCN(CC)CCNC(=O)c2cn(CC)c1ccc(S(=O)(=O)N(C)C)cc1c2=O	NCGC00084521-01
CCn2cc(C(=O)NCC1CCCO1)c(=O)c3cc(S(=O)(=O)N(C)C)ccc23	NCGC00084523-01
CCn1cc(C(=O)NCCCOC)c(=O)c2cc(S(=O)(=O)N(C)C)ccc12	NCGC00084529-01
CCn2cc(C(=O)NC1CCCCC1)c(=O)c3cc(S(=O)(=O)N(C)C)ccc23	NCGC00084531-01
CCn2cc(C(=O)NCCCN1CC(C)CC(C)C1)c(=O)c3cc(S(=O)(=O)N(C)C)ccc23	NCGC00084533-01
Cn4c(C(=O)N2CCN(C1CCCCC1)CC2)cc5c(=O)n(C)c3ccccc3c45	NCGC00084540-01
COc3cc(OC)c(C2CC(=O)N1CN(C)CSC1=C2C#N)cc3OC	NCGC00084541-01
Fc4ccc(N3CSC2=C(C#N)C(c1cccc(F)c1)CC(=O)N2C3)cc4	NCGC00084543-01
Cc5cccc(N4CCN(C(=O)c3cc2c(=O)n(C)c1ccccc1c2n3C)CC4)c5C	NCGC00084544-01
Cn4c(C(=O)N2CCN(c1ccc(Cl)cc1)CC2)cc5c(=O)n(C)c3ccccc3c45	NCGC00084546-01
CCOC(=O)c4ccc(N3CSC2=C(C#N)C(c1cccs1)CC(=O)N2C3)cc4	NCGC00084547-01
COc1ccc(Br)cc1C3CC(=O)N2CN(C)CSC2=C3C#N	NCGC00084549-01
COc1ccc(Br)cc1C4CC(=O)N3CN(Cc2ccccc2)CSC3=C4C#N	NCGC00084551-01
CCn3cc(C(=O)NC1CCCCCC1)c(=O)c4cc(S(=O)(=O)N2CCCCC2)ccc34	NCGC00084553-01
CCn3cc(C(=O)NCc1ccc(Cl)cc1)c(=O)c4cc(S(=O)(=O)N2CCOCC2)ccc34	NCGC00084555-01
Cn3c(C(=O)NC1CC1)cc4c(=O)n(C)c2ccccc2c34	NCGC00084568-01
COc2ccc1ccccc1c2C5CC(=O)N4CN(Cc3ccco3)CSC4=C5C#N	NCGC00084569-01
CCOc1ccccc1N5CSC4=C(C#N)C(c2c(OC)ccc3ccccc23)CC(=O)N4C5	NCGC00084571-01
CN4CSC3=C(C#N)C(c2cccc(OCc1ccccc1)c2)CC(=O)N3C4	NCGC00084575-01
COc4ccc(OC)c(C3CC(=O)N2CN(c1cccc(Cl)c1C)CSC2=C3C#N)c4	NCGC00084577-01
COc4cc(C3CC(=O)N2CN(Cc1ccco1)CSC2=C3C#N)ccc4OCc5ccccc5	NCGC00084581-01
Cn4c(C(=O)NCCN2CCN(c1ccccc1F)CC2)cc5c(=O)n(C)c3ccccc3c45	NCGC00084582-01
Clc1cccc(Cl)c1C4CC(=O)N3CN(c2ccccc2)CSC3=C4C#N	NCGC00084583-01
COc1ccccc1S(=O)Cc3ccc(C(=O)NCc2ccccc2Cl)o3	NCGC00084585-01
COc1ccccc1S(=O)Cc3ccc(C(=O)NC2CCCC2)o3	NCGC00084589-01
Cn1cccc1Cc3nnc(SCC(=O)N2CCOCC2)n3c4ccc(F)cc4	NCGC00084592-01
CCN(CC)CCNC(=O)c3cn(C)c2ccc(S(=O)(=O)N(C)C1CCCCC1)cc2c3=O	NCGC00084593-01
O=C(N1CCOCC1)c3ccc(CS(=O)(=O)c2ccccc2)o3	NCGC00084595-01
Cc3ccc(S(=O)(=O)Cc2ccc(C(=O)N1CCCC1)o2)cc3	NCGC00084599-01
Clc1ccccc1C4CC(=O)N3CN(c2ccccc2)CSC3=C4C#N	NCGC00084601-01
CCCN4CCN(CCCNC(=O)c3cc2c(=O)n(C)c1ccccc1c2n3C)CC4	NCGC00084602-01
CCN(CC)S(=O)(=O)c4ccc(c2nnc3sc1cccc(C)c1n23)cc4	NCGC00084603-01
CC4CCC(NC(=O)c3cc2c(=O)n(C)c1ccccc1c2n3C)CC4	NCGC00084606-01
Cn4nc(c1ccc(Cl)cc1)c5cc(C(=O)N3CCN(c2ccccc2)CC3)sc45	NCGC00084609-01
CC1CCCC(C)N1CCCNC(=O)c4cc3c(=O)n(C)c2ccccc2c3n4C	NCGC00084612-01
CN4CCN(CCNC(=O)c3cc2c(=O)n(C)c1ccccc1c2n3C)CC4	NCGC00084614-01
Cn1cccc1Cc2nnc(SCC(N)=O)n2c3ccc(F)cc3	NCGC00084616-01
CCOC(=O)C3CCCN(C(=O)c2ccc(CS(=O)(=O)c1ccc(C)cc1)o2)C3	NCGC00084623-01
Brc3ccc(S(=O)(=O)Cc2ccc(C(=O)N1CCCCCC1)o2)cc3	NCGC00084625-01
Brc3ccc(S(=O)(=O)Cc2ccc(C(=O)N1CCCC1)o2)cc3	NCGC00084627-01
CCn3c(=O)c2cc(C(=O)Nc1cc(C)on1)sc2c4ccccc34	NCGC00084634-01
Cn3nc(c1ccc(Cl)cc1)c4cc(C(=O)NCc2ccco2)sc34	NCGC00084635-01
CCn3c(=O)c2cc(C(=O)N1CCCC1)sc2c4ccccc34	NCGC00084636-01
CC(C)NC(=O)c3cc2c(c1ccc(Cl)cc1)nn(C)c2s3	NCGC00084637-01
CCn3c(=O)c2cc(C(=O)NCCN1CCOCC1)sc2c4ccccc34	NCGC00084638-01
CCn3c(=O)c2cc(C(=O)N1CCOCC1)sc2c4ccccc34	NCGC00084640-01
CCn3c(=O)c2cc(C(=O)NCc1cccs1)sc2c4ccccc34	NCGC00084642-01
CCN(CC)CCCNC(=O)c3cc2c(c1ccc(Cl)cc1)nn(C)c2s3	NCGC00084643-01
CCN1CCCC1CNC(=O)c4cc3c(c2ccc(Cl)cc2)nn(C)c3s4	NCGC00084645-01
CCCCN(CC)CCNC(=O)c3cc2c(=O)n(C)c1ccccc1c2n3C	NCGC00084646-01
CCN(CC)CCNC(=O)c3cc2c(c1ccc(Cl)cc1)nn(C)c2s3	NCGC00084647-01
Brc3ccc(S(=O)(=O)Cc2ccc(C(=O)NCc1cccnc1)o2)cc3	NCGC00084651-01
Brc3ccc(S(=O)(=O)Cc2ccc(C(=O)NC1CCCC1)o2)cc3	NCGC00084653-01
Brc4ccc(S(=O)(=O)Cc3ccc(C(=O)NCc2ccc1OCOc1c2)o3)cc4	NCGC00084655-01
CCN(CC)CCNC(=O)c2ccc(CS(=O)(=O)c1ccc(Br)cc1)o2	NCGC00084657-01
Brc3ccc(S(=O)(=O)Cc2ccc(C(=O)NCCCN1CCOCC1)o2)cc3	NCGC00084659-01
Cc4ccc3oc(=O)c2cc(C(=O)NCc1ccco1)sc2c3c4	NCGC00084664-01
CCOC(=O)N4CCN(C(=O)c3cc2c(c1ccc(Cl)cc1)nn(C)c2s3)CC4	NCGC00084667-01
Cc5ccc4oc(=O)c3cc(C(=O)N2CCN(c1ncccn1)CC2)sc3c4c5	NCGC00084668-01
Cn4nc(c1ccc(Cl)cc1)c5cc(C(=O)N3CCN(c2ccccn2)CC3)sc45	NCGC00084669-01
CN4CCN(CCNC(=O)c3cc2c(=O)oc1ccc(C)cc1c2s3)CC4	NCGC00084672-01
COc5ccc(N4CCN(C(=O)c3cc2c(c1ccc(Cl)cc1)nn(C)c2s3)CC4)cc5	NCGC00084673-01
Cn3nc(c1ccc(Cl)cc1)c4cc(C(=O)NCCCN2CCCC2)sc34	NCGC00084679-01
Brc3ccc(S(=O)(=O)Cc2ccc(C(=O)NCCCN1CCCC1)o2)cc3	NCGC00084683-01
Brc3ccc(S(=O)(=O)Cc2ccc(C(=O)NCCN1CCCCCC1)o2)cc3	NCGC00084685-01
COc3ccc(S(=O)(=O)Cc2ccc(C(=O)N1CCCC1)o2)cc3	NCGC00084691-01
COc4ccc(S(=O)(=O)Cc3ccc(C(=O)N2CCc1ccccc1C2)o3)cc4	NCGC00084695-01
Cc4ccc(CNC(=O)c3cc2c(c1ccc(Cl)cc1)nn(C)c2s3)o4	NCGC00084697-01
CCCN3C(O)c2ccc(C(=O)NC1CCCCCC1)cc2C3=O	NCGC00084698-01
CCCN3C(O)c2ccc(C(=O)NC1CCCC1)cc2C3=O	NCGC00084700-01
Cn4nc(c1ccc(Cl)cc1)c5cc(C(=O)N3CCN(C(=O)c2ccco2)CC3)sc45	NCGC00084701-01
CCCN3C(O)c2ccc(C(=O)Nc1ccccc1CC)cc2C3=O	NCGC00084702-01
CCOC(=O)N4CCC(NC(=O)c3cc2c(c1ccc(Cl)cc1)nn(C)c2s3)CC4	NCGC00084703-01
CCCN3C(O)c2ccc(C(=O)NCc1ccc(OC)cc1)cc2C3=O	NCGC00084704-01
Cn3nc(c1ccc(Cl)cc1)c4cc(C(=O)NC2CC2)sc34	NCGC00084705-01
CCCN3C(O)c2ccc(C(=O)NCc1cccs1)cc2C3=O	NCGC00084706-01
Cc4cc(NC(=O)CSc2c1CCCc1nc3ccccc23)no4	NCGC00084707-01
Oc4cc(Cc2nnc(SCC(=O)N1CCCCC1)n2c3ccccc3)nc(O)n4	NCGC00084709-01
CCCN3C(O)c2ccc(C(=O)NCCc1cccc(C)c1)cc2C3=O	NCGC00084710-01
CCN(CC)C(=O)c2ccc(CS(=O)(=O)c1ccc(OC)cc1)o2	NCGC00084715-01
COc3ccc(S(=O)(=O)Cc2ccc(C(=O)N1CCOCC1)o2)cc3	NCGC00084717-01
Cn1cccc1Cc3nnc(SCC(=O)NC2CCCC2)n3c4ccc(F)cc4	NCGC00084718-01
COc4ccc(S(=O)(=O)Cc3ccc(C(=O)N2CCN(c1ccccn1)CC2)o3)cc4	NCGC00084721-01
CCOC(=O)N3CCC(NC(=O)c2ccc(CS(=O)(=O)c1ccc(OC)cc1)o2)CC3	NCGC00084727-01
O=C4CCc3cc(S(=O)(=O)NC(Cc1ccccc1)C(=O)NC2CCCCC2)ccc3N4	NCGC00084728-01
Cc4cccc(n2c(Cc1cc(O)nc(O)n1)nnc2SCC(=O)NCC3CCCO3)c4	NCGC00084729-01
O=C4CCc3cc(S(=O)(=O)NC(Cc1ccccc1)C(=O)NC2CCCC2)ccc3N4	NCGC00084730-01
CC(C)Sc2nnc(Cc1cc(O)nc(O)n1)n2c3cc(C)ccc3C	NCGC00084731-01
CCCNC(=O)C(Cc1ccccc1)NS(=O)(=O)c3ccc2NC(=O)CCc2c3	NCGC00084732-01
COC(=O)C(C)Sc2nnc(Cc1cc(O)nc(O)n1)n2c3cc(C)ccc3C	NCGC00084733-01
O=C4CCc3cc(S(=O)(=O)NC(Cc1ccccc1)C(=O)NCC2CCCO2)ccc3N4	NCGC00084734-01
CCCSc2nnc(Cc1cc(O)nc(O)n1)n2c3cccc(OC)c3	NCGC00084735-01
CCCCN(C)C(=O)C(Cc1ccccc1)NS(=O)(=O)c3ccc2NC(=O)CCc2c3	NCGC00084736-01
COc3cccc(n2c(Cc1cc(O)nc(O)n1)nnc2SC(C)C)c3	NCGC00084737-01
CN(Cc1ccco1)C(=O)C(Cc2ccccc2)NS(=O)(=O)c4ccc3NC(=O)CCc3c4	NCGC00084738-01
COc4cccc(n2c(Cc1cc(O)nc(O)n1)nnc2SCC(=O)N3CCCCC3)c4	NCGC00084739-01
Cn4c(=O)n(C)c3ccc(S(=O)(=O)NC(Cc1ccccc1)C(=O)NCc2ccco2)cc3c4=O	NCGC00084740-01
COc4cccc(n2c(Cc1cc(O)nc(O)n1)nnc2SCC(=O)N3CCCCCC3)c4	NCGC00084741-01
Cn4c(=O)n(C)c3ccc(S(=O)(=O)NC(C(=O)NCc1cccnc1)c2ccccc2)cc3c4=O	NCGC00084742-01
COc3ccc(S(=O)(=O)Cc2ccc(C(=O)NCc1ccccn1)o2)cc3	NCGC00084745-01
COc3ccc(S(=O)(=O)Cc2ccc(C(=O)NCc1cccnc1)o2)cc3	NCGC00084747-01
CCC(C)NC(=O)c2ccc(CS(=O)(=O)c1ccc(OC)cc1)o2	NCGC00084749-01
Cc4nn3c(=O)cc(CSc2nc1ccccc1[nH]2)nc3s4	NCGC00084750-01
COc3ccc(S(=O)(=O)Cc2ccc(C(=O)NC1CCCC1)o2)cc3	NCGC00084751-01
Cc3cc(O)nc(SCc2cc(=O)n1nc(C)sc1n2)n3	NCGC00084752-01
COc3ccc(S(=O)(=O)Cc2ccc(C(=O)NCc1ccco1)o2)cc3	NCGC00084753-01
COCCn3c(=O)n(CC=C)c2c1ccccc1sc2c3=O	NCGC00084754-01
COCCNC(=O)c2ccc(CS(=O)(=O)c1ccc(OC)cc1)o2	NCGC00084755-01
CCOC(=O)N3CCC(NC(=O)c1cnn2ccccc12)CC3	NCGC00084756-01
COc3ccc(S(=O)(=O)Cc2ccc(C(=O)NCc1ccc(F)cc1)o2)cc3	NCGC00084757-01
O=C(NCc1cccnc1)c2cnn3ccccc23	NCGC00084758-01
COc3ccc(S(=O)(=O)Cc2ccc(C(=O)NCc1cccs1)o2)cc3	NCGC00084759-01
Cn4c(=O)n(C)c3ccc(S(=O)(=O)NC(C(=O)Nc1cccnc1)c2ccccc2)cc3c4=O	NCGC00084760-01
COc4cccc(n2c(Cc1cc(O)nc(O)n1)nnc2SCc3cccnc3)c4	NCGC00084765-01
CCOC(=O)C(C)Sc2nnc(Cc1cc(O)nc(O)n1)n2c3cccc(OC)c3	NCGC00084767-01
COC(=O)C(C)Sc2nnc(Cc1cc(O)nc(O)n1)n2c3cccc(OC)c3	NCGC00084769-01
CN(CC(=O)NCCc1cccc(C)c1)S(=O)(=O)c3ccc2n(C)c(=O)n(C)c(=O)c2c3	NCGC00084770-01
CCC(C)Sc2nnc(Cc1cc(O)nc(O)n1)n2c3ccc(OC)cc3	NCGC00084771-01
COc4ccc(n2c(Cc1cc(O)nc(O)n1)nnc2SCC(=O)N3CCCC3)cc4	NCGC00084773-01
COc4ccc(n2c(Cc1cc(O)nc(O)n1)nnc2SCC(=O)N3CCC(C)CC3)cc4	NCGC00084775-01
CCOC(=O)N3CCN(C(=O)c1cnn2ccccc12)CC3	NCGC00084776-01
COCCCNC(=O)c2ccc(CS(=O)(=O)c1ccc(OC)cc1)o2	NCGC00084777-01
CCCCNC(=O)c2ccc(CS(=O)(=O)c1ccc(OC)cc1)o2	NCGC00084779-01
O=C(N1CCCc2ccccc12)c3cnn4ccccc34	NCGC00084780-01
CCCCN(C)C(=O)c2ccc(CS(=O)(=O)c1ccccc1C)o2	NCGC00084781-01
CC(=O)c3cccc(NC(=O)c1cnn2ccccc12)c3	NCGC00084782-01
CC3CC(C)CN(C(=O)c2ccc(CS(=O)(=O)c1ccccc1C)o2)C3	NCGC00084783-01
CC1CCCCN1CCNC(=O)c2cnn3ccccc23	NCGC00084784-01
CCOC(=O)N3CCC(NC(=O)c2ccc(CS(=O)(=O)c1ccccc1C)o2)CC3	NCGC00084785-01
O=C(N(Cc1ccco1)C2CCCC2)c3cnn4ccccc34	NCGC00084786-01
Cc3nc2c1ccccc1n(CC#N)c(=O)n2n3	NCGC00084790-01
CCc1ccccc1S(=O)(=O)Cc4ccc(C(=O)NCc3ccc2OCOc2c3)o4	NCGC00084791-01
COc4ccc(n2c(Cc1cc(O)nc(O)n1)nnc2SCC(=O)NC3CCCC3)cc4	NCGC00084795-01
COc4ccc(n2c(Cc1cc(O)nc(O)n1)nnc2SCc3ccccc3)cc4	NCGC00084797-01
CC(C)N(Cc2nc(c1ccccc1)no2)C(=O)Cc3ccccc3	NCGC00084798-01
COc4ccc(OC)c(C3CC(=O)N2CN(c1ccccc1F)CSC2=C3C#N)c4	NCGC00084799-01
CC(C)N(Cc2nc(c1ccccc1)no2)C(=O)COc3ccccc3	NCGC00084800-01
COC(=O)C(C)Sc2nnc(Cc1cc(O)nc(O)n1)n2c3ccc(OC)cc3	NCGC00084801-01
CCOc4ccc(n2c(Cc1cc(O)nc(O)n1)nnc2SCc3cccnc3)cc4	NCGC00084805-01
Cn4c(C(=O)NCCCN2CCN(c1cccc(Cl)c1)CC2)cc5c(=O)n(C)c3ccccc3c45	NCGC00084806-01
CCOc3ccc(n2c(Cc1cc(O)nc(O)n1)nnc2SCC(=O)OC)cc3	NCGC00084807-01
Cc4nc3c1ccccc1n(CC(=O)c2ccc(F)cc2)c(=O)n3n4	NCGC00084810-01
COc1ccccc1S(=O)(=O)Cc3ccc(C(=O)N2CCOCC2)o3	NCGC00084811-01
COc1ccc(Cl)cc1NC(=O)Cn3c(=O)n2nc(C)nc2c4ccccc34	NCGC00084812-01
COc1ccccc1S(=O)(=O)Cc4ccc(C(=O)N3CCN(c2ccccn2)CC3)o4	NCGC00084813-01
CN(CCNC(=O)c2cn(C)c1ccc(S(=O)(=O)N(C)C)cc1c2=O)CCc3ccccc3	NCGC00084815-01
CCOC(=O)N4CCC(NC(=O)Cn3nc(Cc1ccncc1)c2ccccc2c3=O)CC4	NCGC00084818-01
COc1ccccc1S(=O)(=O)Cc3ccc(C(=O)NCc2cccnc2)o3	NCGC00084819-01
CN(CCC#N)C(=O)Cn3nc(Cc1ccncc1)c2ccccc2c3=O	NCGC00084820-01
O=C(Cn3nc(Cc1ccncc1)c2ccccc2c3=O)N5CCc4ccccc4C5	NCGC00084822-01
COc1ccccc1S(=O)(=O)Cc3ccc(C(=O)NCCN2CCCCCC2)o3	NCGC00084823-01
CC(C)N(Cc2nc(c1ccccc1)no2)S(=O)(=O)c3ccccc3	NCGC00084824-01
CCOC(=O)C(C)Sc2nnc(Cc1cc(O)nc(O)n1)n2c3ccc(OCC)cc3	NCGC00084825-01
CC(C)N(Cc2nc(c1ccc(Cl)cc1)no2)C(=O)CCC3CCCC3	NCGC00084830-01
Oc4cc(Cc2nnc(SCC(=O)N1CCCCC1)n2c3ccc(F)cc3)nc(O)n4	NCGC00084831-01
Oc4cc(Cc2nnc(SCC(=O)NC1CCCC1)n2c3ccc(F)cc3)nc(O)n4	NCGC00084833-01
CC4CCN(C(=O)CSc2nnc(Cc1cc(O)nc(O)n1)n2c3ccc(Cl)cc3)CC4	NCGC00084835-01
Oc4cc(Cc2nnc(SCC(=O)NC1CCCC1)n2c3ccc(Cl)cc3)nc(O)n4	NCGC00084837-01
CCCn1c(OC)nc2n(C)c(=O)n(C)c(=O)c12	NCGC00084840-01
COc4ccc(N3CCN(CCCNC(=O)C2CCCN(S(=O)(=O)c1c[nH]cn1)C2)CC3)cc4	NCGC00084841-01
Cc4cc(C)nc(NS(=O)(=O)c3ccc(NC(=O)Cn1c(=O)oc2ccccc12)cc3)n4	NCGC00084842-01
Fc1ccccc1N4CCN(CCCNC(=O)C3CCCN(S(=O)(=O)c2c[nH]cn2)C3)CC4	NCGC00084843-01
COc3cccc(OCc2nc1ccccc1[nH]2)c3	NCGC00084844-01
Fc1ccccc1N3CCN(C(=O)N2CCOCC2)CC3	NCGC00084846-01
O=C(NCCN2CCN(c1ccccc1)CC2)C4CCCN(S(=O)(=O)c3c[nH]cn3)C4	NCGC00084847-01
Cc4cccc(CN3CCC(CNC(=O)C2CCCN(S(=O)(=O)c1c[nH]cn1)C2)CC3)c4	NCGC00084849-01
Fc1ccccc1N4CCN(CCNC(=O)C3CCCN(S(=O)(=O)c2c[nH]cn2)C3)CC4	NCGC00084851-01
O=C(NCCN2CCC(Cc1ccccc1)CC2)C4CCCN(S(=O)(=O)c3c[nH]cn3)C4	NCGC00084855-01
CCOC(=O)c2ccc1ncc(C(=O)OCC)c(NCCN(C)C)c1c2	NCGC00084857-01
Cc3cc(C)n2nc(S(=O)(=O)NCCc1ccccc1)nc2n3	NCGC00084858-01
COc3cc(C)c(S(=O)(=O)NCc2ccc1OCOc1c2)cc3C	NCGC00084859-01
Cc3cc(C)n2nc(SCC(=O)Nc1ccc(F)cc1)nc2n3	NCGC00084860-01
COC(=O)c3ccc(c1nn(C)c(=O)c2ccccc12)cc3	NCGC00084861-01
COC(\O)=c2/sc1cc(C)ccc1nc2C	NCGC00084863-01
CCOC(=O)c2cnc1c(C#N)c(C)nn1c2c3ccccc3	NCGC00084865-01
COc3ccc(OC)c(C2CC(=O)c1c(C)c(C(=O)OC(C)C)[nH]c1C2)c3	NCGC00084866-01
CCCCSc1nc(O)cc(=O)n1CC=C	NCGC00084867-01
CCOC(=O)c1c(CN(CC)CC)oc2cc(Br)c(O)cc12	NCGC00084868-01
COc1ccccc1n2c(O)cc(=O)nc2SC	NCGC00084869-01
CN(CC(CC(=O)Nc1nncs1)c2ccccc2)S(=O)(=O)c3ccccc3	NCGC00084870-01
CCn1c(O)cc(=O)nc1SCC(=O)N2CCOCC2	NCGC00084871-01
CCN(CCNC(=O)C2CCCN(S(=O)(=O)c1c[nH]cn1)C2)c3ccccc3	NCGC00084873-01
Fc4ccc(C2CC(c1ccccc1)Nc3ncnn23)cc4	NCGC00084874-01
CCOc4ccc(C3CC(c1ccc(F)cc1)n2ncnc2N3)cc4	NCGC00084876-01
CCOC(=O)Cc3csc(NC(=O)CN(C)S(=O)(=O)c2ccc1NC(=O)CCc1c2)n3	NCGC00084879-01
Cc1ccccc1C3CC(c2ccccc2)Nc4ncnn34	NCGC00084880-01
COc3ccc(NC(=O)c2nnn(Cc1cccc(F)c1)c2N)c(OC)c3	NCGC00084883-01
Cc4cccc(C2CC(c1ccccc1)Nc3ncnn23)c4	NCGC00084884-01
COc1ccc(C)cc1NC(=O)c3nnn(Cc2cccc(F)c2)c3N	NCGC00084885-01
Cc4cccc(C2CC(c1ccc(F)cc1)Nc3ncnn23)c4	NCGC00084886-01
NC(=O)c3cccc(S(=O)(=O)N2CC(c1ccccc1)CC2=O)c3	NCGC00084890-01
CCOC(=O)C2C(C1CCOC1=O)c3c(OC2=O)ccc4ccccc34	NCGC00084891-01
CCOC(=O)CSc1nn(C)c(=S)s1	NCGC00084893-01
CN4C(=O)CC(N3CCC(c2nc1ccccc1[nH]2)CC3)C4=O	NCGC00084894-01
CCc3cccc(OCC(=O)Nc2ccc(S(=O)(=O)Nc1onc(C)c1C)cc2)c3	NCGC00084895-01
CCOC(=O)CN1C(C)CC(=O)Nc2ccccc12	NCGC00084896-01
Cc1ccccc1CSc2nnc(C)c(O)n2	NCGC00084897-01
COc3cc(c2nc(c1ccc(Br)o1)no2)cc(OC)c3OC	NCGC00084898-01
Cc3cc(c1ccccc1)n2ncc(C#N)c2n3	NCGC00084899-01
COc1ccc(Cl)cc1c3nc(c2ccc(Br)o2)no3	NCGC00084900-01
CCN(CC)CCCN2C(c1ccc(OC)cc1OC)C(C(C)=O)=C(O)C2=O	NCGC00084901-01
COC(=O)c3ccc(c2nc(c1ccc(Br)o1)no2)cc3	NCGC00084902-01
COc1ccc(C)cc1NC(=O)c3nnn(Cc2cc(C)ccc2C)c3N	NCGC00084905-01
COc3cccc(Cn2nnc(C(=O)Nc1ccc(C)cc1)c2N)c3	NCGC00084907-01
COc4ccc(C3CC(c1cccc(C)c1)n2ncnc2N3)cc4	NCGC00084908-01
COc3cccc(Cn2nnc(C(=O)Nc1cc(C)ccc1OC)c2N)c3	NCGC00084909-01
COc4ccc(C2CC(c1ccccc1)Nc3ncnn23)cc4	NCGC00084912-01
COc3cccc(Cn2nnc(C(=O)NCc1ccccc1Cl)c2N)c3	NCGC00084913-01
COc3cccc(Cn2nnc(C(=O)NCc1ccc(F)cc1)c2N)c3	NCGC00084915-01
COc3ccc(OC)c(NC(=O)c2nnn(Cc1ccc(Br)cc1F)c2N)c3	NCGC00084917-01
NC(=O)CN2CCN(C(=O)NC1CCCCC1)CC2	NCGC00084918-01
Clc3ccc(c2nnc1SC(=C)Cn12)cc3	NCGC00084920-01
O=C3CC(c2ccc(S(=O)(=O)NCc1ccncc1)cc2)CN3	NCGC00084922-01
Cc4nnc(NC(=O)CCCCCN3C(=O)C2C1CC(C=C1)C2C3=O)s4	NCGC00084923-01
COc3cccc(NS(=O)(=O)c2nc1nc(C)cc(C)n1n2)c3	NCGC00084924-01
Cc5c(NC(=O)CCCCCN3C(=O)C2C1CC(C=C1)C2C3=O)c(=O)n(c4ccccc4)n5C	NCGC00084925-01
O=C3CC(c2ccc(S(=O)(=O)NCc1ccccc1)cc2)CN3	NCGC00084926-01
COc4ccc3cc(C(=O)Nc2c(C)n(C)n(c1ccccc1)c2=O)sc(=O)c3c4OC	NCGC00084927-01
Clc4ccc(c3nnc(SCc2nc(c1ccccc1)no2)o3)cc4	NCGC00084928-01
NC(=O)COc2ccc(=O)n(c1ccccc1)n2	NCGC00084929-01
Clc1ccccc1Cn2c(=O)oc3ccccc23	NCGC00084931-01
CCc3ccc2[nH]c(=O)n(c1ccc(C)cc1)c(=C)c2c3	NCGC00084933-01
Clc1cccc(Cl)c1S(=O)(=O)Cc3ccc(C(=O)NCCN2CCCC2)o3	NCGC00084934-01
O=C(NCc2ccc1OCOc1c2)Oc3ccccc3	NCGC00084935-01
CCCCn1c(NCCO)nc2ccccc12	NCGC00084936-01
COc3ccc(OC)c(NC(=O)c2nnn(CCc1ccccc1)c2N)c3	NCGC00084937-01
COc4cccc(C3CC(c1ccccc1OC)n2ncnc2N3)c4	NCGC00084938-01
COc1ccc(C)cc1NC(=O)c3nnn(CCc2ccccc2)c3N	NCGC00084939-01
COc3cccc(NC(=O)c2nnn(CCc1ccccc1)c2N)c3	NCGC00084941-01
Nc3c(C(=O)Nc2ccc1OCCOc1c2)nnn3CCc4ccccc4	NCGC00084943-01
Fc4ccc(C3CC(c1ccco1)n2ncnc2N3)cc4	NCGC00084944-01
COc3cc(NC(=O)c2nnn(Cc1ccc(SC)cc1)c2N)cc(OC)c3	NCGC00084947-01
COc4ccc(C3CC(c1ccco1)n2ncnc2N3)cc4	NCGC00084948-01
NC(=O)CN2CCN(C(=O)Nc1ccccc1)CC2	NCGC00084950-01
COc3ccc(CNC(=O)c2nnn(Cc1ccc(OC)cc1)c2N)cc3	NCGC00084951-01
CN(C)c1nc(C)nc2n(C)c(=S)sc12	NCGC00084952-01
O=C(CN3C(=O)C2C1CC(C=C1)C2C3=O)Nc5ccc4nccnc4c5	NCGC00084953-01
COCCNS(=O)(=O)c2ccc(C1CNC(=O)C1)cc2	NCGC00084954-01
O=C(CCCCCN3C(=O)C2C1CC(C=C1)C2C3=O)Nc4nccs4	NCGC00084955-01
Fc3ccc(OCc2nc(c1ccc(Br)o1)no2)c(F)c3	NCGC00084956-01
COc3ccc(Cc2nc(c1cccs1)no2)cc3OC	NCGC00084958-01
Cc3nn(Cc2nc(c1cccs1)no2)c(C)c3Br	NCGC00084960-01
Cc3cccc(NCc2nc(c1ccccc1)no2)c3	NCGC00084961-01
Brc3ccc(c2noc(CCc1ccccc1)n2)o3	NCGC00084964-01
Clc4cccc(N3CCN(Cc2nc(c1ccccc1)no2)CC3)c4	NCGC00084965-01
COc1ccccc1Cc3nc(c2ccc(Br)o2)no3	NCGC00084966-01
CC1CCCC(C)N1Cc3nc(c2ccc(C)cc2)no3	NCGC00084967-01
CCOc3ccc(Cn2nnc(C(=O)Nc1cc(OC)cc(OC)c1)c2N)cc3	NCGC00084971-01
Nc4nc3NC(c1ccc(F)cc1)CC(c2ccccc2)n3n4	NCGC00084972-01
CCOc3ccc(Cn2nnc(C(=O)Nc1cc(C)cc(C)c1)c2N)cc3	NCGC00084973-01
CCOc3ccc(Cn2nnc(C(=O)NCc1ccccc1)c2N)cc3	NCGC00084975-01
CCOc3ccc(Cn2nnc(C(=O)NCc1ccc(OC)cc1)c2N)cc3	NCGC00084977-01
CCOc3ccc(Cn2nnc(C(=O)NCCc1ccccc1)c2N)cc3	NCGC00084979-01
CCc3ccc(Cn2nnc(C(=O)Nc1cccc(C)c1)c2N)cc3	NCGC00084981-01
CCc3ccc(Cn2nnc(C(=O)Nc1ccc(OC)cc1OC)c2N)cc3	NCGC00084983-01
O=C3CC(c2ccc(S(=O)(=O)NC1CC1)cc2)CN3	NCGC00084984-01
COC(=O)c3ccc(c2nc(c1cccs1)no2)cc3	NCGC00084986-01
CC(Sc2nc(c1ccccc1)cc(C(F)(F)F)n2)C(=O)N3CCCC3	NCGC00084987-01
O=C(Nc2cnc1ccccc1c2)c3cccnc3	NCGC00084989-01
O=C(N3CCN(c2nc1ccccc1o2)CC3)c5ccc(c4ccccc4)cc5	NCGC00084990-01
CNC(=O)CN2C(=O)c1ccccc1S2(=O)=O	NCGC00084993-01
CN(C)c3nc(N1CCCCC1)nc(N2CCCCC2)n3	NCGC00084994-01
CC(=O)C2=C(C)Nc1ncnn1C2c4cccc(OCc3ccccc3)c4	NCGC00084995-01
CC(C)OC(\O)=C3\C(c1cccc(F)c1)n2ncnc2N=C3C	NCGC00084997-01
Clc1cccc(Cl)c1S(=O)(=O)Cc3ccc(C(=O)NCCCN2CCOCC2)o3	NCGC00084998-01
CC(C)OC(\O)=C3\C(c1cccnc1)n2ncnc2N=C3C	NCGC00084999-01
CC3=Nc1ncnn1C(c2ccco2)/C3=C(\O)OCc4ccccc4	NCGC00085005-01
COC(=O)c4nc3N=C1CCCC(O)=C1C(c2cccc(Cl)c2)n3n4	NCGC00085007-01
COC(=O)c4nc3N=C1CC(C)(C)CC(O)=C1C(c2cccc(Cl)c2)n3n4	NCGC00085009-01
CSCCC(N2Cc1ccccc1C2=O)C(=O)Nc4ccc3OCCOc3c4	NCGC00085011-01
CCc4ccc(C3CC(c1ccc(Cl)cc1)n2nc(N)nc2N3)cc4	NCGC00085012-01
COc3ccc(NC(=O)C(CCS(C)(=O)=O)N2Cc1ccccc1C2=O)c(OC)c3	NCGC00085013-01
CC(C)OC(\O)=C3\C(c1ccccn1)n2ncnc2N=C3C	NCGC00085017-01
COc3cc(C1/C(=C(\O)OC(C)C)C(C)=Nc2ncnn12)cc(OC)c3OC	NCGC00085019-01
Cc4ccc(c3csc(N2CCC(N1CCCCC1)(C(N)=O)CC2)n3)cc4	NCGC00085020-01
CC(C)OC(\O)=C3\C(c1cccs1)n2ncnc2N=C3C	NCGC00085021-01
CC(C)OC(\O)=C4\C(c1c[nH]c2ccccc12)n3ncnc3N=C4C	NCGC00085023-01
COc1ccccc1NC(=O)C3=C(C)Nc2ncnn2C3c4ccc(O)c(OC)c4	NCGC00085027-01
CCOC(\O)=C3\C(c1ccc(OC)c(Br)c1)n2nnnc2N=C3C	NCGC00085029-01
CCOc2ccc1nc(C)cc(O)c1c2	NCGC00085031-01
Nc4nc3NC(c1ccc(F)cc1)CC(c2c(F)cccc2Cl)n3n4	NCGC00085034-01
O=C(NCCN2CCN(C(=O)Nc1ccccc1)CC2)Nc3ccccc3	NCGC00085036-01
Cc3nc2cc(c1cccc(F)c1)nn2c(C)c3CCC(=O)N5CCN(c4ccccn4)CC5	NCGC00085039-01
COc4cccc(C3CC(c1ccc(C)cc1)n2nc(N)nc2N3)c4	NCGC00085042-01
CC(C)CC(NS(=O)(=O)c2ccc1n(C)c(=O)oc1c2)C(=O)Nc3nc(C)cs3	NCGC00085045-01
COc4cccc(C3CC(c1c(Cl)cccc1Cl)n2nc(N)nc2N3)c4	NCGC00085046-01
CC(C)CC(NS(=O)(=O)c2ccc1n(C)c(=O)oc1c2)C(=O)NCc3cccnc3	NCGC00085047-01
O=C(NCCN3C(=O)C2C1CC(C=C1)C2C3=O)NCc4ccccc4	NCGC00085049-01
CC(C)c4ccc(N(CC(=O)N1CCc2ccccc12)S(=O)(=O)c3c(C)n[nH]c3C)cc4	NCGC00085050-01
O=C(NCCN3C(=O)C2C1CC(C=C1)C2C3=O)Nc4ccccc4	NCGC00085051-01
O=C(NCCN3C(=O)C2C1CC(C=C1)C2C3=O)N4CCCCC4	NCGC00085053-01
COc4ccc(N(CC(=O)N2CCC(c1ccccc1)=CC2)S(=O)(=O)c3c(C)noc3C)cc4	NCGC00085054-01
O=C(NCCN3C(=O)C2C1CC(C=C1)C2C3=O)N4CCOCC4	NCGC00085055-01
CCOc4ccc(N(CC(=O)N1CCc2ccccc12)S(=O)(=O)c3c(C)noc3C)cc4	NCGC00085056-01
Cc1ccccc1NC(=O)NCCN4C(=O)C3C2CC(C=C2)C3C4=O	NCGC00085057-01
Cc4cccc(NC(=O)NCCN3C(=O)C2C1CC(C=C1)C2C3=O)c4	NCGC00085059-01
CCOc3ccc(N(CC(=O)N1CCCC1)S(=O)(=O)c2c(C)noc2C)cc3	NCGC00085060-01
Cc4ccc(NC(=O)NCCN3C(=O)C2C1CC(C=C1)C2C3=O)cc4	NCGC00085061-01
CCOc4ccc(N(CC(=O)N2CCC(c1ccccc1)=CC2)S(=O)(=O)c3c(C)noc3C)cc4	NCGC00085062-01
COc1ccccc1NC(=O)NCCN4C(=O)C3C2CC(C=C2)C3C4=O	NCGC00085063-01
COc4ccc(C3CC(c1c(Cl)cccc1Cl)n2nc(N)nc2N3)cc4	NCGC00085064-01
CC(C)CC(NS(=O)(=O)c2ccc1n(C)c(=O)oc1c2)C(=O)NC3CCCc4ccccc34	NCGC00085065-01
Cc1ccccc1C3CC(c2ccc(F)cc2)Nc4nc(N)nn34	NCGC00085066-01
O=C4CCc3cc(S(=O)(=O)NC(C(=O)NCc1cccnc1)c2ccccc2)ccc3N4	NCGC00085067-01
O=C(NCc1ccco1)C4CCN(c3ccc(N2CCOCC2)nn3)CC4	NCGC00085069-01
Cc4ccc(C3CC(c1ccccc1C)n2nc(N)nc2N3)cc4	NCGC00085070-01
COc4cccc(C3CC(c1ccccc1C)n2nc(N)nc2N3)c4	NCGC00085072-01
COc3ccc(c2cc(CCCC(=O)NCc1ccccn1)no2)cc3	NCGC00085073-01
COc4ccc(C3CC(c1ccccc1C)n2nc(N)nc2N3)cc4	NCGC00085074-01
CCN(CCCNC(=O)C2CCCN(S(=O)(=O)c1c[nH]cn1)C2)c3ccccc3	NCGC00085079-01
CC(C)c5ccc(N(CC(=O)N1CCn2c1nc3ccccc23)S(=O)(=O)c4c(C)noc4C)cc5	NCGC00085080-01
COc4ccc(NC(=O)NCCN3C(=O)C2C1CC(C=C1)C2C3=O)cc4	NCGC00085081-01
Oc1ccccc1NC(=O)NCCN4C(=O)C3C2CC(C=C2)C3C4=O	NCGC00085083-01
CC(C)c4ccc(N(CC(=O)N1CCc2ccccc12)S(=O)(=O)c3c(C)noc3C)cc4	NCGC00085084-01
Brc4ccc(NC(=O)NCCN3C(=O)C2C1CC(C=C1)C2C3=O)cc4	NCGC00085085-01
O=C(NCCN3C(=O)C2C1CC(C=C1)C2C3=O)Nc4cccnc4	NCGC00085087-01
Cc5cc(C)cc(N(CC(=O)N1CCn2c1nc3ccccc23)S(=O)(=O)c4c(C)noc4C)c5	NCGC00085088-01
O=C(NCCN3C(=O)C2C1CC(C=C1)C2C3=O)Nc4ccccn4	NCGC00085089-01
Cc4cc(C)cc(N(CC(=O)N1CCc2ccccc12)S(=O)(=O)c3c(C)noc3C)c4	NCGC00085090-01
CCCc4nnc(NC(=O)NCCN3C(=O)C2C1CC(C=C1)C2C3=O)s4	NCGC00085091-01
Cc5c(NC(=O)NCCN3C(=O)C2C1CC(C=C1)C2C3=O)c(=O)n(c4ccccc4)n5C	NCGC00085093-01
Cc4cc(C)cc(N(CC(=O)N2CCN(Cc1ccccc1)CC2)S(=O)(=O)c3c(C)noc3C)c4	NCGC00085094-01
O=C(Nc4ccc(N3C(=O)C2C1CC(C=C1)C2C3=O)cc4)Nc5nncs5	NCGC00085095-01
Cc4cccc(C2CC(c1ccc(F)cc1)Nc3nc(N)nn23)c4	NCGC00085098-01
Cc4cccc(C2CC(c1ccc(Cl)cc1)Nc3nc(N)nn23)c4	NCGC00085100-01
Cc4ccc(C3CC(c1cccc(C)c1)n2nc(N)nc2N3)cc4	NCGC00085104-01
Cn4c(C(=O)N2CCN(c1ccccc1F)CC2)cc5c(=O)n(C)c3ccccc3c45	NCGC00085107-01
COc4ccc(C3CC(c1cccc(C)c1)n2nc(N)nc2N3)cc4	NCGC00085108-01
COc1ccccc1CNC(=O)c4cc3c(=O)n(C)c2ccccc2c3n4C	NCGC00085109-01
COc4ccc(N(CC(=O)N2CCc1ccccc1C2)S(=O)(=O)c3c(C)nc(O)nc3O)cc4	NCGC00085112-01
CN(C)c2oc(c1ccccc1Cl)nc2S(=O)(=O)c3ccccc3	NCGC00085113-01
COc1ccccc1NC(=O)N3CCN(c2ccccn2)CC3	NCGC00085115-01
CC(=C)c3cccc(C(C)(C)NC(=O)N2CCN(c1ccccn1)CC2)c3	NCGC00085117-01
CCC(C)C(N2Cc1ccccc1C2=O)C(=O)Nc3ccc(OC)c(OC)c3	NCGC00085118-01
Fc3ccc(NC(=O)N2CCN(C/C=C/c1ccccc1)CC2)c(F)c3	NCGC00085121-01
CC(O)Cc2nsc(NC(=O)c1cccs1)n2	NCGC00085123-01
CCc1nccn1S(=O)(=O)c2ccc(OC)c(OC)c2	NCGC00085125-01
Cn3c(=O)oc4cc(S(=O)(=O)NC(Cc1ccccc1)C(=O)N2CCCCC2)ccc34	NCGC00085126-01
CCCCNC(=O)Cn1c(=O)n(C)c2ccccc12	NCGC00085127-01
Cn3c(C(=O)NCC1CCCO1)cc4c(=O)n(C)c2ccccc2c34	NCGC00085129-01
COc4ccc(C2CC(c1ccc(F)cc1)Nc3nc(N)nn23)cc4	NCGC00085130-01
COCCNC(=O)c3cc2c(=O)n(C)c1ccccc1c2n3C	NCGC00085131-01
COCCCNC(=O)c3cc2c(=O)n(C)c1ccccc1c2n3C	NCGC00085135-01
COc4cccc(C2CC(c1ccccc1)Nc3nc(N)nn23)c4	NCGC00085140-01
CCN1CCCC1CNC(=O)c4cc3c(=O)n(C)c2ccccc2c3n4C	NCGC00085141-01
COc4cccc(C2CC(c1ccc(F)cc1)Nc3nc(N)nn23)c4	NCGC00085142-01
CCN(CC)S(=O)(=O)c2ccc(C(=O)OCCN1C(=O)CCC1=O)cc2	NCGC00085145-01
Cc2cccc(OCC(=O)NCc1ccncc1)c2C	NCGC00085147-01
CC3CC(C)CN(C(=O)C(NS(=O)(=O)c2ccc1n(C)c(=O)oc1c2)C(C)C)C3	NCGC00085148-01
COCc2cc(C)nc(N1CCOCC1)c2C#N	NCGC00085149-01
CC(C)C(NS(=O)(=O)c2ccc1n(C)c(=O)oc1c2)C(=O)N4CCN(c3ccccc3F)CC4	NCGC00085150-01
COc3ccc(OCCSc1[nH]cnc2ncnc12)cc3	NCGC00085151-01
CN4CCN(C(=O)C(Cc1ccccc1)NS(=O)(=O)c3ccc2NC(=O)CCc2c3)CC4	NCGC00085152-01
CCC(C)C(=O)Nc2nc1CC(C)(C)CC(=O)c1s2	NCGC00085153-01
CN(CC(=O)N2CCc1ccccc1C2)S(=O)(=O)c4ccc3n(C)c(=O)n(C)c(=O)c3c4	NCGC00085154-01
COC(=O)c2cc(c1ccc(Br)cc1)on2	NCGC00085155-01
Cc4cc(NC(=O)c2cc(c1cccs1)nc3ccccc23)no4	NCGC00085157-01
O=C(N2CCN(c1ncccn1)CC2)c3ccco3	NCGC00085159-01
COc1ccccc1NC(=O)N4CCN(c3ccc2nncn2n3)CC4	NCGC00085162-01
COc4cccc(C2CC(c1ccc(C)cc1)Nc3nc(N)nn23)c4	NCGC00085164-01
O=C(NCc1ccco1)C3CCCN(S(=O)(=O)c2c[nH]cn2)C3	NCGC00085165-01
COc4cccc(C3CC(c1cccc(OC)c1)n2nc(N)nc2N3)c4	NCGC00085166-01
COc4ccc(C3CC(c1cccc(OC)c1)n2nc(N)nc2N3)cc4	NCGC00085168-01
CCn4ncc(C3=NOC(C(=O)Nc2c(C)n(C)n(c1ccccc1)c2=O)C3)c4C	NCGC00085170-01
Cn4c(C(=O)N2CCN(c1ccccn1)CC2)cc5c(=O)n(C)c3ccccc3c45	NCGC00085173-01
Cn4c(C(=O)Nc2ccc1OCOc1c2)cc5c(=O)n(C)c3ccccc3c45	NCGC00085175-01
CC(C)C(NS(=O)(=O)c2ccc1nc(C)sc1c2)C(=O)N3CCCCCC3	NCGC00085176-01
Fc4ccc(CNC(=O)c3cc2NC(C1CC1)CC(C(F)(F)F)n2n3)cc4	NCGC00085177-01
CC3CCN(C(=O)C(NS(=O)(=O)c2ccc1nc(C)sc1c2)C(C)C)CC3	NCGC00085178-01
Cn3cc(Cl)c(C(=O)N(Cc1ccccc1)c2ccccn2)n3	NCGC00085179-01
Cc4ccc(c3cc(C(=O)Nc1cc(C)on1)c2ccccc2n3)c(C)c4	NCGC00085181-01
O=C5CCc4cc(S(=O)(=O)N1CCCC1C(=O)N3CCN(c2ccccc2)CC3)ccc4N5	NCGC00085182-01
Cc3cc(NC(=O)c2cccc(COc1ccc(Br)cc1)c2)no3	NCGC00085185-01
O=C(C1CCCN1S(=O)(=O)c2cccc3cccnc23)N5CCc4ccccc4C5	NCGC00085186-01
CCn3c(NC(=O)c2cccc(Cn1cc(Cl)cn1)c2)nc4ccccc34	NCGC00085187-01
Cc3c(C)c2cc(C(=O)NCc1cccs1)ccc2n3C	NCGC00085191-01
CC(C)Cc2cc(C(=O)NCCN1CCOCC1)no2	NCGC00085203-01
O=C(Cn1c(=O)oc2ccccc12)N5CCN(c4ccc(N3CCOCC3)nn4)CC5	NCGC00085209-01
O=C(N3CCN(c2ccc(N1CCOCC1)nn2)CC3)c5ccc(N4CCCCS4(=O)=O)cc5	NCGC00085215-01
CC(=O)N1CSCC1C(=O)N4CCN(c3ccc(N2CCOCC2)nn3)CC4	NCGC00085219-01
CCN4CCN(CCNC(=O)C3CCN(Cc2nc(c1ccc(Cl)cc1)oc2C)CC3)CC4	NCGC00085220-01
CC(C)C(NS(=O)(=O)c2ccc1nc(C)sc1c2)C(=O)Nc3nccs3	NCGC00085221-01
CC(C)C(NS(=O)(=O)c2ccc1nc(C)sc1c2)C(=O)NC3CCCC3	NCGC00085223-01
CCOC(=O)C4CCCN(c3c(N2CCc1ccccc1C2)c(=O)c3=O)C4	NCGC00085224-01
CC(C)Cc2cc(C(=O)Nc1cc(Cl)ccc1Cl)no2	NCGC00085225-01
CCOC(=O)C3CCCN(c2c(Nc1ccc(C)c(C)c1)c(=O)c2=O)C3	NCGC00085226-01
CCOC(=O)C3CCCN(c2c(NCC1CCCO1)c(=O)c2=O)C3	NCGC00085228-01
CCc2ccc(NC(=O)c1cc(CC(C)C)on1)cc2	NCGC00085229-01
CCOC(=O)C4CCCN(c3c(N2CCC(N1CCCCC1)CC2)c(=O)c3=O)C4	NCGC00085230-01
CC(C)Cc2cc(C(=O)Nc1ccc(C(C)=O)cc1)no2	NCGC00085231-01
CCOC(=O)C4CCCN(c3c(N2CCN(c1ccccn1)CC2)c(=O)c3=O)C4	NCGC00085232-01
CSc1ccccc1NC(=O)c2cc(CC(C)C)on2	NCGC00085233-01
CCOC(=O)C3CCCN(c2c(NCC1CCCN1CC)c(=O)c2=O)C3	NCGC00085234-01
CC(C)Cc3cc(C(=O)Nc2ccc1OCOc1c2)no3	NCGC00085235-01
CCOC(=O)C3CCCN(c2c(NCCc1ccc(S(N)(=O)=O)cc1)c(=O)c2=O)C3	NCGC00085236-01
COc2ccc(NC(=O)c1cc(CC(C)C)on1)cc2OC	NCGC00085237-01
CCOC(=O)C3CCCN(c2c(NCc1ccco1)c(=O)c2=O)C3	NCGC00085238-01
COc2cc(NC(=O)c1cc(CC(C)C)on1)c(OC)cc2Cl	NCGC00085239-01
CC(C)C(NS(=O)(=O)c2ccc1nc(C)sc1c2)C(=O)N3CCCC3	NCGC00085241-01
CC(C)C(NS(=O)(=O)c2ccc1nc(C)sc1c2)C(=O)NCc3cccs3	NCGC00085243-01
CC(C)C(NS(=O)(=O)c2ccc1nc(C)sc1c2)C(=O)NCc3ccco3	NCGC00085245-01
Cn5c(=O)oc6cc(S(=O)(=O)N4CCCC(C(=O)N1CCn2c1nc3ccccc23)C4)ccc56	NCGC00085247-01
Cc4ccc(NC(=O)C3CCCN(S(=O)(=O)c2ccc1n(C)c(=O)oc1c2)C3)nc4	NCGC00085249-01
Cn4c(=O)oc5cc(S(=O)(=O)N3CCCC(C(=O)NCc2ccc1OCOc1c2)C3)ccc45	NCGC00085251-01
CCOC(=O)C3CCCN(c2c(NCCN(C)Cc1ccccc1)c(=O)c2=O)C3	NCGC00085256-01
CC(C)Cc2cc(C(=O)Nc1c(F)cc(F)cc1Br)no2	NCGC00085257-01
CCOC(=O)C3CCCN(c2c(NCCCN1CCCC(C)C1)c(=O)c2=O)C3	NCGC00085258-01
CC(C)Cc2cc(C(=O)Nc1ccc(F)cc1F)no2	NCGC00085259-01
CC(C)Cc2cc(C(=O)Nc1cc(C)on1)no2	NCGC00085261-01
Cc3nnc4ccc(N2CCC(N1CCCCC1)(C(N)=O)CC2)nn34	NCGC00085262-01
CC(C)Cc3cc(C(=O)Nc2sc1CCCCc1c2C#N)no3	NCGC00085265-01
Cc3nnc4ccc(N2CCN(c1ccccn1)CC2)nn34	NCGC00085266-01
CC(C)Cc3cc(C(=O)Nc2ccn(Cc1ccc(C)cc1)n2)no3	NCGC00085267-01
C(Cc1ccccc1)Nc3ccc2nncn2n3	NCGC00085268-01
Fc1ccccc1N4CCN(CCCNc3ccc2nncn2n3)CC4	NCGC00085270-01
CC(C)CNC(=O)c2noc1CCCCc12	NCGC00085271-01
Cn3c(=O)oc4cc(S(=O)(=O)N2CCCC(C(=O)NCCN1CCOCC1)C2)ccc34	NCGC00085279-01
CN4CCN(C(=O)C3CCN(S(=O)(=O)c2ccc1n(C)c(=O)oc1c2)CC3)CC4	NCGC00085285-01
Clc3ccc(Cl)c(NC(=O)c2noc1CCCCc12)c3	NCGC00085289-01
CCOC(=O)N3CCC(\N=c1\c(O)c(O)\c1=N\CCCN(C)Cc2ccccc2)CC3	NCGC00085290-01
CCOC(=O)c3sc(NC(=O)c2noc1CCCCc12)c(C(=O)OCC)c3C	NCGC00085291-01
Clc4ccc(Cn3cc(NC(=O)c2noc1CCCCc12)cn3)c(Cl)c4	NCGC00085293-01
CCCCN(CC)CC/N=c1/c(O)c(O)/c1=N/C2CCN(C(=O)OCC)CC2	NCGC00085294-01
CC(NC(=O)c2noc1CCCCCc12)c3ccccc3	NCGC00085295-01
CCOC(=O)N4CCC(\N=c1\c(O)c(O)\c1=N\CCN3CCN(c2cccc(Cl)c2)CC3)CC4	NCGC00085296-01
CCCc2cc(C(=O)Nc1sc(C)c(CC)c1C#N)no2	NCGC00085297-01
CCOC(=O)N3CCN(c2c(Nc1cc(C)[nH]n1)c(=O)c2=O)CC3	NCGC00085298-01
CCCc3cc(C(=O)Nc2sc1CCCc1c2C#N)no3	NCGC00085299-01
CCOC(=O)N3CCN(c2c(NCc1ccccn1)c(=O)c2=O)CC3	NCGC00085300-01
CCCNC(=O)c1noc3c1CCc2ccccc23	NCGC00085301-01
Cc5c(NC(=O)c1noc3c1CCc2ccccc23)c(=O)n(c4ccccc4)n5C	NCGC00085303-01
CCN3CCN(C(=O)CSCc2nc(c1ccc(OC)c(OC)c1)oc2C)CC3	NCGC00085304-01
CCCN4CCN(C(=O)C3CCN(S(=O)(=O)c2ccc1n(C)c(=O)oc1c2)CC3)CC4	NCGC00085305-01
Cn3c(=O)oc4cc(S(=O)(=O)N2CCC(C(=O)NCc1cccs1)CC2)ccc34	NCGC00085307-01
Cc5ccc4nc(NC(=O)C3CCN(S(=O)(=O)c2ccc1n(C)c(=O)oc1c2)CC3)sc4c5	NCGC00085309-01
Cn4c(=O)oc5cc(S(=O)(=O)N3CCC(C(=O)NCC2COc1ccccc1O2)CC3)ccc45	NCGC00085311-01
COc3ccc(c2nc(CS(=O)CC(=O)N1CCCC1)c(C)o2)cc3	NCGC00085318-01
COc4cccc(C3=NOC(C(=O)N2CCN(C(=O)c1ccco1)CC2)C3)c4	NCGC00085319-01
CCOC(=O)N3CCN(c2c(NCCc1ccc(OC)c(OC)c1)c(=O)c2=O)CC3	NCGC00085320-01
Cc4cc(NC(=O)c1noc3c1CCc2ccccc23)no4	NCGC00085321-01
Cc5cc(NC(=O)c1noc3c1CCc2ccccc23)n(c4ccccc4)n5	NCGC00085323-01
COc4ccc3c(CCc2c(C(=O)NCc1ccc(F)cc1)noc23)c4	NCGC00085327-01
CCOC(=O)N3CCN(c2c(NCC1CCCO1)c(=O)c2=O)CC3	NCGC00085328-01
CCOC(=O)N4CCN(c3c(N2CCC(N1CCCCC1)CC2)c(=O)c3=O)CC4	NCGC00085332-01
CCCc3cc(C(=O)Nc2sc1CCCCc1c2C(=O)OCC)no3	NCGC00085333-01
CCOC(=O)N4CCN(c3c(N2CCN(c1ccccn1)CC2)c(=O)c3=O)CC4	NCGC00085334-01
O=C(CCCn4c(=O)n(Cc2cc(=O)n1ccccc1n2)c3ccsc3c4=O)NCc5ccco5	NCGC00085335-01
Cc3cc(NC(=O)C2CC(c1ccc(F)cc1)=NO2)no3	NCGC00085337-01
CCN3CCN(C(=O)CS(=O)Cc2nc(c1ccc(OC)cc1)oc2C)CC3	NCGC00085338-01
COc3ccc(c2nc(CS(=O)CC(=O)NCc1ccccn1)c(C)o2)cc3	NCGC00085340-01
Fc4ccc(C3=NOC(C(=O)N2CCN(c1ccccc1)CC2)C3)cc4	NCGC00085341-01
COc3ccc(c2nc(CS(=O)CC(=O)NCc1cccnc1)c(C)o2)cc3	NCGC00085342-01
Fc4ccc(C3=NOC(C(=O)N2CCc1ccccc1C2)C3)cc4	NCGC00085345-01
COc3ccc(c2nc(CS(=O)CC(=O)NCc1ccco1)c(C)o2)cc3	NCGC00085346-01
CCOC(=O)N3CCN(C(=O)C2CC(c1ccc(F)cc1)=NO2)CC3	NCGC00085347-01
CCN3CCN(C(=O)C2CC(c1ccc(F)cc1)=NO2)CC3	NCGC00085349-01
Fc4ccc(C3=NOC(C(=O)N2CCN(C(=O)c1ccco1)CC2)C3)cc4	NCGC00085351-01
CCOC(=O)N3CCN(c2c(NCc1ccccc1OC)c(=O)c2=O)CC3	NCGC00085352-01
O=C(Cc4ccc(n3c(=O)n(Cc1ccccc1C#N)c2ccsc2c3=O)cc4)NCc5ccco5	NCGC00085353-01
CCOC(=O)N4CCN(c3c(Nc2ccc1OCCOc1c2)c(=O)c3=O)CC4	NCGC00085354-01
O=C(NCc1ccco1)c5ccc(Cn4c(=O)n(Cc2ccccc2C#N)c3ccsc3c4=O)cc5	NCGC00085355-01
CCOC(=O)N4CCN(c3c(NC2CCN(Cc1ccccc1)CC2)c(=O)c3=O)CC4	NCGC00085356-01
Brc4ccc(c2nnc3sc(CNC1CCCC1)cn23)cc4	NCGC00085357-01
CCOC(=O)N3CCN(c2c(NCc1cccs1)c(=O)c2=O)CC3	NCGC00085358-01
Brc5ccc(c3nnc4sc(CNCc2ccc1OCOc1c2)cn34)cc5	NCGC00085359-01
CCOC(=O)N2CCN(c1c(NCCCOC(C)C)c(=O)c1=O)CC2	NCGC00085360-01
CCCc2cc(C(=O)Nc1cccnc1)no2	NCGC00085361-01
CCOC(=O)N3CCN(c2c(N1CCOCC1)c(=O)c2=O)CC3	NCGC00085362-01
CCCc2cc(C(=O)Nc1ccc(C)cc1)no2	NCGC00085363-01
CCOC(=O)N3CCN(c2c(NCCN(C)Cc1ccccc1)c(=O)c2=O)CC3	NCGC00085364-01
Cc3ccc2OC(CC(=O)NCCCN1CCCC1)C(=O)Nc2c3	NCGC00085365-01
CCOC(=O)N3CCN(c2c(NCCN1CCCCC1CC)c(=O)c2=O)CC3	NCGC00085366-01
CCCc2cc(C(=O)Nc1sc(C)c(C)c1C(=O)OCC)no2	NCGC00085367-01
COc3ccc(c2nc(CS(=O)CC(=O)NCC1CCCO1)c(C)o2)cc3	NCGC00085368-01
COc4cccc(C3=NOC(C(=O)Nc1cc(C)nn1c2ccccc2)C3)c4OC	NCGC00085369-01
COCCNC(=O)CS(=O)Cc2nc(c1ccc(OC)cc1)oc2C	NCGC00085370-01
COc4ccc(OC)c(C3=NOC(C(=O)Nc1cc(C)nn1c2ccccc2)C3)c4	NCGC00085375-01
Cc2oc(c1ccccc1F)nc2CS(=O)CC(=O)NCc4ccc3OCOc3c4	NCGC00085376-01
Cc2oc(c1ccccc1F)nc2CS(=O)CC(=O)NCc3cccs3	NCGC00085378-01
COc4ccc(C3=NOC(C(=O)Nc1cc(C)nn1c2ccccc2)C3)cc4OC	NCGC00085379-01
COc3cccc4cc2c(=O)n(c1ccccc1)nc2oc34	NCGC00085381-01
CN(CC(=O)NC1CCCCCCC1)S(=O)(=O)c2cccc3cccnc23	NCGC00085384-01
Brc1ccccc1NC(=O)Cn3cc2CCCCc2n3	NCGC00085385-01
CCOC(=O)N4CCN(c3c(NCC2CCN(Cc1cccc(C)c1)CC2)c(=O)c3=O)CC4	NCGC00085386-01
CC2(C(=O)NC1CCCCC1)CCC(=O)N2Cc3cccnc3	NCGC00085387-01
CCOC(=O)N4CCN(c3c(NCCN2CCN(Cc1ccccc1)CC2)c(=O)c3=O)CC4	NCGC00085388-01
CC2(C(=O)NC1CCCCC1)CCC(=O)N2Cc3cccs3	NCGC00085389-01
CCOC(=O)N3CCN(c2c(NCCCN(C)c1ccccc1)c(=O)c2=O)CC3	NCGC00085390-01
CCOC(=O)N3CCC(NC(=O)CN1C(=O)CCSc2ccccc12)CC3	NCGC00085392-01
CC3CCC(NC(=O)C1(C)CCC(=O)N1Cc2cccnc2)CC3	NCGC00085393-01
COc3ccc(NC(=O)CC2Oc1ccccc1NC2=O)cc3	NCGC00085396-01
COc4ccc(CCNC(=O)C1(C)CCC(=O)N1Cc3ccc2OCOc2c3)cc4OC	NCGC00085397-01
COc2ccc(CCNC(=O)C1(C)CCC(=O)N1CCC(C)C)cc2OC	NCGC00085399-01
CN3CCN(C(=O)CS(=O)Cc2nc(c1cccc(C)c1)oc2C)CC3	NCGC00085400-01
CCOC(=O)C2=C(CS(=O)(=O)c1ccc(F)c(C)c1)NC(=O)NC2c3ccc(O)c(O)c3	NCGC00085401-01
Cc3cccc(c2nc(CS(=O)CC(=O)N1CCCCC1)c(C)o2)c3	NCGC00085402-01
CCC(C)NC(=O)CS(=O)Cc2nc(c1cccc(C)c1)oc2C	NCGC00085404-01
CC1CCCCN1CCNC(=O)c4cc3c(c2ccccc2F)nn(C)c3s4	NCGC00085405-01
Cc3cccc(c2nc(CS(=O)CC(=O)NC1CCCC1)c(C)o2)c3	NCGC00085406-01
O=C(Cn2ncc3c(=O)oc1ccccc1c23)N5CCc4ccccc4C5	NCGC00085407-01
Cc3cccc(c2nc(CS(=O)CC(=O)NCC1CCCO1)c(C)o2)c3	NCGC00085408-01
CC(CCc1ccco1)NC(=O)Cn3ncc4c(=O)oc2ccccc2c34	NCGC00085409-01
CCCCNC(=O)CS(=O)Cc2nc(c1cccc(C)c1)oc2C	NCGC00085412-01
O=C(Cn2ncc3c(=O)oc1ccccc1c23)N(Cc4ccco4)C5CCCCC5	NCGC00085413-01
Fc1ccccc1CN5CCCN(C(=O)Cn3ncc4c(=O)oc2ccccc2c34)C5	NCGC00085415-01
Cc3ccc(NC(=O)CC2Oc1ccccc1NC2=O)c(C)c3	NCGC00085416-01
CC2(C(=O)NCc1cccnc1)CCC(=O)N2Cc3cccs3	NCGC00085417-01
O=C(CC2Oc1ccccc1NC2=O)NCCCN3CCCC3=O	NCGC00085418-01
CC2(C(=O)NCc1cccnc1)CCC(=O)N2CCc3ccccc3	NCGC00085419-01
CC1CCCCC1NC(=O)CC3Oc2ccccc2NC3=O	NCGC00085420-01
Cc3ccc(S(=O)(=O)C2(C(=O)Nc1nccs1)CC2)cc3	NCGC00085423-01
CCN(CC)c3ccc(NC(=O)CC2Oc1ccccc1NC2=O)c(C)c3	NCGC00085424-01
Cc3ccc(S(=O)(=O)C2(C(=O)Nc1cccnc1)CC2)cc3	NCGC00085425-01
CCC1CCCCN1CCCNC(=O)CC3Oc2ccccc2NC3=O	NCGC00085426-01
Cc3ccc(S(=O)(=O)C2(C(=O)Nc1cccc(F)c1)CC2)cc3	NCGC00085427-01
CC3CC(C)CN(CCCNC(=O)CC2Oc1ccccc1NC2=O)C3	NCGC00085428-01
Cc4ccc(S(=O)(=O)C3(C(=O)NCc2ccc1OCOc1c2)CC3)cc4	NCGC00085429-01
CC1CCCCN1CCNC(=O)CC3Oc2ccccc2NC3=O	NCGC00085430-01
Cc4ccc(S(=O)(=O)C3(C(=O)Nc2ccc1OCOc1c2)CC3)cc4	NCGC00085431-01
Cc3ccc(c2nc(CS(=O)CC(=O)NCc1ccccn1)c(C)o2)cc3	NCGC00085432-01
Cc1ccccc1NC(=O)c2ocnc2C	NCGC00085433-01
Cc2cccc(NC(=O)c1oc(C)nc1C)c2C	NCGC00085435-01
CSc3nnc(Cn1c(=O)sc2ccccc12)n3C	NCGC00085437-01
Cc3ccc(c2nc(CS(=O)CC(=O)NC1CCCC1)c(C)o2)cc3	NCGC00085438-01
CCSc3nnc(Cn1c(=O)sc2ccccc12)n3C	NCGC00085439-01
CCCSc3nnc(Cn1c(=O)sc2ccccc12)n3C	NCGC00085441-01
CC(C)CCSc3nnc(Cn1c(=O)sc2ccccc12)n3C	NCGC00085443-01
Cn3c(Cn1c(=O)sc2ccccc12)nnc3SCC=C	NCGC00085445-01
Cc3ccc(c2nc(CS(=O)CC(=O)NCCN1CCOCC1)c(C)o2)cc3	NCGC00085446-01
Cn3c(Cn1c(=O)sc2ccccc12)nnc3SCC(=O)N4CCCC4	NCGC00085447-01
CCCCN(C)CCCNC(=O)CC2Oc1ccccc1NC2=O	NCGC00085448-01
Clc3ccc(S(=O)(=O)C2(C(=O)NCCCN1CCCCC1)CC2)cc3	NCGC00085449-01
CC(C)CN(CCNC(=O)CC2Oc1ccccc1NC2=O)CC(C)C	NCGC00085452-01
O=C(NCc1cccnc1)C3N(C2CCCC2)C(=O)c4ccccc34	NCGC00085453-01
CCN(CCNC(=O)CC2Oc1ccccc1NC2=O)c3ccccc3	NCGC00085454-01
COc4ccc(OC)c(CN3C(C(=O)NCc1cccnc1)c2ccccc2C3=O)c4	NCGC00085455-01
CC(C)N(CCCNC(=O)CC2Oc1ccccc1NC2=O)Cc3ccccc3	NCGC00085456-01
O=C(NCCc1ccccc1)C3CCCN(S(=O)(=O)c2cccs2)C3	NCGC00085457-01
CCCSCCCNC(=O)CC2Oc1ccccc1NC2=O	NCGC00085458-01
O=C(NCc2ccc1OCOc1c2)C4CCCN(S(=O)(=O)c3cccs3)C4	NCGC00085459-01
O=C(CC2Oc1ccccc1NC2=O)NCCCN4CCN(C3CCCCC3)CC4	NCGC00085460-01
CCC(C)N(CCNC(=O)CC2Oc1ccccc1NC2=O)C3CCCCC3	NCGC00085462-01
O=C(C2CCCN(S(=O)(=O)c1cccs1)C2)N4CCC(N3CCCCC3)CC4	NCGC00085463-01
CCCCNC(=O)CS(=O)Cc2nc(c1ccc(C)cc1)oc2C	NCGC00085464-01
Cn3c(Cn1c(=O)sc2ccccc12)nnc3SCC(=O)N4CCCCCC4	NCGC00085465-01
Cc3ccc(c2nc(CS(=O)CC(=O)NCCN1CCCC1)c(C)o2)cc3	NCGC00085466-01
Cn3c(Cn1c(=O)sc2ccccc12)nnc3SCC(=O)N4CCOCC4	NCGC00085467-01
CC3CC(C)CN(CCCNC(=O)CS(=O)Cc2nc(c1ccc(C)cc1)oc2C)C3	NCGC00085468-01
Cc2oc(c1ccc(Cl)cc1)nc2CS(=O)CC(=O)NCCN3CCCC3	NCGC00085472-01
CCOC(=O)N4CCN(C(=O)CSc3nnc(Cn1c(=O)sc2ccccc12)n3C)CC4	NCGC00085473-01
Cc1ccccc1c3nc(CS(=O)CC(=O)NCc2ccccc2)c(C)o3	NCGC00085474-01
Cn3c(Cn1c(=O)sc2ccccc12)nnc3SCC(=O)N4CCCc5ccccc45	NCGC00085475-01
CCC(C)NC(=O)CS(=O)Cc2nc(c1ccccc1C)oc2C	NCGC00085476-01
Cn3c(Cn1c(=O)sc2ccccc12)nnc3SCC(=O)N4CCc5ccccc45	NCGC00085477-01
Clc4cccc(NC(=O)Cn2c(=O)n(Cc1ccco1)c(=O)c3ccccc23)c4	NCGC00085481-01
CC4CCN(Cc3ccc(NC(=O)CC2Oc1ccccc1NC2=O)cc3)CC4	NCGC00085482-01
COc4cc3n(CC(=O)Nc1ccc(F)cc1F)c(=O)n(CC2CCCO2)c(=O)c3cc4OC	NCGC00085483-01
O=C(CC2Oc1ccccc1NC2=O)N3CCCC3	NCGC00085484-01
COc3cccc(c1cc(N)nn1C(=O)Nc2ccc(Cl)cc2)c3	NCGC00085485-01
COc3cccc(NC(=O)n1nc(N)cc1c2ccc(Cl)cc2)c3	NCGC00085487-01
O=C(CC2Oc1ccccc1NC2=O)N3CCOCC3	NCGC00085488-01
COc1ccccc1NC(=O)NCCCN3CCN(c2cccc(Cl)c2)CC3	NCGC00085489-01
Cc3ccc2OC(CC(=O)NCc1cccnc1)C(=O)Nc2c3	NCGC00085490-01
Fc3ccc(NC(=O)NCCN2CCc1ccccc1C2)cc3	NCGC00085491-01
COc3ccc(NC(=O)CC2Oc1ccc(C)cc1NC2=O)cc3	NCGC00085492-01
COc4ccc(N3CCN(CCCNC(=O)CC2Oc1ccc(C)cc1NC2=O)CC3)cc4	NCGC00085493-01
CCC(C)NC(=O)CC2Oc1ccc(C)cc1NC2=O	NCGC00085494-01
COc3ccc(NC(=O)Nc2c(C)n(C)n(c1ccccc1)c2=O)cc3	NCGC00085495-01
Cn3c(Cn1c(=O)sc2ccccc12)nnc3SCC(=O)Nc4ccccc4	NCGC00085497-01
CCCNC(=O)CS(=O)Cc2nc(c1ccccc1C)oc2C	NCGC00085498-01
Cc4cc(C)cc(NC(=O)CSc3nnc(Cn1c(=O)sc2ccccc12)n3C)c4	NCGC00085501-01
Cc1ccccc1c3nc(CS(=O)CC(=O)NCCN2CCOCC2)c(C)o3	NCGC00085506-01
Cn3c(Cn1c(=O)sc2ccccc12)nnc3SCC(=O)Nc4cccc(F)c4	NCGC00085507-01
COc3cccc(c2nc(CS(=O)CC(=O)NCc1ccccc1)c(C)o2)c3	NCGC00085508-01
Cn3c(Cn1c(=O)sc2ccccc12)nnc3SCC(=O)Nc4ccc(F)cc4	NCGC00085509-01
CCC(C)NC(=O)CS(=O)Cc2nc(c1cccc(OC)c1)oc2C	NCGC00085510-01
CCN(CC)CCCNC(=O)CC2Oc1ccc(C)cc1NC2=O	NCGC00085512-01
COc2ccc(NC(=O)Nc1cccc(C)n1)cc2	NCGC00085513-01
CN(C)CCNC(=O)CC2Oc1ccc(C)cc1NC2=O	NCGC00085514-01
Cc3ccc(CCNC(=O)CC2Oc1ccc(C)cc1NC2=O)cc3	NCGC00085516-01
COc3ccc(NC(=O)NCCCN2CCc1ccccc1C2)cc3	NCGC00085517-01
CCN3CCN(Cc2ccc(NC(=O)Nc1ccc(OC)cc1)cc2)CC3	NCGC00085519-01
CC(=O)c3cccc(NC(=O)CC2Oc1ccc(C)cc1NC2=O)c3	NCGC00085520-01
COc3ccc(NC(=O)NCCCN2CCN(c1cc(C)ccc1C)CC2)cc3	NCGC00085521-01
COc2ccc(NC(=O)NCCCN1CCCC1=O)cc2	NCGC00085523-01
CC1CCCCC1NC(=O)CC3Oc2ccc(C)cc2NC3=O	NCGC00085524-01
CCN3CCN(Cc2ccc(NC(=O)Nc1ccccc1Cl)cc2)CC3	NCGC00085525-01
CCOCCCNC(=O)CC2Oc1ccc(C)cc1NC2=O	NCGC00085526-01
CCN3CCN(Cc2ccc(NC(=O)Nc1ccccc1OC)cc2)CC3	NCGC00085527-01
Cn3c(Cn1c(=O)sc2ccccc12)nnc3SCC(=O)Nc4ccc(Cl)cc4	NCGC00085529-01
COc3cccc(c2nc(CS(=O)CC(=O)NC1CCCC1)c(C)o2)c3	NCGC00085530-01
Cc4ccc(NC(=O)CSc3nnc(Cn1c(=O)sc2ccccc12)n3C)cc4Cl	NCGC00085531-01
CCCNC(=O)CS(=O)Cc2nc(c1cccc(OC)c1)oc2C	NCGC00085534-01
COc1ccccc1NC(=O)CSc4nnc(Cn2c(=O)sc3ccccc23)n4C	NCGC00085535-01
COc3ccc(c2nc(CS(=O)CC(=O)NCc1cccnc1)c(C)o2)cc3OC	NCGC00085538-01
COc3ccc(c2nc(CS(=O)CC(=O)NCc1ccco1)c(C)o2)cc3OC	NCGC00085540-01
CCOc4ccc(NC(=O)CSc3nnc(Cn1c(=O)sc2ccccc12)n3C)cc4	NCGC00085543-01
CCCCNc1cc(=O)n(C)c(=O)[nH]1	NCGC00085545-01
Clc1ccccc1CN4C(Nc2cccnc2)c3ccccc3C4=O	NCGC00085546-01
O=C1CCC(=O)N1c4cccc(c3nc2ccccc2o3)c4	NCGC00085547-01
Cc4ccnc(NC2N(Cc1ccccc1Cl)C(=O)c3ccccc23)c4	NCGC00085548-01
CCc3ccc(n1c(O)cnc1Nc2nc(C)cc(C)n2)cc3	NCGC00085549-01
CC(=O)OC2N(Cc1ccccc1Cl)C(=O)c3ccccc23	NCGC00085550-01
CSc2nc(c1ccco1)nn2C(=O)c3ccco3	NCGC00085553-01
CC(C)N(Cc2nc1ccccc1[nH]2)C(C)C	NCGC00085555-01
NC(=O)c3cccc2CN(C1CCCCC1)C(=O)c23	NCGC00085556-01
CCOc3ccc(OCC)c(S(=O)(=O)NCc2ccc1OCOc1c2)c3	NCGC00085557-01
CCc3ccc(N(CC(=O)NC1CCCCC1)S(=O)(=O)c2c(C)noc2C)cc3	NCGC00085560-01
CN4CCN(C(=O)c3cc2CS(=O)(=O)c1ccccc1c2s3)CC4	NCGC00085563-01
Cn3nc(CC(=O)NC1CCCCCC1)c2ccccc2c3=O	NCGC00085564-01
CCOc1ccccc1NC(=O)C4CCC(C/N=c3/c(N2CCOCC2)c(O)c3=O)CC4	NCGC00085565-01
CCN4CCN(C(=O)c3cc2CS(=O)(=O)c1ccccc1c2s3)CC4	NCGC00085567-01
CCOC(=O)N4CCC(NC(=O)CCc3c(C)nc2n(c1ccccc1)nc(C)c2c3C)CC4	NCGC00085569-01
CCOC(=O)C/N=c3/c(N2CCN(c1ccccn1)CC2)c(O)c3=O	NCGC00085572-01
CN(Cc1ccccc1)C(=O)CCS(=O)(=O)c3ccc2n(C)c(=O)c(=O)n(C)c2c3	NCGC00085573-01
CCC(C)NC(=O)CCS(=O)(=O)c2ccc1n(C)c(=O)c(=O)n(C)c1c2	NCGC00085575-01
OC3N(Cc2ccc1OCOc1c2)C(=O)c4ccccc34	NCGC00085576-01
CN1CCc5c(C1)sc4NC(c3cccc(OC(=O)c2cccs2)c3)NC(=O)c45	NCGC00085577-01
COc5ccc(OC)c(NC3N(Cc2ccc1OCOc1c2)C(=O)c4ccccc34)c5	NCGC00085578-01
CC3C(c1ccccc1)N(C)C(c2ccccc2)CC3=O	NCGC00085579-01
NC(=O)c2cc(Cl)cn(c1ccccc1)c2=O	NCGC00085581-01
CCN(CC)S(=O)(=O)c5ccc(NC3N(Cc2ccc1OCOc1c2)C(=O)c4ccccc34)cc5	NCGC00085582-01
COc3nc(Nc2ccc1OCOc1c2)nc(OC)n3	NCGC00085583-01
CC(=O)c5cccc(NC3N(Cc2ccc1OCOc1c2)C(=O)c4ccccc34)c5	NCGC00085584-01
CC(=O)Nc2cc1ccc(OC(C)=O)cc1oc2=O	NCGC00085585-01
O=C5N(Cc2ccc1OCOc1c2)C(Nc4ccc3OCCOc3c4)c6ccccc56	NCGC00085586-01
O=C4N(Cc2ccc1OCOc1c2)C(Nc3cccnc3)c5ccccc45	NCGC00085588-01
Cc2cc(C)nc(SCC(=O)c1ccc(O)cc1O)n2	NCGC00085589-01
Cc1cccc(C)c1OCC(O)Cn2ccnc2C	NCGC00085591-01
Cc4ccc(NC(=O)C1CCCN1S(=O)(=O)c3ccc2NC(=O)CCc2c3)cc4Cl	NCGC00085592-01
Cn2c(=O)c(=O)n(C)c3cc(S(=O)(=O)CCC(=O)N1CCOCC1)ccc23	NCGC00085593-01
CCOC(=O)N4CCN(c3c(N1CCc2ccccc12)c(=O)c3=O)CC4	NCGC00085594-01
CCOC(=O)N2CCC(\N=c1\c(OCC)c(O)c1=O)CC2	NCGC00085596-01
O=C(Cn2c(=O)oc3cc(S(=O)(=O)N1CCCCCC1)ccc23)NC4CCCCC4	NCGC00085597-01
CCOC(=O)C3CCCN(c2c(Nc1cccc(C)c1)c(=O)c2=O)C3	NCGC00085598-01
O=C(Cn2c(=O)oc3cc(S(=O)(=O)N1CCCCCC1)ccc23)NC4CCCCCCC4	NCGC00085599-01
O=C(Cn2c(=O)oc3cc(S(=O)(=O)N1CCCC1)ccc23)NCc4ccccn4	NCGC00085601-01
CC(C)(C)NC(=O)C3CCCN(S(=O)(=O)c1cccc2cccnc12)C3	NCGC00085602-01
O=C(NC1CCCC1)C4CCCN(S(=O)(=O)c2cccc3cccnc23)C4	NCGC00085604-01
O=C(Cn2c(=O)oc3cc(S(=O)(=O)N1CCCC1)ccc23)NC4CCCc5ccccc45	NCGC00085605-01
CN(C)\C=C\c1onc(C)c1S(=O)(=O)N2CCc3ccccc23	NCGC00085606-01
COc1ccccc1NC(=O)C3(C)Cc2ccccc2C(=O)O3	NCGC00085607-01
Cc3ccc(N2C(O)c1ccccc1C2=O)nc3	NCGC00085608-01
CCOc2ccc(S(=O)(=O)n1ccnc1)c3ccccc23	NCGC00085609-01
Cc1ccccc1N4C(Nc2cccnc2)c3ccccc3C4=O	NCGC00085610-01
CC(=O)OC2N(c1ccccc1C)C(=O)c3ccccc23	NCGC00085612-01
CCn1ccnc1C(O)c2cccc(OC)c2OC	NCGC00085613-01
Fc4ccc(NC2N(c1ccccn1)C(=O)c3ccccc23)cc4Cl	NCGC00085614-01
CSc2nc(c1ccco1)nn2C(=O)c3ccc(C)cc3	NCGC00085615-01
Cn2cc(C(=O)c1ccccc1)c3ccccc23	NCGC00085617-01
OC2N(c1cccnc1)C(=O)c3ccccc23	NCGC00085618-01
Oc3c(CN2CCc1ccccc1C2)cc(Cl)c4cccnc34	NCGC00085619-01
O=C4N(c1ccccn1)C(Nc3ccc(S(=O)(=O)N2CCCCC2)cc3)c5ccccc45	NCGC00085620-01
CC4CCN(c2nnc(N1CCC(C)CC1)c3ccccc23)CC4	NCGC00085621-01
Clc4ccc(NC2N(c1ccccn1)C(=O)c3ccccc23)nc4	NCGC00085622-01
O=C(CCc2nc1ccccc1[nH]2)NC3CCCCC3	NCGC00085623-01
COc3ccc(N(C)C(=O)c2ccc1snnc1c2)cc3	NCGC00085627-01
COc3cccc(NC2SC(=O)N(c1ccccc1)C2=O)c3	NCGC00085630-01
CCOC(=O)C2C4OC3(CN(c1ccc(Cl)c(F)c1)C(=O)C23)C=C4	NCGC00085631-01
CCOC(=O)Cn1c(=O)c(=O)c2cccc(C)c12	NCGC00085632-01
CNC(=O)c2ccc1snnc1c2	NCGC00085633-01
COC(=O)CN(c1ccc(C(C)C)cc1)S(=O)(=O)c2c(C)nc(O)nc2O	NCGC00085634-01
CCOC(=O)N3CCC(NC(=O)c2ccc1snnc1c2)CC3	NCGC00085637-01
CC5CCN(c4c(NCc3ccc(C(=O)NCC2COc1ccccc1O2)cc3)c(=O)c4=O)CC5	NCGC00085638-01
CC3CN(C(=O)Nc2ccc1snnc1c2)c4ccccc34	NCGC00085639-01
CCOc3ccc(n2c(CC)nc1ccccc1c2=O)cc3	NCGC00085642-01
Oc2nc(SCC(=O)N1CCCCC1)nc3ccccc23	NCGC00085643-01
CCOC(=O)CCc3c(C)nc2cc(c1ccccc1OC)nn2c3O	NCGC00085644-01
CCC(Sc1nccn1C)C(=O)Nc2nnc(C)s2	NCGC00085645-01
CCOC(=O)c1c(C)n(C)c(=O)c(C(C)=O)c1c2ccccc2	NCGC00085647-01
Brc4ccc(c3cc(C(=O)Nc2nnc(N1CCCCCC1)s2)no3)cc4	NCGC00085649-01
Cc4ccc(N3C(Nc1cccnc1)c2ccccc2C3=O)nc4	NCGC00085650-01
Cc1c(Cl)cccc1NC(=O)CN2C(=O)CSc3ncccc23	NCGC00085651-01
Cc4ccc(N3C(Nc1ccccc1F)c2ccccc2C3=O)nc4	NCGC00085652-01
CC4CCN(S(=O)(=O)N3CCC(C(=O)N2CCC(N(C)CC1CCCO1)CC2)CC3)CC4	NCGC00085653-01
CC(C)(C)OC(=O)N1CCC(C(N)=O)CC1	NCGC00085654-01
CCCCn3c2c(CCc1nonc12)c4ccccc34	NCGC00085655-01
CCn3c1ccccc1c4nnc(SCc2ccccc2)nc34	NCGC00085656-01
CC1CCCCN1CCn4cnc3c2ccccc2nc3c4O	NCGC00085657-01
CCOC(=O)c3cc(c1ccc(F)cc1)n(CC(=O)Nc2nccs2)c3C	NCGC00085658-01
O=C(NC1CCCc2ccccc12)C5CCC(CNc4c(N3CCOCC3)c(=O)c4=O)CC5	NCGC00085659-01
O=C(NC1CCCc2ccccc12)C5CCN(c4c(N3CCCC3)c(=O)c4=O)CC5	NCGC00085660-01
CCCCN(CCCC)CCn3cnc2c(nc1ccc(OC)cc12)c3O	NCGC00085661-01
Cc1ccc4c(c1)c(c2ccccc2)nc3nncn34	NCGC00085662-01
Oc4n(CCN2CCN(Cc1ccccc1)CC2)cnc5c3cc(F)ccc3nc45	NCGC00085663-01
Cc3ccc(n2nc(c1ccc(N)cc1)cc2N)cc3	NCGC00085664-01
Cn2c(NCc1ccccc1Cl)nc3ccccc23	NCGC00085665-01
CCc4ccc(N3CC12OC(C=C1)C(C(=O)OC(C)C)C2C3=O)cc4	NCGC00085666-01
Cc4sc3nc2ccc(N1CCCC1)nn2c(=O)c3c4C	NCGC00085667-01
OC(Cn2c1=NCCCn1c3ccccc23)c4ccc(Cl)cc4	NCGC00085668-01
Oc2nc1ccccc1n2C4CCN(C(=O)NC3CCCCC3)CC4	NCGC00085669-01
CCCCN(C1CC2CCC(C1)N2C)C(=O)c3ccc(Cl)cc3	NCGC00085670-01
CCOC(=O)c1ccccc1NC3N(c2ccc(C)cn2)C(=O)c4ccccc34	NCGC00085672-01
CCN(CC)CCNC(=O)Cn3nc(Cc1cccnc1)c2ccccc2c3=O	NCGC00085673-01
Cc4ccc(N3C(Nc1ccc(Br)cn1)c2ccccc2C3=O)nc4	NCGC00085674-01
O=C(Cn3nc(Cc1cccnc1)c2ccccc2c3=O)Nc5ccc4OCOc4c5	NCGC00085675-01
CCOC(=O)C4CCCN(C(=O)Cn3nc(Cc1cccnc1)c2ccccc2c3=O)C4	NCGC00085677-01
Oc2nc(C1CC1)cc(C(F)(F)F)c2C#N	NCGC00085680-01
CCc4cccc(NC2N(c1cccnc1)C(=O)c3ccccc23)c4	NCGC00085682-01
COc1ccccc1N4CCN(Cc2cc(Br)c(O)c3ncccc23)CC4	NCGC00085683-01
Fc1ccccc1NC3N(c2cccnc2)C(=O)c4ccccc34	NCGC00085684-01
CCc1cc(=O)oc2cc(C)cc(O)c12	NCGC00085685-01
Clc4ccc(NC2N(c1cccnc1)C(=O)c3ccccc23)nc4	NCGC00085686-01
CC(=O)n2cc(c1ccncc1)c3ccccc23	NCGC00085688-01
O=C(NCCc1c[nH]c2ccccc12)Nc3cccc(C#N)c3	NCGC00085689-01
CN(C)CCCN2C(c1ccccc1)SCC2=O	NCGC00085690-01
CCc4ccc(N3CC12OC(C=C1)C(C(=O)OC)C2C3=O)cc4	NCGC00085692-01
CCCCOC(=O)C2C4OC3(CN(CCc1ccccc1)C(=O)C23)C=C4	NCGC00085694-01
CCOc3ccc2nc(NC(=O)Nc1cccs1)sc2c3	NCGC00085697-01
OCCCNc2nc1ccccc1n2CC(=O)c3cccs3	NCGC00085698-01
COc3ccc(NC(=O)Nc2nnc(N1CCC(C)CC1)s2)cc3OC	NCGC00085699-01
CN5CCN(c3cc1CC(C)(C)CC(=O)c1c4c2ccccc2[nH]c34)CC5	NCGC00085700-01
COc3ccc(OC)c(NC(=O)Nc2nnc(N1CCC(C)CC1)s2)c3	NCGC00085701-01
COc3ccc(NC(=O)Nc2nnc(N1CCCCC1C)s2)cc3OC	NCGC00085702-01
O=C4N(c1cccnc1)C(Nc3ccc(S(=O)(=O)N2CCOCC2)cc3)c5ccccc45	NCGC00085703-01
COc4cc3CC(C)(C)n2c(c1cccs1)nnc2c3cc4OC	NCGC00085704-01
COC(=O)c1ccccc1NC3N(c2cccnc2)C(=O)c4ccccc34	NCGC00085707-01
O=C(Cc1ccccc1)n3nc(c2ccccc2)nc3NCc4ccco4	NCGC00085708-01
COC(=O)c4cc(NC2N(c1cccnc1)C(=O)c3ccccc23)cc(C(=O)OC)c4	NCGC00085709-01
CN(C)c3cc(NC(=O)CN1CCOCC1)c2ccccc2n3	NCGC00085710-01
Fc3ccc(CNC(=O)CN2CC(c1ccccc1)CC2=O)cc3	NCGC00085712-01
CCOC(=O)CCc2c(C)n(CC)c1ncnn1c2=O	NCGC00085713-01
COc3ccc(NC(=O)CN2CC(c1ccccc1)CC2=O)cc3OC	NCGC00085714-01
Clc3ccc(c2cc1NC(=O)CCn1n2)cc3	NCGC00085715-01
Nc2nc(C(=O)N1CCOCC1)nn2C(=O)c3ccc(Cl)cc3	NCGC00085716-01
CCOC(=O)CCc2c(C)nc1n(C(C)(C)C)nc(C)c1c2C	NCGC00085717-01
Cc3ccc(c2nc(NC(=O)CSc1nnc(C)s1)ns2)cc3	NCGC00085718-01
OC(COc2cc1ccccc1cc2C(=O)N3CCCCC3)CN4CCCCC4	NCGC00085719-01
COc3cccc(NC(=O)Nc2nnc(N1CCCCC1C)s2)c3	NCGC00085720-01
COC(=O)c1ccccc1NC(=O)Nc3nnc(N2CCCCC2C)s3	NCGC00085722-01
COc2ccc(OCC(O)CN1CCCCC1)cc2	NCGC00085723-01
O=C(NCc2ccc1OCOc1c2)C5CCC(CNc4c(N3CCCCC3)c(=O)c4=O)CC5	NCGC00085724-01
COc3ccc(c2noc(c1cc(C)cc(C)c1)n2)cc3OC	NCGC00085725-01
Cc3c(C(=O)N1CCCC1)oc4CCc2c[nH]nc2c34	NCGC00085726-01
CC(C)CCOC(=O)C2C4OC3(CN(Cc1cccs1)C(=O)C23)C=C4	NCGC00085727-01
CC(=O)c2ccc(OCC(O)CN1CCOCC1)cc2	NCGC00085729-01
CC2CCN(CC(O)COc1ccc(C(C)=O)cc1)CC2	NCGC00085731-01
O=C(C3CCC(CNc2c(N1CCCCC1)c(=O)c2=O)CC3)N4CCCCC4	NCGC00085732-01
CC1CCCC(C)N1CC(O)COc2ccc(C(C)=O)cc2	NCGC00085733-01
CCCCNC(=O)c4ccc3nc(c1ccco1)c(c2ccco2)nc3c4	NCGC00085734-01
O=C(NCc2ccc1OCOc1c2)c5cccc4CN(C3CCCCC3)C(=O)c45	NCGC00085735-01
CCCCOC(=O)Nc2ccc(S(=O)(=O)Nc1cc(C)nc(C)n1)cc2	NCGC00085736-01
O=C(Cn2ncc3c(=O)oc1ccccc1c23)NCC4CCCO4	NCGC00085737-01
O=C(Cn2ncc3c(=O)oc1ccccc1c23)NCC5COc4ccccc4O5	NCGC00085739-01
COc4ccc(C3CC(=O)c2cnc(NC(=O)c1ccccc1)nc2C3)cc4OC	NCGC00085740-01
CCN(CCCNC(=O)Cn2ncc3c(=O)oc1ccccc1c23)c4cccc(C)c4	NCGC00085741-01
CCCCn2c(NCc1ccccc1O)nc3ccccc23	NCGC00085742-01
CC4CC(C)CN(CCCNC(=O)Cn2ncc3c(=O)oc1ccccc1c23)C4	NCGC00085743-01
CCOCCCNC(=O)Cn2ncc3c(=O)oc1ccccc1c23	NCGC00085745-01
CC3CN(CC(=O)c2cc(C)n(c1ccccc1)c2C)CC(C)O3	NCGC00085746-01
O=C(Cn2ncc3c(=O)oc1ccccc1c23)N5CCC(N4CCCCC4)CC5	NCGC00085747-01
Cc1cc(=O)oc2cc(OCC#N)ccc12	NCGC00085748-01
O=C(Cn2ncc3c(=O)oc1ccccc1c23)NCCCN4CCCC4=O	NCGC00085749-01
Cc5ccc(c4nc(NC(=O)CSc2nnc3scc(c1ccccc1)n23)ns4)cc5	NCGC00085750-01
CC2CCCN(CC(O)COc1ccc(C(C)=O)cc1)C2	NCGC00085751-01
O=C(CCCn2c(=O)[nH]c1ccccc1c2=O)N4CCN(c3ccccn3)CC4	NCGC00085752-01
CC(=O)c3ccc(OCC(O)CN2CCN(Cc1ccccc1)CC2)cc3	NCGC00085753-01
COCCCNC(=O)c3ccc(Cn2c(=O)[nH]c1ccccc1c2=O)cc3	NCGC00085754-01
CCN2CCN(CC(O)COc1ccc(C(C)=O)cc1)CC2	NCGC00085755-01
CC(=O)c4ccc(OCC(O)CN3CCN(Cc2ccc1OCOc1c2)CC3)cc4	NCGC00085757-01
O=C(CCCCn2c(=O)[nH]c1ccccc1c2=O)NC4CCN(Cc3ccccc3)CC4	NCGC00085758-01
CCOC(=O)C2CCN(CC(O)COc1ccc(C(C)=O)cc1)CC2	NCGC00085759-01
O=C(CCCCn2c(=O)[nH]c1ccccc1c2=O)N4CCN(c3ncccn3)CC4	NCGC00085762-01
CC(=O)c2ccc(OCC(O)CN1CCN(CCO)CC1)cc2	NCGC00085763-01
OCCN3CCN(c1ncnc2ccc(Br)cc12)CC3	NCGC00085765-01
Fc1ccccc1N5CCN(CCNC(=O)Cn3ncc4c(=O)oc2ccccc2c34)CC5	NCGC00085767-01
Fc3ccc(NC(=O)CN1C(=O)COc2ccccc12)cc3	NCGC00085768-01
Cc2cc(NS(=O)(=O)c1ccccc1)no2	NCGC00085770-01
O=C(Nc1nccs1)C3CCCN(S(=O)(=O)c2cccnc2)C3	NCGC00085771-01
COc2ccc(C(=O)Nc1nncs1)c(OC)c2	NCGC00085772-01
Cc3csc(NC(=O)C2CCCN(S(=O)(=O)c1cccnc1)C2)n3	NCGC00085773-01
CCCCN2C(=O)C(O)(CC(=O)c1ccco1)c3cc(Br)ccc23	NCGC00085774-01
O=C(NCCC1=CCCCC1)C3CCCN(S(=O)(=O)c2cccnc2)C3	NCGC00085775-01
COc2ccc(S(=O)(=O)N1CCN(C)CC1)c3ccccc23	NCGC00085776-01
COc3ccc(NC(=O)C2CCCN(S(=O)(=O)c1cccnc1)C2)c(OC)c3	NCGC00085777-01
CCOc3ccc(S(=O)(=O)n1c(C)nc2ccccc12)cc3	NCGC00085778-01
CCOC(=O)N3CCN(C(=O)C2CCCN(S(=O)(=O)c1cccnc1)C2)CC3	NCGC00085779-01
COc1ccccc1C(=O)n3nc(c2cccnc2)nc3N	NCGC00085780-01
O=C(NCc2ccc1OCOc1c2)C4CCCN(S(=O)(=O)c3cccnc3)C4	NCGC00085781-01
CCOC(=O)c2cnc1c(C)c(Cl)ccc1c2N3CCOCC3	NCGC00085783-01
COc1ccc(C)cc1NC(=O)c3cc2c(CO)cnc(C)c2oc3=N	NCGC00085784-01
Cc2ncc(CO)c3cc(S(=O)(=O)c1ccc(F)cc1)c(=O)oc23	NCGC00085786-01
O=C(Cn2cc(C(=O)c1cccs1)c3ccccc23)NCc5ccc4OCOc4c5	NCGC00085787-01
CCOC(=O)C4CCN(C(=O)c3ccc(Cl)c(NC2=NC1CS(=O)(=O)CC1S2)c3)CC4	NCGC00085788-01
CC(C)CCNC(=O)Cn1c(NCCC(C)C)nc2n(C)c(=O)n(C)c(=O)c12	NCGC00085789-01
O=C(N2CCN(C(=O)c1ccco1)CC2)c5ccc(NC4=NC3CS(=O)(=O)CC3S4)cc5	NCGC00085790-01
OCCn2c(=N)n(CCOc1ccc(Cl)cc1Cl)c3ccccc23	NCGC00085791-01
Cn3c(=O)c2nc(c1ccc(Cl)cc1Cl)oc2c4ccccc34	NCGC00085792-01
Cc3ccc(S(=O)(=O)N(CC(O)CN1CCCCC1)c2ccccc2)cc3	NCGC00085793-01
COc3ccc(NC(=O)CCCC2=NS(=O)(=O)c1ccccc1N2)cc3	NCGC00085794-01
COc4ccc(OCc2nnc3SCC(c1ccc(OC)cc1)=Nn23)cc4	NCGC00085795-01
COc1ccccc1N4CCN(C(=O)CCCC3=NS(=O)(=O)c2ccccc2N3)CC4	NCGC00085796-01
Clc4ccc(N3CCN(C(=O)CCCC2=NS(=O)(=O)c1ccccc1N2)CC3)cc4	NCGC00085798-01
O=C(C2CCCN(S(=O)(=O)c1cccnc1)C2)N4CCN(c3ccccn3)CC4	NCGC00085799-01
O=C(Nc2ccc1OCCOc1c2)C4CCCN(S(=O)(=O)c3cccnc3)C4	NCGC00085801-01
CCOC(=O)N3CCC(NC(=O)C2CCCN(S(=O)(=O)c1cccnc1)C2)CC3	NCGC00085803-01
COc5cccc(C3N(CCCN1CCOCC1)C(=O)c4oc2ccccc2c(=O)c34)c5	NCGC00085804-01
Cc4ccc3nc(NC(=O)C2CCCN(S(=O)(=O)c1cccnc1)C2)sc3c4	NCGC00085805-01
COc3ccc(CCNc2oc(c1ccc(C)cc1)nc2C#N)cc3OC	NCGC00085806-01
NS(=O)(=O)c3ccc(CCNC(=O)C2CCCN(S(=O)(=O)c1cccnc1)C2)cc3	NCGC00085807-01
COc3ccc(CNc2oc(c1ccccc1)nc2C#N)cc3	NCGC00085808-01
Cc4nnc(N3C(c1ccc(F)cc1)C(C(=O)c2ccco2)=C(O)C3=O)s4	NCGC00085810-01
CCN(CC)c3ccc(NC(=O)C2CCCN(S(=O)(=O)c1cccnc1)C2)c(C)c3	NCGC00085811-01
COc2ccc(C(=O)NCC(=O)NC1=NCCS1)cc2	NCGC00085812-01
Cc1noc(C)c1S(=O)(=O)N3CCCC(C(=O)Nc2nccs2)C3	NCGC00085813-01
CC1(C)Cc4c(CO1)c(N2CCOCC2)nc5sc(C(=O)N3CCCCC3)c(N)c45	NCGC00085814-01
O=C(Nc1ccccc1)N4CCN(Cc3ccc2OCOc2c3)CC4	NCGC00085815-01
COc4cc(NC(=O)C3CCC(C/N=c2/c(N1CCCCC1)c(O)c2=O)CC3)cc(OC)c4	NCGC00085816-01
COc5ccc(C1C4C(Sc2nc(O)sc12)C(=O)N(c3ccccc3)C4=O)cc5	NCGC00085817-01
COc5ccc4C2C1CN(C)CCC1(NC(=O)C2C(=O)c3ccc(F)cc3)Oc4c5	NCGC00085818-01
OCCN2CCN(C(=O)CCc1ccccc1)CC2	NCGC00085819-01
CC3CCN(C(=O)Cn1c(=O)c(=O)c2ccccc12)CC3	NCGC00085821-01
CCC(=O)Nc2c1CSCc1nn2c3cccc(Cl)c3	NCGC00085822-01
CCOc1ccccc1C3CC(c2ccccc2)Nc4nc(N)nn34	NCGC00085823-01
CC(C)CC(=O)Nc2c1CSCc1nn2c3ccc(F)cc3	NCGC00085824-01
CC(=O)N3CCN(c2ccc(NCc1ccc(C)s1)cc2)CC3	NCGC00085825-01
O=C(C3CCC(CNc2c(N1CCCCC1)c(=O)c2=O)CC3)N5CCN(c4ccccn4)CC5	NCGC00085826-01
COc4ccc(OCc2nnc3SCC(c1ccc(Br)cc1)=Nn23)cc4	NCGC00085827-01
O=C(Cn2cc(C(=O)c1ccccc1)c3ccccc23)N4CCCC4	NCGC00085829-01
CCOC(=O)CSCc2nc(c1ccc(Cl)cc1)oc2C	NCGC00085830-01
Cc3cc(NC(=O)C2CCCN(S(=O)(=O)c1c(C)noc1C)C2)[nH]n3	NCGC00085831-01
CCCCN(C)Cc2c(C)nc1ccc(OCC)cc1c2O	NCGC00085832-01
CCOc4ccc3nc(NC(=O)C2CCCN(S(=O)(=O)c1c(C)noc1C)C2)sc3c4	NCGC00085833-01
CCN(CC)C(=O)C1CCCc2c1[nH]c3ccc(Cl)cc23	NCGC00085834-01
COc4ccc3nc(NC(=O)C2CCCN(S(=O)(=O)c1c(C)noc1C)C2)sc3c4	NCGC00085835-01
Cc1noc(C)c1S(=O)(=O)N4CCCC(C(=O)N3CCN(C2CCCCC2)CC3)C4	NCGC00085837-01
Oc1ccc(Cl)cc1c3cc(c2ccccc2)[nH]n3	NCGC00085838-01
COc3ccc2[nH]cc(CCNC(=O)C1CCCNC1=O)c2c3	NCGC00085840-01
CC(=O)c2ccc(OCC(O)CN1C(C)(C)CC(O)CC1(C)C)cc2	NCGC00085844-01
Cc3cc(NC(=O)C2CCCN(S(=O)(=O)c1c(C)noc1C)C2)no3	NCGC00085845-01
Cc3cc(NC(=O)C2COc1ccccc1O2)no3	NCGC00085847-01
Oc3cc(c1ccccc1Cl)c2CCCc2n3	NCGC00085850-01
CCC(C)N3CC12OC(C=C1)C(C(=O)OC)C2C3=O	NCGC00085851-01
COC(=O)c4ccc3S(=O)c1ccccc1C(=O)N(Cc2cc(C)ccc2C)c3c4	NCGC00085852-01
CC(C)c1ccccc1OCC(=O)Nc3ccc(S(=O)(=O)Nc2cc(C)on2)cc3	NCGC00085853-01
Cc1ccccc1CNc3nc(N)n(c2ccccc2)n3	NCGC00085855-01
COC(=O)c2ccc1SCCN(C)c1c2	NCGC00085856-01
COc4ccc(C(C)N3CC12OC(C=C1)C(C(=O)OCC(C)C)C2C3=O)cc4	NCGC00085857-01
CCOC(=O)Nc3ccc2CCc1ccccc1N(C(=O)OCCN(C)C)c2c3	NCGC00085859-01
CC1CCCC(C)N1c2nnc(N)s2	NCGC00085860-01
COC(=O)CSCc2nc1ccccc1nc2O	NCGC00085862-01
Fc1ccccc1c3nc(C#N)c(NCCN2CCOCC2)o3	NCGC00085866-01
Cc1n[nH]c(C)c1S(=O)(=O)N4CCCC(C(=O)NC2CCCc3ccccc23)C4	NCGC00085867-01
CN(C)c2oc(c1ccccc1F)nc2C#N	NCGC00085868-01
Fc1ccccc1c3nc(C#N)c(NC2CCCCC2)o3	NCGC00085870-01
CN(C)CCNc2oc(c1ccccc1F)nc2C#N	NCGC00085872-01
CC(C)CNc2oc(c1ccc(F)cc1)nc2C#N	NCGC00085874-01
Cc1nn(C)c(C)c1S(=O)(=O)N3CCCC(C(=O)NC2CCCCCC2)C3	NCGC00085875-01
COC(=O)CN1C(=O)COc2ccc(Cl)cc12	NCGC00085880-01
CC(CN(C)Cc1ccccc1)OC(=O)C3COc2ccccc2O3	NCGC00085881-01
COC(=O)c3ccc2N1CCCC1C(=O)Nc2c3	NCGC00085882-01
CC(=O)c2cc1OCOc1cc2NC(=O)CN4CCN(C(=O)c3ccco3)CC4	NCGC00085883-01
CN3CCC(c1c[nH]c2ccccc12)=CC3	NCGC00085884-01
CC3CCN(CC(C)OC(=O)c2ccc1OCCOc1c2)CC3	NCGC00085885-01
CN(C1CCCCC1)c2nnc(N)s2	NCGC00085886-01
CC(C)Cc2nnc(NS(=O)(=O)c1ccc(Cl)cc1)s2	NCGC00085887-01
CC(C)CN(CC(C)C)c1nnc(N)s1	NCGC00085890-01
Fc3ccc(S(=O)(=O)N2CCC(N1CCCC1)CC2)cc3	NCGC00085891-01
CC(C)NC(=O)C1=C(C)C(=O)OC12CCC(C)CC2	NCGC00085892-01
CCCC(=O)n2nc(c1ccco1)nc2SCc3ccccc3	NCGC00086230-01
CCOC(=O)Cn2c(=O)oc3cc(S(=O)(=O)NCCCc1ccccc1)ccc23	NCGC00086351-01
CCOc3ccc(NC(=O)CN1C(=O)COc2ccc(Cl)cc12)cc3	NCGC00086433-01
NC(=O)C3(N1CCCCC1)CCN(C(=O)c2cccs2)CC3	NCGC00086702-01
OC(=O)Cn2c(=O)oc3cc(S(=O)(=O)NC1CCCCC1)ccc23	NCGC00087010-01
Cc5cccc(NC(=O)NC4N=C(c1ccccc1)c2ccccc2N(CC(=O)c3ccccc3C)C4=O)c5	NCGC00092280-01
OC(=O)c6ccc5cc(c4ccc(O)c(C23CC1CC(CC(C1)C2)C3)c4)ccc5c6	NCGC00092284-01
Cn4cc(c3c(c1cn(CCCSC(N)=N)c2ccccc12)c(=O)[nH]c3=O)c5ccccc45	NCGC00092293-01
S=C=Nc2cccc(NC(=S)NCCCCNC(=S)Nc1cccc(N=C=S)c1)c2	NCGC00092312-01
O=N(=O)c1ccccc1S(=O)(=O)NCC4CCC(CNCC3CCc2ccccc2C3)CC4	NCGC00092316-01
Clc3ccc(Nc2nc1c(C(=O)NCC=C)cc(N(=O)=O)cc1c(=O)[nH]2)cc3Cl	NCGC00092320-01
CCCCCS(=O)(=O)CCCCCCCCCCn2c(c1ccc(O)cc1)c(C)c3cc(O)ccc23	NCGC00092322-01
Cc2c1ccccc1c(CSC(N)=N)c3ccccc23	NCGC00092324-01
CCCCCCNC(=O)Nc3ccc(S(=O)(=O)Nc2ccc(CCNCC(O)COc1ccc(O)cc1)cc2)cc3	NCGC00092331-01
Oc5ccc(c2sc1cc(O)ccc1c2C(=O)c4ccc(OCCN3CCCCC3)cc4)cc5	NCGC00092353-01
Nc4cc3oc2cc(=O)c(c1ccc(O)cc1O)cc2nc3cc4c5ccc(O)cc5O	Lacmoid
O=C2CSC(c1ccccc1)N2c3cc(Cl)ccc3O	CK-548
O=C(NCCc1c[nH]c2ccccc12)c3ccccc3F	CK-666
OB(O)c3cccc(N=Nc1c(O)ccc2ccccc12)c3	VB1
OB(O)c3cccc(N=Nc1ccc(O)c2ccccc12)c3	VB2
OB(O)c2cccc(N=Nc1ccccc1O)c2	VB3
OB(O)c3cccc(N=Nc1c(O)cc(O)c2ccccc12)c3	VB9
CN(C)c2cccc3c(S(=O)(=O)[O-])cc(N=Nc1cccc(B(O)O)c1)cc23	VB19a
Nc1cc(B(O)O)ccc1N=Nc2cccc(B(O)O)c2	VB22
CCCCC1=C(C2=CC=CC=C2O1)C(=O)C3=CC(=C(C(=C3)I)OCCN(CC)CC)I	Amiodarone
CCOC1=NC2=CC=CC(=C2N1CC3=CC=C(C=C3)C4=CC=CC=C4C5=NNN=N5)C(=O)OC(C)OC(=O)OC6CCCCC6	Candesartan_cilexetil
CC1=CC=C(C=C1)C2=CC(=NN2C3=CC=C(C=C3)S(=O)(=O)N)C(F)(F)F	Celecoxib
CN(C)CCCN1C2=CC=CC=C2SC3=C1C=C(C=C3)Cl	Chlorpromazine
CC(C)N=C1C=C2C(=NC3=CC=CC=C3N2C4=CC=C(C=C4)Cl)C=C1NC5=CC=C(C=C5)Cl	Clofazimine
COC(=O)C(C1=CC=CC=C1Cl)N2CCC3=C(C2)C=CS3	Clopidogrel
CC1=CC(=CC(=C1OC2=NC(=NC(=C2Br)N)NC3=CC=C(C=C3)C#N)C)C#N	Etravirine
CC(C)OC(=O)C(C)(C)OC1=CC=C(C=C1)C(=O)C2=CC=C(C=C2)Cl	Fenofibrate
COC1=C(C=C2C(=C1)N=CN=C2NC3=CC(=C(C=C3)F)Cl)OCCCN4CCOCC4	Gefitinib
CC1=C(C=C(C=C1)NC(=O)C2=CC=C(C=C2)CN3CCN(CC3)C)NC4=NC=CC(=N4)C5=CN=CC=C5	Imatinib
CCC(C)N1C(=O)N(C=N1)C2=CC=C(C=C2)N3CCN(CC3)C4=CC=C(C=C4)OCC5COC(O5)(CN6C=NC=N6)C7=C(C=C(C=C7)Cl)Cl	Itraconazole
CC1=C(C(C(=C(N1)C)C(=O)OCCN2CCN(CC2)C(C3=CC=CC=C3)C4=CC=CC=C4)C5=CC(=CC=C5)[N+](=O)[O-])C(=O)OC	Manidipine
CC1=CC(=CC=C1)CN2CCN(CC2)C(C3=CC=CC=C3)C4=CC=C(C=C4)Cl	Meclizine
CC1=C(C(=O)C2=CC=CC=C2C1=O)CC=C(C)CCC=C(C)CCC=C(C)CCC=C(C)C	Menatetrenone
CN(C)C1=CC2=C(C=C1)N=C3C=CC(=[N+](C)C)C=C3S2.[Cl-]	Methylene_blue
CC1=C(C=CC=C1O)C(=O)NC(CSC2=CC=CC=C2)C(CN3CC4CCCCC4CC3C(=O)NC(C)(C)C)O	Nelfinavir
C1=CC=C(C=C1)CCCCOC2=CC=C(C=C2)C(=O)NC3=CC4=C(C=C3)C(=O)C=C(O4)C5=NNN=N5	Pranlukast
C1CCN(CC1)CCOC2=CC=C(C=C2)C(=O)C3=C(SC4=C3C=CC(=C4)O)C5=CC=C(C=C5)O	Raloxifene
CC1=C2C(=C(C(=C1C)OC(=O)C3=CN=CC=C3)C)CCC(O2)(C)CCCC(C)CCCC(C)CCCC(C)C	Tocopherol_nicotinate
CSC1=NC2=CC(=C(C=C2N1)Cl)OC3=C(C(=CC=C3)Cl)Cl	Triclabendazole
C1=CC=C(C(=C1)C(=C2C=C(C(=O)C(=C2)I)I)C3=CC(=C(C(=C3)I)[O-])I)C(=O)[O-]	TIPT
OC1=CC=C(C=C1)C1(OC(=O)C2=C1C(I)=C(I)C(I)=C2I)C1=CC=C(O)C=C1	TIPT2
CCCCCCNC(=O)NC1=CC=C(C=C1)S(=O)(=O)NC2=CC=C(C=C2)CCNC[C@@H](COC3=CC=C(C=C3)O)O	L-755_507
CCCN(CCC)C1=C(C=C(C=C1[N+](=O)[O-])C(F)(F)F)[N+](=O)[O-]	Trifluralin
C1CN(CCN1CC=CC2=CC=CC=C2)C(C3=CC=CC=C3)C4=CC=CC=C4	Cinnarizine
CC1=C(C(=C(C(=C1O)C(=O)C)O)CC2=C(C3=C(C(=C2O)C(=O)C=CC4=CC=CC=C4)OC(C=C3)(C)C)O)O	Rottlerin
C1=CC(=C(C=C1C2=C(C(=O)C3=C(C=C(C=C3O2)O)O)O)O)O	Quercetin
C1C2=C3C4=CC=CC=C4NC3=C5C(=C2C(=O)N1)C6=CC=CC=C6N5	K-252c
CN1C=C(C2=CC=CC=C21)C3=C(C(=O)NC3=O)C4=CN(C5=CC=CC=C54)CCCSC(=N)N	Bisindolylmaleimide_IX
CN(C)CCCN1C=C(C2=CC=CC=C21)C3=C(C(=O)NC3=O)C4=CNC5=CC=CC=C54	Bisindolylmaleimide_I
C1=CC=C(C(=C1)N)SC(=C(C#N)C(=C(N)SC2=CC=CC=C2N)C#N)N	U0126
C1=CC=C2C(=C1)C(=C3C(=O)C4=CC=CC=C4N3)C(=O)N2	Indirubin
C1=CC=C2C(=C1)C(=O)C(=C3C(=O)C4=CC=CC=C4N3)N2	Indigo
C1=CC(=O)C=CC1=NNC2=CC=C(C=C2)Br	4-(4-bromophenylazo)phenol_(4BPAP)
c1cc(c(cc1)O)/C=N/NC(=O)C(=O)N/N=C/c2c(cccc2)O	S3218
C1=CC=C2C(=C1)C(=CC(=C2N)N=NC3=CC=C(C=C3)C4=CC=C(C=C4)N=NC5=C(C6=CC=CC=C6C(=C5)S(=O)(=O)[O-])N)S(=O)(=O)[O-]	Congo_Red
c1ccc2c(c1)ccc(c2O)/N=N/c3c4ccccc4c(cc3O)S(=O)(=O)[O-]	MFCD00003934
O=c3oc(=CNc2ccc(Oc1ccccc1)cc2)c4ccccc34	MFCD00139657
CC(C)c3ccc(C=c1c(=O)[nH]c2ccccc12)cc3	MFCD00118155
c1cc(c(cc1[N+](=O)[O-])[N+](=O)[O-])[N-]N2C(=O)[C@H]3[C@@H](C2=O)[C@@]4(C(=C([C@]3(C4(Cl)Cl)Cl)Cl)Cl)Cl	MFCD00225114
c1cc(c(cc1c2csc(n2)Nc3ccc(cc3F)F)O)O	MFCD00955233
CC1(CCCC2(C1CCC3(C4CCC5(C(C4(CCC3O2)C)CCC6(C5CC7=C(C=CC(=C76)OS(=O)(=O)[O-])OS(=O)(=O)[O-])C)C)C)C)C	adociasulfate-2
c1cc(c(c(c1)Cl)Cc2nc(nc(n2)Nc3ccc(cc3)C#N)N)Cl	R106168
c1cc(ccc1C#N)Nc2nc(nc(n2)N)Cc3c4cc[nH]c4ccc3Cl	R120393
c1cc(ccc1C#N)Nc2nc(nc(n2)N)Cc3c(ccc(c3Cl)Cl)Cl	R124043
c1cc(c(c(c1)Cl)Cc2cc(nc(n2)Nc3ccc(cc3)C#N)N)Cl	R126874
c1cc(c(c(c1)Cl)Oc2nc(nc(n2)Nc3ccc(cc3)C#N)N)Cl	R129385
c1cc(c(c(c1)Cl)Cc2nc(nc(n2)NO)Nc3ccc(cc3)C#N)Cl	R132914
Cc1cc(c(c(c1)C)Nc2nc(nc(n2)Nc3ccc(cc3)C#N)N)C	R138750
CC1=CC(=C(C(=C1)C)NC2=NC(=NC=C2)NC3=CC=C(C=C3)C#N)C	R147681/TMC120/dapivirine
Cc1cc(c(c(c1)C)Nc2ncnc(n2)Nc3ccc(cc3)C#N)C	R152649
Cc1cc(cc(c1Nc2ccnc(n2)Nc3ccc(cc3)C#N)C)C#N	R152929
Cc1cc(c(c(c1)C)Nc2c(cnc(n2)Nc3ccc(cc3)C#N)Cl)C	R156204
Cc1cc(cc(c1Oc2c(cnc(n2)Nc3ccc(cc3)C#N)Br)C)C#N	R157753
CC1=CC(=CC(=C1OC2=NC(=NC(=C2Br)N)NC3=CC=C(C=C3)C#N)C)C#N	R165335/TMC125/etravirine
Cc1cc(cc(c1Oc2c(c(nc(n2)Nc3ccc(cc3)C#N)CO)Br)C)C#N	R185545
CC1=CC(=CC(=C1NC2=NC(=NC=C2)NC3=CC=C(C=C3)C#N)C)C=CC#N	R278474/TMC278/rilpivirine
C1=C2C(=C(C(=C1I)O)I)OC3=C(C(=C(C=C3C24C5=C(C(=C(C(=C5Cl)Cl)Cl)Cl)C(=O)O4)I)O)I	rose_bengal_lactone
C1=CC=C2C(=C1)C=CC(=C2NN=C3C4=CC=CC=C4C(=CC3=O)S(=O)(=O)[O-])O	palatine_chrome_black
C1=CC(=C(C=C1C(=O)NC2=NN=C(S2)SC3=NC4=C(S3)C=CC(=C4)Cl)Cl)Cl	3,4-Dichloro-N-[5-(5-chloro-benzothiazol-2-ylsulfanyl)-[1,3,4]thiadiazol-2-yl]-benzamide
CC1=CC(=CC2=C1C(=O)C(=C3C(=O)C4=C(S3)C=C(C=C4C)Cl)S2)Cl	Vat_Red_1
C1=CC=C2C(=C1)C=CC(=C2O)NN=C3C4=CC=CC=C4C(=CC3=O)S(=O)(=O)[O-]	Superchrome_Blue_BC
C1=CC(=CC=C1C2=NC(=CC(=C2)C(=O)O)C3=CC=C(C=C3)Cl)SC4=CC=C(C=C4)Cl	2-(4-chlorophenyl)-6-[4-(4-chlorophenyl)sulfanylphenyl]pyridine-4-carboxylic_acid
CC(C)(C)C1=CC=C(C=C1)C2=NC(=CC(=C2)C(=O)O)C3=CC(=C(C=C3)Cl)Cl	2-(4-tert-butylphenyl)-6-(3,4-dichlorophenyl)pyridine-4-carboxylic_acid
C1=CC=C(C=C1)C2=CC=C(C=C2)C3=NC(=CC(=C3)C(=O)O)C4=CC=C(C=C4)Cl	2-(4-chlorophenyl)-6-(4-phenylphenyl)pyridine-4-carboxylic_acid
CCCCC1=CC=C(C=C1)C2=NC(=CC(=C2)C(=O)O)C3=CC=C(C=C3)Cl	2-(4-butylphenyl)-6-(4-chlorophenyl)pyridine-4-carboxylic_acid
CC(C)CC(C(=O)O)OC1=CC=C(C=C1)OC(=O)C2=CC(=NC(=C2)C3=CC=C(C=C3)Cl)C4=CC=C(C=C4)Cl	2-[4-[2,6-bis(4-chlorophenyl)pyridine-4-carbonyl]oxyphenoxy]-4-methylpentanoic_acid
CC1=CC=C(C=C1)C2=NC(=CC(=C2)C(=O)O)C3=CC4=CC=CC=C4C=C3	2-(4-methylphenyl)-6-naphthalen-2-ylpyridine-4-carboxylic_acid
C1=CC(=CC2=C1C3C(CC2)C4C(CC3)(C(CC4)N(CCN(C5=NC=C(C=C5)C[N+](=O)[O-])[H])[H])C)OC	NoName
CC12CCC3C(C1CCC2NCCCC4=CC=CC=C4)CCC5=C3C=CC(=C5)OC	3-methoxy-13-methyl-N-(3-phenylpropyl)-6,7,8,9,11,12,14,15,16,17-decahydrocyclopenta[a]phenanthren-17-amine
CC12CCC(CC1CCC3C2C(CC4(C3CCC4NCCN)C)O)OC	(5S,10S,11S,13S,17S)-17-(2-aminoethylamino)-3-methoxy-10,13-dimethyl-2,3,4,5,6,7,8,9,11,12,14,15,16,17-tetradecahydro-1H-cyclopenta[a]phenanthren-11-ol
C1=CC=C2C(=C1)C(=CC3=CC=C(S3)C4=CC=CS4)C(=O)N2	(3Z)-3-[(5-thiophen-2-ylthiophen-2-yl)methylidene]-1H-indol-2-one
CC(C)(C)C1=CC(=CC(=C1O)C(C)(C)C)C=C2C3=C(NC2=O)N=CC=C3	(3E)-3-[(3,5-ditert-butyl-4-hydroxyphenyl)methylidene]-1H-pyrrolo[2,3-b]pyridin-2-one
CN(C)C1=CC=C(C=C1)C=C2C3=CC=CC=C3NC2=O	3-[(4-dimethylaminophenyl)methylidene]-1H-indol-2-one
C12=C(CCCC1)C(=C(C=C2)C=C3C(=O)N(C4=C3C=CC=C4)[H])O[H]	3-(1-Hydroxy-5,6,7,8-tetrahydro-naphthalen-2-ylmethylene)-1,3-dihydro-indol-2-one
C1=CSC(=C1)C(=O)NC2=NN=C(S2)SC3=NC4=C(S3)C=CC(=C4)Cl	N-[5-[(5-chloro-1,3-benzothiazol-2-yl)sulfanyl]-1,3,4-thiadiazol-2-yl]thiophene-2-carboxamide
Oc1ccc(cc1)N=Nc2cccc(Br)c2	4-(3-Bromo-phenylazo)-phenol
C1=C(C=C(C2=C1S\C(C2=O)=C4\C(C3C(C=C(C=C3C)Cl)S4)=O)C)Cl	NoName
C1CC(CNC1)C=C2C3=CC=CC=C3C4=CC=CC=C42	3-(fluoren-9-ylidenemethyl)piperidine
O=C(O)COc3ccc(N=Nc2ccc1cc(Br)ccc1c2O)cc3	NoName
CCCCCCC(Oc1ccc(cc1)S(=O)(=O)c2ccc(OCc3ccccc3)cc2)C(=O)O	2-[4-(4-Benzyloxy-benzenesulfonyl)-phenoxy]-octanoic_acid
O=S(=O)([O-])c1cc(Br)ccc1N=Nc4c(O)c3c(O)c(N=Nc2ccc(Br)cc2S(=O)(=O)[O-])c(S(=O)(=O)[O-])cc3cc4S(=O)(=O)[O-]	NoName
O=C3CCC(c2ccc1[nH]ccc1c2)=NN3	NoName
C1=CC=C2C(=C1)C3=C(C(CCCCCCCC)S2)C=CC(=C3)C(=O)NC4=CC=C(C=C4)C(O)=O	NoName
C1=C(C=CC(=C1)[S](=O)(=O)NC2=NC(=NC(=C2OC3=C(C=CC=C3)OC)OCCOCC4=CC=CC=C4)CNCC(CO)O)C	NoName
C1=CC(=C2C(=C1N)C(=O)C3=C(C2=O)C(=C(C=C3O)Cl)N)O	Disperse_Blue_56
C1=CC=C2C(=C1)C(=O)C3=C(C2=O)C(=C(C=C3NC4=CC(=C(C=C4)NC5=NC(=NC(=N5)NC6=CC=CC=C6S(=O)(=O)O)Cl)S(=O)(=O)O)S(=O)(=O)O)N	Cibacron_Blue_3GA
C1CCC2=C(C1)C3=C(O2)C=CC(=C3)NC(=O)C4=NN=C(O4)C5=CC=CC=C5N	CHEMBL551901
Cc1cc2cc(NC(=O)c3oc(nn3)c4ccccc4N)ccc2[nH]1	CHEMBL555241
Nc1ccccc1c2oc(nn2)C(=O)Nc3cccc(c3)N4CCCC4	CHEMBL559646
Nc1ccccc1c2oc(nn2)C(=O)NCc3c(Cl)cccc3Cl	CHEMBL555141
COc1ccc(OC)c(CNC(=O)c2oc(nn2)c3ccccc3N)c1	CHEMBL564453
Cc1cc(NC(=O)c2oc(nn2)c3ccccc3N)n[nH]1	CHEMBL541083
CC(C)(C)c1cc(NC(=O)c2oc(nn2)c3ccccc3N)n[nH]1	CHEMBL556466
Nc1ccccc1c2oc(nn2)C(=O)Nc3cc([nH]n3)c4ccccc4	CHEMBL550751
Nc1ccccc1c2oc(nn2)C(=O)Nc3cc([nH]n3)c4cccs4	CHEMBL560043
Cc1ccc(cc1)c2cc(NC(=O)c3oc(nn3)c4ccccc4N)n[nH]2	CHEMBL564546
COc1ccc(cc1)c2cc(NC(=O)c3oc(nn3)c4ccccc4N)n[nH]2	CHEMBL556465
CC12CCC3C(C1CCC2O)C(CC4=C3C=CC(=C4)O)CCCCCCCCCS(=O)CCCC(C(F)(F)F)(F)F	Fulvestrant
CNC(=O)C1=NC=CC(=C1)OC2=CC=C(C=C2)NC(=O)NC3=CC(=C(C=C3)Cl)C(F)(F)F	Sorafenib
O=C(NC1=CC(=CC=C1)C2=NC3=CC=CC=C3[NH]2)C4=CC=C(C=C4)C(=O)NC5=CC(=CC=C5)C6=NC7=CC=CC=C7[NH]6	NCI_Cmpd_61610
Cc1ccc(cc1NC(=O)CCC(=O)Nc2cc(ccc2C)Cl)Cl	ZINC670958
c1ccc(cc1)O/C(=N/c2nc(cs2)c3cccc(c3)Br)/[O-]	ZINC937394
c1ccc(cc1)/N=N/c2ccc(cc2)NC(=O)c3cccc(c3)Cl	ZINC5061076
CCc1ccc(cc1)C(=O)CSC2=C([C@@H](C(C(=N2)C)C(=O)C)c3ccco3)C#N	ZINC5020062
Cc1c(sc(c1C(=O)N)NC(=S)NC(=O)C2CCCCC2)C	ZINC358914
COc1ccc(\C=N\NC(=O)c2ccc(Br)cc2)cc1Cn3cc(Cl)cn3	ZINC8683095
Cc1ccc(cc1)C(=O)Nc2nc(cs2)c3cc(Cl)sc3Cl	ZINC4076934
C(Nc1ncnc2sc(cc12)c3ccccc3)C4COc5ccccc5O4	ZINC2632466
CCN(Cc1ccccc1)c2nc3c(nnn3c4ccc(Cl)cc24)S(=O)(=O)c5ccccc5	ZINC8604460
COc1ccc(cc1)S(=O)(=O)Nc2c(nc3ccccc3n2)NCc4ccc5c(c4)OCO5	ZINC9009292
C[C@H]1CCCC[C@H]1NC(=O)COc2c3c4c(sc3ncn2)CCC4	ZINC03597488
Cc1cccc2c1nc(c(c2)C#N)N3CCCN(CC3)C(=O)C4CCC4	ZINC01238050
CCCCNc1nc2ccccc2n1CC(=O)N3CCc4c3cccc4	ZINC12634103
C[C@H]1Cc2ccccc2N1C(=O)COc3c4ccsc4ncn3	ZINC02617655
CC[C@@H](C)[C@@H](C(=O)N1CCc2c1cccc2)NC(=O)c3ccccc3	ZINC03325495
c1ccc2c(c1)[nH]c(n2)c3cccc(c3)NC(=O)c4ccc(cc4)C(=O)Nc5cccc(c5)c6[nH]c7ccccc7n6	NCI61610
N=C(N)NN=C2CC(=NNC(=N)N)c3cc1ccccc1cc23	NCI315155
N12C=CSC1=NC(=C2C=NNC(=N)N)c3ccc(Cl)c(Cl)c3Cl.Cl	NCI698273
c1ccc2c(c1)nc(n2CCCCn3c4ccccc4nc3N)N	ZINC03136738
Cc4cccc(Nc3nc(c2ccc(c1ccccc1)cc2)cs3)n4	nocode
CC1=C(C=CC(=C1)C2=CC(=C(C=C2)NN=C3C=CC4=C(C3=O)C(=C(C=C4S(=O)(=O)[O-])S(=O)(=O)[O-])N)C)NN=C5C=CC6=C(C5=O)C(=C(C=C6S(=O)(=O)[O-])S(=O)(=O)[O-])N.[Na+].[Na+].[Na+].[Na+]	Evans_Blue_CID6321418
COC1=CC=C(C=C1)C(=C(C2=CC=C(C=C2)OC)Cl)C3=CC=C(C=C3)OC	Chlorotrianisene
CCCCCN=C(N)NNC=C1C=NC2=C1C=C(C=C2)CO	Tegaserod
COC1=CC=CC=C1OCCNCC(COC2=CC=CC3=C2C4=CC=CC=C4N3)O	Carvedilol
CC(C1=C(C=CC(=C1Cl)F)Cl)OC2=C(N=CC(=C2)C3=CN(N=C3)C4CCNCC4)N	Crizotinib
CCCS(=O)(=O)NC1=C(C(=C(C=C1)F)C(=O)C2=CNC3=NC=C(C=C23)C4=CC=C(C=C4)Cl)F	Vemurafenib
O=C(O)CCn3c1ccc(Cl)cc1c2cc(Cl)ccc23	nocode
C1=CC=C(C(=C1)C2=C3C=C(C(=O)C(=C3OC4=C(C(=C(C=C24)Br)[O-])Br)Br)Br)C(=O)[O-].[Na+].[Na+]	Eosin_Y
CC1=CC2=C(C=C1C(=C)C3=CC=C(C=C3)C(=O)O)C(CCC2(C)C)(C)C	Bexarotene
COC1=C(C=CC(=C1)C=CC(=O)CC(=O)C=CC2=CC(=C(C=C2)O)OC)O	Curcumin
C1=CC=C(C=C1)CCOC(=O)C=CC2=CC(=C(C=C2)O)O	caffeic_acid_phenethyl_ester_CAPE
CC1(C=CC2=C3C(=C(C=C2O1)O)C(=O)C4=C(O3)C(=CC=C4)O)C	CID5464641
CC1=NN=C(N1N)N/N=C/C2=CC(=CC=C2)OCC3=CC(=C(C=C3)Cl)Cl.Cl	56642923
CCC(C)[C@H](C(=O)N/N=C/C1=CC2=C(C=C1)N=CC=C2)N.Cl	56642865
CCCCCC1=C2C(=CC(=C1C(=O)O)O)OC(=O)C3=CC(=C(C=C3O2)OC)C(=O)CCCC	24867632
CC1=CC(=C(C(=C1)C)NC2=CC(=C(C3=C2C(=O)C4=CC=CC=C4C3=O)N)S(=O)(=O)[O-])C.[Na+]	23675739
[O-]Br(=O)=O.[Na+]	23668195
CCOC1=C(C(=CC(=C1)/C=N/NC(=S)N)Cl)OCC#C	20846963
C1=CC(=CC(=C1)NC(=O)C2=CC=C(C=C2)Cl)C(=O)N/N=C/C3=CC=NC=C3	20846827
CC1=CC2=C(C=C1C)N(C=N2)C3C([C@@H]([C@H](O3)CO)OP(=O)([O-])OC(C)CNC(=O)CCC4(C(C5C6(C(C(/C(=C(/C7=N/C(=C\C8=N/C(=C(\C4=N5)/C)/C(C8(C)C)CCC(=O)N)/C(C7(C)CC(=O)N)CCC(=O)N)\C)/[N-]6)CCC(=O)N)(C)CC(=O)N)C)CC(=O)N)C)O.[CH2-]C1C(C(C(O1)N2C=NC3=C2N=CN=C3N)O)O.[Co]	16758171
C1=C(C=C(C(=C1O)O)O)C(=O)OC2=CC(=CC(=C2O)O)C(=O)OCC3C(C([C@@H](C(O3)OC(=O)C4=CC(=C(C(=C4)OC(=O)C5=CC(=C(C(=C5)O)O)O)O)O)OC(=O)C6=CC(=C(C(=C6)OC(=O)C7=CC(=C(C(=C7)O)O)O)O)O)OC(=O)C8=CC(=C(C(=C8)OC(=O)C9=CC(=C(C(=C9)O)O)O)O)O)OC(=O)C1=CC(=C(C(=C1)OC(=O)C1=CC(=C(C(=C1)O)O)O)O)O	16757839
C1=CC2=C(C(=C1)O[C@H]3C(C(C(C(O3)CO)O)O)O)C(=O)C4=C([C@@H]2[C@@H]5C6=C(C(=CC=C6)O[C@H]7C(C(C(C(O7)CO)O)O)O)C(=O)C8=C5C=C(C=C8O)C(=O)O)C=C(C=C4O)C(=O)O	16757835
C1=CC2=C(C=CC(=C2)/C=N/NC3=NC(=O)C(S3)CC4=CC=C(C=C4)SC(F)F)N=C1	16237320
COC1=CC=C(C=C1)C2=CN3C(=N2)SC(=N3)N4CCCC(C4)C(=O)NCC5=CC=C(C=C5)Cl	16034731
CCS(=O)(=O)C1=CC=CC(=C1)C(=O)N2CCN(CC2)C3=NC4=C(C=CC(=C4S3)Cl)C	16032637
CC1=NN(C(=C1NC(=O)C)N2CCC(CC2)C(=O)NCC3=CC=CC=C3Cl)C4=CC=CC=C4	16030661
CN1C=C(C=C1C(=O)NCC2=CC=C(C=C2)Cl)S(=O)(=O)N3CCCCC3	16029229
CCOC(=O)C1=CC=C(C=C1)NC(=O)CSC2=NC=C(C(=O)N2)S(=O)(=O)C3=CC(=C(C=C3)C)Cl	16028856
CCCN1CCN(CC1)C2=C3C(=C(SC3=NC=N2)C(=O)NC4=C(C(=CC=C4)Cl)C)C	16027960
CC1=CSC2=NC(=CC(=O)N12)COC(=O)CNC(=O)C3=CC=CC=C3Cl	16026774
C1=CC=C(C(=C1)C(=O)NCC(=O)OCC2=CC(=O)N3C=CSC3=N2)Cl	16026754
CC1=C(C=C(C=C1)NC(=O)C2=CC3=C(N2)C4=C(C=CC(=N4)C)C=C3)F	16023384
CCC1=NC2=C(N1C3=CC=C(C=C3)CC(=O)NC4=CC=CC(=C4C)C)N=CC=C2	16022217
CCC1=NC2=C(N1C3=CC=C(C=C3)CC(=O)NC4=CC=CC=C4Cl)N=CC=C2	16022215
CC1=CC(=C(C=C1)NC(=O)CC2=CC=C(C=C2)N3C(=NC4=C3N=CC=C4)C)Cl	16022193
COC1=CC(=C(C=C1)C2CC(=O)N3CN(CSC3=C2C#N)C4CCCCC4)OC	16020364
CC1=CC2=C(C=C1)ON=C2CC(=O)N3CCN(CC3)C4=CC=C(C=C4)F	16017681
CC(C)(C)C1=CC=C(C=C1)C2=C(C(=O)N=C(N2)SCC(=O)NC3=CC=C(C=C3)Cl)C#N	16014979
CC(C)(C)C1=CC=C(C=C1)C2=C(C(=O)N=C(N2)SCC(=O)NC3=CC=CC=C3OC)C#N	16014977
CN1CCN(CC1)C2=C(N=C(O2)/C=C/C3=CC=C(C=C3)F)C#N	16013801
COCCNC1=C(N=C(O1)/C=C/C2=CC=C(C=C2)F)C#N	16013781
CC1=CC=CC(=C1)C(=O)NCCC2=NC3=CC=CC=C3N2CC4=CC=C(C=C4)Cl	16012717
CC1=CC(=CC(=C1)OCCN2C3=CC=CC=C3N=C2CCNC(=O)C4CCCCC4)C	16012657
CC1=C(C=CC(=C1)OCCN2C3=CC=CC=C3N=C2CCNC(=O)C4CCCCC4)Cl	16012656
C1CCC(CC1)C(=O)NCCC2=NC3=CC=CC=C3N2CCOC4=CC=C(C=C4)Cl	16012647
CC1=C(C(=CC=C1)C)OCCN2C3=CC=CC=C3N=C2CCNC(=O)C4CCCCC4	16012646
CC1=CC(=C(C=C1)C)OCCN2C3=CC=CC=C3N=C2CCNC(=O)C4CCCCC4	16012645
CC1=CC(=CC(=C1)OCCCN2C3=CC=CC=C3N=C2CCNC(=O)C4CCCCC4)C	16012644
CC1=CC(=CC=C1)OCCCN2C3=CC=CC=C3N=C2CCNC(=O)C4CCCCC4	16012643
CC1=C(C=CC(=C1)OCCCN2C3=CC=CC=C3N=C2CCNC(=O)C4CCCCC4)Cl	16012642
C1CCC(CC1)C(=O)NCCC2=NC3=CC=CC=C3N2CCCOC4=CC=C(C=C4)Cl	16012625
CC1=CC(=C(C=C1)OCCCN2C3=CC=CC=C3N=C2CCNC(=O)C4CCCCC4)C	16012624
CC1=C(C(=CC=C1)C)OCCCN2C3=CC=CC=C3N=C2CCNC(=O)C4CCCCC4	16012623
CC1=CC=CC=C1OCCCN2C3=CC=CC=C3N=C2CCNC(=O)C4CCCCC4	16012622
CC1=CC2=C(C=C1)OCC(=O)N2CCCC(=O)NC3=CC=CC(=C3)C(=O)C	16011590
CC(C)(C)C1=CC=C(C=C1)S(=O)(=O)C2=CN=C(NC2=O)SCC(=O)NC3=CC(=C(C=C3)F)Cl	16010551
CCOC1=CC=CC=C1NC(=O)CSC2=NC=C(C(=O)N2)S(=O)(=O)C3=CC=C(C=C3)C(C)(C)C	16010549
CC1=C(C=CC=C1Cl)NC(=O)CSC2=NC=C(C(=O)N2)S(=O)(=O)C3=CC=C(C=C3)C(C)C	16010541
CCN1CCN(CC1)CCCNC(=O)C2=CC3=C(S2)C4=CC=CC=C4OC3	16010526
CCCN1CCN(CC1)CCCNC(=O)C2=CC3=C(S2)C4=C(C=CC=C4OC3)C	16010442
CC1=CC(=C(C=C1Cl)OC)NC(=O)CSC2=NC=C(C(=O)N2)S(=O)(=O)C3=CC=C(C=C3)C(C)(C)C	16010245
CC1=C(C=CC=C1Cl)C2=CC=C(O2)CNCCSC3=NN=NN3C4=CC=CC=C4	16004236
CCCCN1C2=C(C=C(C=C2)F)C3=C1N=C(N=N3)SCCN4CCCCC4	15991474
CCCCN1C2=C(C=C(C=C2)F)C3=C1N=C(N=N3)SCCN(CC)CC	15991473
CCCN1C2=C(C=C(C=C2)F)C3=C1N=C(N=N3)SCCN4CCCCC4	15991472
CC1=C(C=C(C=C1)NC(=O)CN2C=NC3=C(C2=O)C(=C(S3)C(=O)O)C)Cl	15991119
CCN(CCCNC(=O)C1=CC2=C(S1)N=C3C=C(C=CC3=C2)OC)C4=CC=CC=C4	15990468
CC1CCN(CC1)C2=NC3=C(C=C(C=C3)NC(=O)CCC(=O)N4CCN(CC4)C5=CC=CC(=C5)C(F)(F)F)C(=C2)C	15988942
CC1=CC(=NC2=C1C=C(C=C2)NC(=O)CCC(=O)N3CCN(CC3)C4=CC(=CC=C4)Cl)N5CCCCC5	15988937
COC(=O)C1=C(C=CC(=C1)Cl)NC(=O)CSC2=NC=C(C(=O)N2)S(=O)(=O)C3=CC=C(C=C3)Br	15988540
CCC(C(=O)NC1CCCCC1)N2C3=C(C=CN=C3)N=C2SCC4=CC=CC(=C4)C	15945489
CCC(C(=O)NC1CCCCC1)N2C3=C(C=CN=C3)N=C2SCC4=CC(=CC=C4)F	15945487
CCC(C(=O)NC1CCCCC1)N2C3=C(C=CN=C3)N=C2SCC4=CC=C(C=C4)F	15945486
CCC(C(=O)NC1CCCCC1)N2C3=C(C=CN=C3)N=C2SCC4=CC=CC=C4F	15945484
C1COCCN1C2=CC=C(C=C2)NC(=O)COC(=O)[C@H](CCC(=O)N)NC(=O)C3=CC=C(C=C3)F	15945234
C1CCC2(CC1)N=C(NC(=N2)NC3=CC=C(C=C3)Br)N.Cl	15945215
CC(C)[C@@H](C(=O)OCC(=O)NC1=CC=CC(=C1)C(=O)C)NC(=O)OCC2=CC=CC=C2	15945210
C1=CC=C2C(=C1)N(C(=O)/C(=C\C3=CC=C(C=C3)F)/O2)CC(=O)NCC4=CC=CO4	15944779
C1=CC=C2C3C4([C@@H]([C@H](N3N=CC2=C1)C(=O)C5=CC=C(C=C5)F)C6=CC=CO6)C(=O)C7=CC=CC=C7C4=O	15944757
CC1=C(C=C(C=C1)NC(=O)C2=CC=C(C=C2)CN3CC[NH+](CC3)C)NC4=NC=CC(=N4)C5=CN=CC=C5	15940196
C=CC#CC[N+]1(CCOCC1)CC#CC2=CC=CC=C2.[Br-]	12273833
CC1=C(SC(=N1)C)CCNC(=O)C2=CC=CC=C2	12006155
COC1=CC2=C(C=C1)C=C(C=C2)C(=O)NN/C=C\3/C(=O)C4=CC=CC=C4S3	12005460
CCOC(=O)C(CC1=CC=C(C=C1)O)NC(=O)CNC(=O)C(CC(C)C)NC(=O)OC(C)(C)C	12005428
CCCC(=O)OCCNC1=C(C2=NON=C2C(=C1)SCC3=CC=CO3)[N+](=O)[O-]	12005351
CCOC(=O)CNCCC(=O)C1=CC=C(C=C1)Br	12005153
C1=COC(=C1)CSC2=CC=C(O2)/C=C\3/C(=O)NC(=S)S3	12005023
CCN(CC)CCCNC(=S)N1CCN2C(=NC3=CC=CC=C32)C1	12004914
C1=CC=C2C(=C1)C(=O)C3=CC=CC=C3N2CC(=O)NC4=CC(=CC=C4)F	12004609
CC(C)C(C(=O)OCC(=O)C1=CC(=CC=C1)[N+](=O)[O-])N2C(=O)[C@H]3[C@@H]4CC[C@@H](C4)[C@H]3C2=O	12004591
CC1=CC2=C(C=C1)N=C(S2)N3C(C(=C(C3=O)O)C(=O)C4=CC5=CC=CC=C5O4)C6=CC=CS6.CC(=O)O	11958671
C[N+](C)(C)CCC(=O)C1=CC=CC2=CC=CC=C21.[I-]	11957648
CC(C)C[C@@H](C(=O)NCCCCN=C(N)N)NC(=O)C1C(O1)C(=O)O	11957542
C1=CC=C2C(=C1)C(=CN2)C[C@@H](C3=NN=C(O3)SCC(=O)N)N.Cl	11957170
CC1(N=C(NC(=N1)NC2=CC=C(C=C2)Br)N)C.Br	11948732
CCOC(=O)N1[C@@H]2C=C([C@@H]2[C@H]3N1C(=O)[C@@H]3C)C	11895676
CCOC(=O)N1C2C=C([C@@H]2[C@H]3N1C(=O)C3)C	11840212
C1=CC=C(C=C1)C2=C3C4=C(C=C5C=CC6=CC=CC=C6C5=C4OP(=O)(OC3=C7C(=C2)C=CC8=CC=CC=C87)O)C9=CC=CC=C9	11570706
C1=CC=C(C=C1)SC2=C(N(C3=C2C=C(C=C3)Cl)CC4=CC=C(C=C4)Cl)C(=O)O	9954280
CC1=[N+](C2=CC=CC=C2C(=C1)N)CCCCCCCCCCCCCC[N+]3=C(C=C(C4=CC=CC=C43)N)C.[I-].[I-]	9853645
CC1CCC/C(=N\NC(=S)NC2=CC=CC=C2)/C1	9677906
CC1=NN(C(=C1/C=N/NC2=C(C=C(C=C2)S(=O)(=O)NC3=CC=CC=C3C(=O)O)[N+](=O)[O-])Cl)C4=CC=CC=C4	9642771
C1=CC=C2C(=C1)C=C(C(=N2)Cl)/C=N/NC3=NC4=CC=CC=C4N3	9638528
COC1=CC(=C(C=C1)OC)/C=N/NC(=O)CC2=NC3=CC=CC=C3N2	9632315
COC1=C(C=CC(=C1)C2=CC(=C(C=C2)N/N=C\3/C(=O)C4=C(C(=CC(=C4N)S(=O)(=O)[O-])S(=O)(=O)[O-])C=C3)OC)N/N=C\5/C(=O)C6=C(C(=CC(=C6N)S(=O)(=O)[O-])S(=O)(=O)[O-])C=C5	9604989
CC1=C(C=CC(=C1)C2=CC(=C(C=C2)N/N=C\3/C(=O)C4=C(C(=CC(=C4N)S(=O)(=O)[O-])S(=O)(=O)[O-])C=C3)C)N/N=C\5/C(=O)C6=C(C(=CC(=C6N)S(=O)(=O)[O-])S(=O)(=O)[O-])C=C5	9604988
CC1C(=O)N=C(S1)N/N=C(\C)/C2=CC=C(C=C2)[N+](=O)[O-]	9600777
C/C(=N\NC(=S)N)/CC(=O)NC1=CC(=C(C=C1)Cl)Cl	9594087
C/C(=N\NC(=S)N)/CC(=O)NC1=C(C=CC(=C1)Cl)Cl	9594082
CC1=CC=C(C=C1)S(=O)(=O)OC2=CC=CC=C2/C=N/NC(=S)N	9593980
COC1=CC=C(C=C1)N2C(=O)CC(C2=O)S/C(=N/N=C/C3=CC=NC4=CC=CC=C34)/N	9590056
CCOC(=O)C1=C(N=C(S1)N/N=C/C2=CC(=CC=C2)C)C	9582542
CC(=O)OC1=C(N=C(O1)C2=CC=CC=C2)/C=N/C3=CC=CC=N3	9568652
C\1=CC(=O)C(=C/C1=C\NNC2=NC=CS2)[N+](=O)[O-]	9552014
CC1=CSC(=N1)NN/C=C\2/C=CC(=O)C(=C2)[N+](=O)[O-]	9552011
CCC1=CC=C(C=C1)C2=CSC3=[N+](CCN23)C(=O)C.[Br-]	9551820
CC1=CC=CC=C1CS(=O)(=O)C2=NN=C(O2)[C@H](CC3=CC=CC=C3)NC(=O)OC(C)(C)C	9551645
C1CN2C(=NC3=CC=CC=C32)CN1S(=O)(=O)C4=CC=C(C=C4)F	9551282
C1CN(CC(C2=CC=CC=C21)C3=CC=CC=C3)CCC(=O)C4=CC5=C(C=C4)OCCO5.Cl	9550046
CC[C@H](C)[C@@H](C(=O)N1CCN(CC1)C2=NC(=NC(=N2)N3CCN(CC3)C(=O)CN4C=C(N=N4)CCCN=C([NH3+])N)NCCOCCOCCOCC#C)N5C=C(N=N5)CCCN=C([NH3+])N.[Cl-]	9549915
CCCCC1=CN(N=N1)[C@@H](CCCC[NH3+])C(=O)N2CCN(CC2)C3=NC(=NC(=N3)NCCOCCOCCOCC#C)N4CCN(CC4)C(=O)[C@H]([C@@H](C)CC)N5C=C(N=N5)CCCN=C([NH3+])N.[Cl-]	9549887
CC(C)C[C@H]1C(=O)N[C@@H](CCNC2=C(C=C(C=C2C(=O)N[C@H](C(=O)N1)C(C)C)[N+](=O)[O-])I)C(=O)N	9549863
CC1=CC=C(C=C1)C2=NC(=C(O2)NC)P(=O)(C3=CC=CC=C3)C4=CC=CC=C4	9511206
CCOC1=CC=C(C=C1)C2=NN=C(O2)SCC(=O)NC3=CC=CC(=C3)C#N	7533411
CCOC1=CC=C(C=C1)C2=NN=C(O2)SCC(=O)NCC3=CC=C(C=C3)Cl	7533388
C1=CC=C(C=C1)/C=C/C=N/NC(=S)N	7245310
CC1=CC=C(C=C1)C(=O)NCCC2=C(N=C(S2)C)C	7222732
CC1=CC(=NC(=N1)SCC2=CC(=O)C(=CO2)OC(=O)C3=CC=CO3)C	7218012
C1=CC=C(C=C1)/C=C/C2=N/C(=C/C3=CC=CO3)/C(=O)O2	6952358
CC1=CC=C(C=C1)S(=O)(=O)C2=C(OC(=N2)C3=CC=CO3)NCC4CCCO4	6914688
COC1=C(C=C(C=C1)C2=NN(C=C2/C=N/NC(=S)N)C3=CC=CC=C3)OC	6902564
COC1=CC(=CC(=C1OC)OC)/C=N/NC(=S)N/N=C/C2=CC(=C(C(=C2)OC)OC)OC	6899594
C1=CC(=C(C=C1Cl)C2=CC=C(O2)/C=N/NC(=S)N)Cl	6896701
CC1=C(C=C(C=C1)NC(=O)COC2=C(C=C(C=C2)/C=N/NC(=S)N)OC)C	6876210
COC1=CC(=C(C=C1/C=N/NC(=S)N)Br)OC	6875568
CN1C2=C(C=C(C=C2)/C=N/NC(=S)NCC3=CC=CC=C3)N(C1=O)C	6875380
CC1=CC=C(C=C1)NC(=O)COC2=C(C=C(C=C2)/C=N/NC(=S)N)OC	6874331
CC(C)OC1=C(C=C(C=C1/C=N/NC(=S)N)Br)Br	6874299
CCOC1=C(C(=CC(=C1)/C=N/NC(=S)N)Br)OCC2=CC=CC=C2C	6872917
COC1=CC=CC(=C1OS(=O)(=O)C2=CC=CC=C2)/C=N/NC(=S)N	6872655
CCOC1=C(C=C(C=C1Cl)/C=N/NC(=S)N)OC	6872653
CC1=CC=C(C=C1)C(=O)OC2=C(C=C(C=C2)/C=N/NC(=S)N)OC	6872645
CC1=CC=C(C=C1)COC2=C(C=C(C=C2)/C=N/NC(=S)N)OC	6872597
C1=CC=C(C=C1)NC(=O)COC2=C(C=C(C=C2)/C=N/NC(=O)C3=CC4=CC=CC=C4O3)Cl	6871590
C1=CC=C(C=C1)NC(=O)COC2=C(C=C(C=C2)/C=N/NC(=O)C3=CC4=CC=CC=C4O3)Br	6871588
C1=CC=C2C(=C1)/C(=N/NC(=S)N)/C(=O)N2CC3=CC=C(C=C3)F	6870780
CC(C)(C)C(=O)O/N=C/1\C2=CC=CC=C2N(C1=O)C3=CC=CC=C3	6860915
C1=CC=C(C(=C1)/C=N/N2C(=NN=N2)N)OCC3=C(C=C(C=C3)Cl)Cl	6859930
CC(C)[C@@H](C(=O)NC(CCCN=C(N)N)C=O)NC(=O)[C@H](CCCN=C(N)N)NC(=O)NC(CC1=CC=CC=C1)C(=O)O	6852398
CC(C)C[C@@H](C(=O)C)NC(=O)[C@@H](CC(C)C)NC(=O)[C@H](CC(C)C)NC(=O)OCC1=CC=CC=C1	6604907
CC(C)C[C@@H](C(=O)N[C@@H](CC(C)C)C(=O)N[C@H](CCSC)C=O)NC(=O)C	6604717
CC1=C(C(=C(C(=C1O)C(=O)C)O)CC2=C(C3=C(C(=C2O)C(=O)/C=C\C4=CC=CC=C4)OC(C=C3)(C)C)O)O	6603986
CC1=CC(=C(C=C1)NC(=O)CSC2=NN=C(O2)[C@H](CC3=CNC4=CC=CC=C43)N)C.Cl	6603605
CCOC(=O)N1CCN(CC1)CCC(=O)C2=CC=C(C=C2)Cl.Cl	6603510
CCN(CC)C(=O)CSC1=NN=C(O1)[C@H](CC2=CC=CC=C2)N.Cl	6603485
CCC1=CC=CC=C1NC(=O)CSC2=NN=C(O2)[C@H](CC3=CNC4=CC=CC=C43)N.Cl	6603344
CCN(CC)CC1=C(C=CC2=C1OC(=O)C(=C2C)CC(=O)OC)O.Cl	6603244
CC(C)C[C@@H](C1=NN=C(O1)S(=O)(=O)CC2=CC=C(C=C2)F)N.Cl	6603233
CC(C)C[C@@H](C1=NN=C(O1)S(=O)(=O)CC2=CC(=CC=C2)F)N.Cl	6603229
CCC1=CC=CC=C1NC(=O)CSC2=NN=C(O2)[C@H](CC3=CC=CC=C3)N.Cl	6603221
C1CN(CCN1CCC(=O)C2=CC=C(C=C2)Br)C3=CC=CC=C3F.Cl	6602834
CC1=C(C(=CC=C1)NC(=O)CSC2=NN=C(O2)[C@H](CC3=CNC4=CC=CC=C43)N)C.Cl	6602829
CN(C)C(=O)CSC1=NN=C(O1)[C@H](CC2=CC=CC=C2)N.Cl	6602827
C1CC(OC1)CNC2=NC(=NC3=CC=CC=C32)NC4=CC(=CC=C4)O.Cl	6602553
C1C/C(=C\C2=CC=CO2)/C(=O)C3=CC=CC=C31	6529487
C1=CC=C(C=C1)C(=O)N/C(=C\C2=CC=C(C=C2)Cl)/C(=O)OCC(=O)C3=CC=C(C=C3)[N+](=O)[O-]	6509469
C1=CC=C2C(=C1)C=CC=C2N/N=C/3\C=C(C4=C(C3=O)N=CC=C4)S(=O)(=O)O	6419843
CC1=C(C(=CC=C1)NC(=O)CSC2=NC(=C(N=N2)C3=CC=CO3)C4=CC=CO4)C	6413218
CCCN1C2=C(C=C(C=C2)C)C3=C1N=C(N=N3)SCCN4CCCCC4	6412283
CCN1C2=C(C=C(C=C2)F)C3=C1N=C(N=N3)SCCN(CC)CC	6407049
C1=CC=C(C(=C1)CSC2=NC(=C(N=N2)C3=CC=CO3)C4=CC=CO4)Cl	6400942
CC1=CC=C(C=C1)NC(=O)CSC2=NC(=C(N=N2)C3=CC=CO3)C4=CC=CO4	6400935
C1C=CC=[N+](C1=S)O.C1=CC(=S)N(C=C1)O.[Zn]	6327770
C1CC(OC1)CNC(=O)C2=C(C3=C(C4=C(/C(=C/C5=CC=CO5)/CC4)N=C3S2)C6=CC=CO6)N	6311834
COC1=CC=CC=C1C2C3=C(C4=CC=CC=C4CC3)N=C5N2C(=O)/C(=C\C6=CC(=CC=C6)OCC(=O)O)/S5	6292691
CC1=C(SC(=N1)N/N=C\C2=CC(=CC=C2)Br)C(=O)C	6289142
C1=COC(=C1)/C=C/2\C(=O)OC(=N2)/C=C/C3=CC=C(C=C3)Cl	6264314
COCCCNC1=C(N=C(O1)/C=C/C2=CC(=C(C(=C2)OC)OC)OC)C#N	6200422
CNC1=C(N=C(O1)/C=C/C2=CC(=C(C(=C2)OC)OC)OC)C#N	6200398
CN(C)CCNC1=C(N=C(O1)/C=C/C2=CC(=CC=C2)OC)C#N	6200344
COC1=CC=CC(=C1)/C=C/C2=NC(=C(O2)N3CCC(CC3)C(=O)N)C#N	6200341
C1=CC=C(C=C1)/C=C/C=C/2\C(=O)OC(=N2)/C=C/C3=CC=CC=C3	6150155
C1=CC=C(C(=C1)C2=CC(=O)C3=C(C=CC(=C3O2)NS(=O)(=O)C4=CC(=CC(=C4O)Cl)Cl)O)Cl	6096218
CC1=CC=C(C=C1)S(=O)(=O)NC(=O)C2=CC=C(O2)C3=CC=C(C4=CC=CC=C43)C	6096196
CCCC1CCC(CC1)C2=N/C(=C\C3=CC(=C(C=C3)OC)OC)/C(=O)O2	6056621
CC1=C(C=C(C=C1)NC(=O)/C=C/C2=CC3=C(C=C2)OCO3)S(=O)(=O)N4CCOCC4	6054974
COC1=CC(=CC(=C1OC)OC)/C=C/2\C(=O)OC(=N2)C3CCCCC3	5953249
C=CCOC(=O)/C(=C\C=C\C1=CC=CC=C1)/NC(=O)C2=CC=CC=C2	5928724
C/C(=N/NC(=S)N)/C1=CC=CC=C1[N+](=O)[O-]	5918866
C1=CC=C(C(=C1)/C=C\2/C(=O)N(C(=S)S2)N/C=C/3\C=CC=CC3=O)OCC(=O)O	5907935
CCOC(=O)/C=C/C(=O)OCC(=O)NC1=CC(=C(C=C1)OC)Cl	5901690
C1=CC(=CC(=C1)Cl)/C=N\NC2=NC=CS2	5894016
CC1CCCN(C1)CC2=C(C=CC3=C2OC(=O)C(=C3C)CC(=O)OC)O	5892724
COC1=CC=C(C=C1)C2=CN=NN2C3=CC=C(C=C3)NC(=O)/C=C/C4=CC(=C(C=C4)OC)OC	5868600
C1=CC=C(C(=C1)C2=CC=C(O2)/C=N\NC3=NN=CN3N)[N+](=O)[O-]	5855786
COC1=C(C=C(C=C1)/C=C/C(=O)NC2=CC=C(C=C2)N3C(=CN=N3)C4=CC=CC=C4)OC	5841200
COC1=CC=C/C(=C\NNC(=O)C2=CC3=C(S2)C=CC(=C3)[N+](=O)[O-])/C1=O	5811720
CC1=NN=C(N1N)N/N=C\C2=CC=C(O2)C3=CC=CC=C3[N+](=O)[O-]	5802924
CNC1=C(N=C(O1)/C=C/C2=CC=CC=C2)C#N	5802219
C1COC(=CO1)C(=O)NC2=CC(=O)/C(=C\3/NC4=CC=CC=C4S3)/C=C2	5800932
COC1=CC2=C(C=C1)C(=O)/C(=C\C3=CC=CO3)/CC2	5781332
CN(C)C1=CC=C(C=C1)C2=N/C(=C/3\C=CC=CC3=O)/ON2	5771469
C1=CC=C(C=C1)C2=N/C(=C\C=C\C3=CC=CC=C3[N+](=O)[O-])/C(=O)O2	5754840
CN1CCN(CC1)C2=C(N=C(O2)/C=C/C3=CC(=CC=C3)OC)C#N	5742241
CN(C)C1=C(N=C(O1)/C=C/C2=CC=CC=C2OC)C#N	5742152
C=CCNC1=C(N=C(O1)/C=C/C2=CC=CC=C2)C#N	5740390
CC1=C(C(=O)OC2=C(C(=C(C=C12)Cl)O)CN(C)C)C	5739885
CCOC1=CC(=C(C=C1)NC(=O)/C=C/C2=CC=C(C=C2)OC)[N+](=O)[O-]	5736871
C1=CC=C(C=C1)COC(=O)CNC(=O)/C(=C\C2=CC=C(C=C2)F)/NC(=O)C3=CC=CC=C3	5730275
C1=CC2=C3C(=C1)/C(=N\NC(=O)C4=CC=C(C=C4)Cl)/C(=O)C3=CC=C2	5690151
CCCCC1=CC(=O)OC2=C(C(=C(C=C12)Cl)O)CN3CCCC3	5622697
CCCCC1=CC(=O)OC2=C(C(=C(C=C12)Cl)O)CN(CC)CC	5541651
CC(C)CC(=O)O/N=C\1/C2=CC=CC=C2N(C1=O)C3=CC=CC=C3	5525115
C1OC2=C(O1)C=C(C=C2)CN/C=C\3/C(=O)NC(=O)N(C3=O)CCC4=CC=C(C=C4)F	5516744
CC1=CC=C(C=C1)C(=O)N/C(=C\C2=CC(=CC=C2)[N+](=O)[O-])/C(=O)OCN3C(=O)C4=CC=CC=C4C3=O	5504787
C1=CC(=O)C=CC1=NNC2=C(NN(C2=O)C(=S)N)C3=CC=C(C=C3)[N+](=O)[O-]	5494763
CCOC1=CC2=C(C=C1)N(/C(=C/C=C/3\C=C(C4=C(C3=O)[NH+]=CC=C4)C)/C=C2)C	5464763
C1=CC=C(C=C1)COCC#CCNC(=O)C2=CC=CC=C2	5461831
CC1(OCC(O1)CSC2=C(C(=O)C3=C(C2=O)C=CC=N3)SCC4COC(O4)(C)C)C	5461523
CC1=C(C(=O)OC2=C(C(=C(C=C12)Cl)O)CN(C)C)CC3=CC=CC=C3	5429720
CN(C)CC1=C(C=CC2=C1OC(=O)C3=C2CCCCC3)O	5422067
C1=CC(=C(C(=C1)Cl)Cl)C2=CC=C(O2)/C=N\NC(=S)N	5414982
CC(C)OC1=C(C=C(C=C1)Br)/C=N\NC(=S)N	5411864
C/C(=N/NC(=S)N)/C1=CC(=C(C(=C1)OC)OC)OC	5411492
CN1C2=CC=CC=C2/C(=N\OC(=O)C3=CC=CC=C3)/C1=O	5408950
CC1=CC=CC(=C1)C(=O)O/N=C\2/C3=CC=CC=C3N(C2=O)C	5406656
C1=C(C(=CC2=NC(=O)C(=C21)NNC(=S)N)F)F	5400105
CC1=CC(=O)OC2=C1C=CC(=C2CN(CC(C)C)CC(C)C)O	5398457
C1=CC=C(C=C1)COC2=CC=CC=C2/C=N\NC(=S)N	5394508
CC1=CC(=O)OC2=C1C=CC(=C2CN(C)CC3=CC=CC=C3)O	5391089
C/C(=N\NC(=S)N)/C1=CC=C(S1)Cl	5390849
C1=CC=C2C(=C1)C=C3C=CC=CC3=C2/C=N\NC(=S)N	5390233
C1CC(CCC1CNC(=O)CC2=CC(=O)OC3=C2C=CC(=C3)O)C(=O)O	5390001
CCC1=CC(=O)OC2=C(C(=C(C=C12)Cl)O)CN3CCCC3	5389639
CCCCC1=CC(=O)OC2=C1C=CC(=C2CN3CCCC3)O	5389637
CCC1=C(C2=CC(=C(C(=C2OC1=O)CN3CCCCC3)O)Cl)C	5389605
CCCC1=CC(=O)OC2=C(C(=C(C=C12)Cl)O)CN3CCCC3	5389511
CCCC1=CC(=O)OC2=C(C(=C(C=C12)Cl)O)CN3CCN(CC3)C	5389495
CCCC1=CC(=O)OC2=C1C=CC(=C2CN3CCCC3)O	5389391
C1CCC2=C(C1)C3=CC(=C(C(=C3OC2=O)CN4CCOCC4)O)Cl	5389292
C1CC2=C(C1)C(=O)OC3=C(C(=C(C=C23)Cl)O)CN4CCOCC4	5389288
C1CCC2=C(C1)C3=C(C(=C(C=C3)O)CN4CCOCC4)OC2=O	5381219
CC1=CC=C(C=C1)S(=O)(=O)OC2=CC=C(C=C2)N=NC3=C(C=C(C=C3)C4=CC(=C(C=C4)N/N=C/5\C(=O)C=CC6=CC(=CC(=C65)S(=O)(=O)[O-])S(=O)(=O)[O-])C)C.[Na+].[Na+]	5360191
C/C(=C\C=C1C=CC(=O)C=C1)/NO	5355827
CC1=C2C(=C3C=CC(=O)C=C3N2)CCN1	5353656
C1=C(N=C(S1)N=C(N)N)CSCC/C(=N\S(=O)(=O)N)/N	5353622
C1=CC(=O)OC2=CC(=C(C=C21)OC3C(C(C(C(O3)CO)O)O)O)O	5351506
C1=CC=C(C=C1)OCCOC2=C(C=C(C=C2)[N+](=O)[O-])/C=N/NC(=S)N	5349801
C1=CC=C(C(=C1)/C=N/NC(=S)N)OCCSC2=CC=C(C=C2)Cl	5349730
COC1=C(C(=CC(=C1)/C=N/NC(=S)N)Br)OCC2=CC=CC=C2F	5349697
CN1C2=CC=CC=C2/C(=N/OC(=O)C3=CC=CC4=CC=CC=C43)/C1=O	5347385
CC1=CC(=C(N1C2=CC=C(C=C2)Cl)C)/C=N/NC(=S)N	5346075
C1=CC=C2C=C(C=CC2=C1)C(=O)/C=C\NC3=CC=C(C=C3)S(=O)(=O)N	5345509
C1=CC=C(C=C1)CC(C(=O)O)N2C(=O)/C(=C/C3=CC=CC4=CC=CC=C43)/SC2=S	5344088
C1=C(OC(=C1)C2=CC(=CC(=C2)Cl)Cl)/C=N/NC(=S)N	5343248
C1=CC(=C(C=C1C2=CC=C(O2)/C=N/NC(=S)N)Cl)Cl	5342491
C1=CC=C2C(=C1)/C(=C/NNC(=S)N)/C=N2	5337570
CCCCC1=CC=C(C=C1)N/N=C(\C(=O)C)/C(=O)NC2=C(C=C(C=C2)NC(=O)C)OC	5333873
C1=CC(=CC(=C1)[N+](=O)[O-])C2=CC=C(O2)/C=N/NC(=S)N	5333106
C/C(=N\NC(=S)N)/CC(=O)NC1=C(C=C(C=C1)Cl)Cl	5332731
C1=CC=C2C=C(C=CC2=C1)/C=N/NC(=S)N	5331443
CC(C)CN(CC1=C(C=CC2=C1OC(=O)C3=C2CCC3)O)CC(C)C	5322221
C1=CC2=NC(=CN2C=C1)CCNS(=O)(=O)C3=CC(=C(C=C3)F)C(F)(F)F	5310551
CN1C2=CC=CC=C2C3=C(C1=O)C=C(N3C)C(=O)NCCN4CCC5=CC=CC=C5C4	5309909
CN1C2=CC=CC=C2C3=C(C1=O)C=C(N3C)C(=O)NCCN(C)CC4=CC=CC=C4	5308999
CN1C2=CC=CC=C2C3=C(C1=O)C=C(N3C)C(=O)NCCN(C)C	5308466
CN1C2=CC=CC=C2C3=C(C1=O)C=C(N3C)C(=O)NCCN4CCCCCC4	5308405
C1CN(CCC1C(=O)NCCCN2CCC3=CC=CC=C3C2)C4=NN=C(S4)N5C=CC=C5	5308248
CCCN(CCC)CCNC(=O)C1=CC2=C(N1C)C3=CC=CC=C3N(C2=O)C	5307613
CN1C2=C(C=C(C=C2)S(=O)(=O)NC(CC3=CC=CC=C3)C(=O)NCC4=CC=CO4)C(=O)N(C1=O)C	5307181
C1=CC=C2C(=C1)NC(=N2)CCNC(=O)COC3=CC=C(C=C3)F	5297033
C1=CC2=NC(=O)C(=C2C=C1F)NNC(=S)N	5295055
C1=CC=C(C=C1)NC(=O)CSC2=NC(=C(N=N2)C3=CC=CO3)C4=CC=CO4	5293426
C(CNC(=S)[S-])NC(=S)[S-].[Zn+2]	5284484
CCCCC[C@@H](/C=C/[C@H]1[C@@H](C[C@@H]([C@@H]1C/C=C\CCCC(=O)OC)O)O)O	5283102
CC(=CCOC1=CC=C(C=C1)/C=C/C(=O)C2=C(C=C(C=C2)OCC=C(C)C)OCC(=O)O)C	5282219
C(CCC(=O)O)C/C=C\C[C@H](/C=C/C=C/C=C\[C@H](CCCC(=O)O)O)O	5280877
COC1=C(C=C2C(=C1)C=CC(=O)O2)O	5280460
COC1=CC=C(C=C1)C(=O)NCC(=O)OCC(=O)C2=CC3=C(C=C2)OCCO3	5237384
C1COC2=C(O1)C=CC(=C2)NC(=O)COC(=O)CNC(=O)C3=CC=C(C=C3)Cl	5222878
C1=CC(=C(C=C1NC(=O)NNC(=S)N)Cl)Cl	5215431
C1CC2=CC=CC=C2N(C1)C(=O)COC(=O)CNC(=O)C3=CC=CC=C3F	5203969
CC1=C(C=C(C=C1)C(=O)NCC(=O)OCC(=O)C2=CC3=C(C=C2)OCCO3)C	5168793
COC1=CC2=C(C=C1)N=C(N2)SCC(=O)NC3CCCC4=CC=CC=C34	5094462
CC1=CC=CC(=C1)C(=O)NCC(=O)OCC(=O)N2CC3(CC2CC(C3)(C)C)C	5080646
CCCCNC(=O)C1=CC2=C(C=C1)N=C(C(=N2)C3=CC=CO3)C4=CC=CO4	5076890
C1=CC=C(C=C1)CCNC(=O)C2=CC3=C(C=C2)N=C(C(=N3)C4=CC=CO4)C5=CC=CO5	5076888
CC1=CC=C(C=C1)N2CCN(CC2)C3=NC(=O)C(S3)CC4=CC=CC=C4	5069751
CC1=CC=C(C=C1)C(=O)NCC(=O)OCC(=O)NC2=CC(=C(C=C2C)[N+](=O)[O-])OC	5036605
C1=CC=C(C=C1)C(C(=O)NC2=C(C=CC(=C2)C(F)(F)F)Cl)OC(=O)CNC(=O)C3=CC=CC=C3F	5036272
CCOC1=CC=C(C=C1)C2=NN=C(O2)SCC(=O)NC3=C(C=C(C=C3)C)Cl	5023519
CC1=C(C=C(C=C1)C(=O)NCC(=O)OC(C)C(=O)NCCC2=CCCCC2)C	4983606
COC1=CC=C(C=C1)C2CC(=O)N3CN(CSC3=C2C#N)C4CCCCC4	4971465
COC1=CC=C(C=C1)C2=NN(C(C2)C3=CC=CO3)C4=NC(=C(S4)CC(=O)O)C5=CC=CC=C5	4884442
CC1=CC2=C(C=C1)N=C(N2)SC(C)C(=O)NC3CCCC4=CC=CC=C34	4883286
COC1=CC(=CC(=C1OC)OC)C(=O)COC(=O)CNC(=O)C2CCCCC2	4877048
CC1=CC(=CC=C1)NC2=NN=C(S2)SCC(=O)NC3=C(N=CC=C3)Cl	4851382
CC1=CC(=C(C=C1)NS(=O)(=O)C2=C(C=CC(=C2)[N+](=O)[O-])NNC(=S)NC3=CC(=CC=C3)Cl)C	4831088
C1=CC=C(C=C1)NS(=O)(=O)C2=CC(=C(C=C2)N3C4=CC=CC=C4N=N3)[N+](=O)[O-]	4781080
CC1=CC=C(C=C1)CN2C3=CC=CC=C3N=C2CCNC(=O)C4=CC(=CC=C4)C	4755006
CC1=CC=CC(=C1)C(=O)NCCC2=NC3=CC=CC=C3N2CCC(C)C	4754981
C1=CC=C(C=C1)C(=O)NCC(=O)OCC2=NC3=CC=CC=C3S2	4685252
CC1=CC=C(C=C1)C(=O)NCC(=O)OCC(=O)NC2=C(C=C(C(=C2)C)C)[N+](=O)[O-]	4681873
CC1=CC(=C(C=C1)OC)NC(=O)C(C2=CC=CC=C2)OC(=O)CNC(=O)C3=CC(=CC(=C3)C)C	4660908
C1COC2=C(O1)C=CC(=C2)NC(=O)COC(=O)CNC(=O)C3=CC=CC=C3F	4655416
CC1=CC2=C(C=C1)N(C(=NC(=O)C3=CC=C(S3)Cl)S2)CC(=O)OC	4646491
CSCCC(C(=O)OCC(=O)C12CC3CC(C1)CC(C3)C2)NC(=O)C4=C(C=C(C=C4)[N+](=O)[O-])Cl	4641038
CC1=CC(=C(C=C1)OC)NC(=O)C(C2=CC=CC=C2)OC(=O)CNC(=O)C3=CC=C(C=C3)Br	4603737
CC1CCCC(C1C)NC(=O)CC2=CC=C(C=C2)Br	4602436
CCC(C)C(C(=O)OC1=CC2=C(C=C1)C(=O)C(=C(O2)C)C3=CC=C(C=C3)[N+](=O)[O-])NC(=O)OC(C)(C)C	4602364
CC(C(=O)NC1=CC=C(C=C1)NC(=O)C)OC(=O)CNC(=O)C2=C(C3=CC=CC=C3S2)Cl	4578894
CC1=CC=CC(=C1)C(=O)N=C2C(=CC3=C(N2CC4=CC=CO4)N=C5C(=CC=CN5C3=O)C)C#N	4522020
CC1(CC2CC(C1)(CN2C(=O)COC(=O)CNC(=O)C3=CC(=C(C=C3)Cl)Cl)C)C	4441353
C1=CC=C(C=C1)C(C(=O)NC2=C(C=CC(=C2)C(F)(F)F)Cl)OC(=O)CNC(=O)C3=CC=CC=C3	4438641
CC1=C(C=CC(=C1)C(=O)NCC(=O)OC(C2=CC=CC=C2)C(=O)NC3=C(C=CC(=C3)C(F)(F)F)Cl)[N+](=O)[O-]	4437145
CCN(CCO)C1=NC(=NC2=C1SC3=NC(=C4CCCC4=C23)C5=CC=CO5)SC	4435646
C1=CC=C(C=C1)C(C(=O)C2=CC=CC=C2)OC(=O)CNC(=O)C3=CC=CC=C3	4413995
CCOC1=CC2=C(C=C1)N=C(N=C2C)NC3=NC(C=C(N3)C)(C)C	4378002
COC1=CC2=C(C=C1)NC(=O)C(=N2)NC(=S)N	4374749
C1CN(CCN1C2=NC=CC=N2)C(=O)C3=CC4=C(C=C3)N=C(C(=N4)C5=CC=CO5)C6=CC=CO6	4348097
CSCCC(C(=O)OCC(=O)NC1=C(C=CC(=C1)Cl)C#N)NC(=O)C2=CC=C(C=C2)Cl	4332475
C1COC2=C(O1)C=CC(=C2)C(=O)COC(=O)CNC(=O)C3=CC=C(C=C3)Cl	4313265
CC1=CC=C(C=C1)C(=O)NCC(=O)OCC(=O)NC2=CC=CC=C2[N+](=O)[O-]	4307766
CCN(C1CCS(=O)(=O)C1)C(=O)COC(=O)CNC(=O)C2=CC(=C(C=C2)C)C	4266952
C1C(C(OC2=CC(=CC(=C21)O)O)C3=CC(=O)C(=C4C(=C3)C(=CC(=C4O)O)C5C(CC6=C(C=C(C=C6O5)O)O)O)O)O	4263901
C1CCN(CC1)S(=O)(=O)C2=CC3=C(C=C2)SC(=C3N)C(=O)NCCC4=CCCCC4	4253421
CC(=O)NC1=NN(C(S1)(C)C2=CC=C(S2)Cl)C(=O)C	4252653
COC1=CC=CC(=C1OC)C2CC(=NN2C(=O)CSC3=NC4=CC=CC=C4O3)C5=CC=CS5	4249681
CCOC(=O)C1=C(SC(=C1C)C(=O)OCC)NC(=O)COC(=O)CNC(=O)C2CCCCC2	4204052
COC1=CC=C(C=C1)C2CC(=NN2C(=O)COC(=O)CNC(=O)C3=CC=CC=C3)C4=CC=CC=C4	4070524
C1=CC=[N+](C=C1)NC(=NC2=CC=C(C=C2)Cl)[S-]	4067720
COC1=CC=CC(=C1OC)C2CC(=NN2C(=O)CSC3=NC(=O)C4=CNN(C4=N3)C5=CC=C(C=C5)F)C6=CC=CS6	4057832
CCOC(=O)CC1C(=O)NCCN1C(=O)C2=CC3=C(S2)N=C4C=CC=CN4C3=O	4047539
CC1=CC2=C(C=C1)NC(=O)C(O2)(C(F)(F)F)OC(=O)C(=C)C	4030924
CC1CCC(CC1)C(=O)NC(C(C)C)C(=O)OCC(=O)C2=CC=CC=C2	4026339
C1CCN(CC1)C(=O)COC(=O)CNC(=O)C2=CC(=CC=C2)F	4014577
CC1=CC(=C(C=C1NC(=O)COC(=O)CNC(=O)C2=CC(=CC=C2)OC)OC)[N+](=O)[O-]	4002335
CC1=CC(=C(C=C1)NC(=O)COC(=O)C(CC(C)C)N2C(=O)C3CC=CCC3C2=O)C	3988727
CC(C)CC(C(=O)OCC(=O)NC1=C(C=CC(=C1)Cl)OC)N2C(=O)C3CC=CCC3C2=O	3976161
CNC1=C(N=C(O1)C2=CC=C(C=C2)Cl)P(=O)(C3=CC=CC=C3)C4=CC=CC=C4	3962842
CC(C)CN1C(=CSC1=NC2=CN=CC=C2)C3=CC=CO3	3958003
CCOC1=CC=C(C=C1)C2=NN=C(O2)SCC(=O)NC3=C(C=CC(=C3)C)OC	3955100
C1COC2=C(O1)C=CC(=C2)C(=O)COC(=O)CNC(=O)C3=C(C=C(C=C3)Cl)Cl	3942056
CC1=CC=C(C=C1)C(=O)NCC(=O)OCC(=O)NC2=C(C=C(C=N2)C(F)(F)F)Cl	3931605
CCCCOC1=CC=C(C=C1)C(=O)NCC(=O)OC2CCOC2=O	3916671
CC(C(=O)NC(=O)NC1CCCCC1)OC(=O)CNC(=O)C2=CC=CC=C2OC	3873263
C1=C2C(=C3C=C(C(=O)C(=C3OC2=C(C(=C1I)[O-])I)I)I)C4=C(C(=C(C(=C4Cl)Cl)Cl)Cl)C(=O)[O-]	3856851
C1=CC=C2C(=C1)C(=CC(=C2N)N=NC3=CC=C(C=C3)C4=CC=C(C=C4)N=NC5=C(C6=CC=CC=C6C(=C5)S(=O)(=O)[O-])N)S(=O)(=O)[O-]	3834960
CN(CCO)C1=NC(=NC2=C1SC3=NC(=C4CCCC4=C23)C5=CC=CO5)SC	3786360
C1CCC2=C(C1)C(=C(S2)NC(=O)C(F)(F)F)C(=O)NC3=CC(=CC=C3)Cl	3785629
C1=CC=C(C=C1)CC(C(=O)OC2=CC3=C(C=C2)C(=CC(=O)O3)C(F)(F)F)NC(=O)OCC4=CC=CC=C4	3768880
CCC(C)C(C(=O)OC1=CC2=C(C=C1)C(=O)C(=CO2)C3=CC=C(C=C3)[N+](=O)[O-])NC(=O)OC(C)(C)C	3758489
CC1(CC2=C(C(=NC(=C2CS1)C3=CC=CO3)N4CCN(CC4)C(=O)C5=CC=CC=C5Cl)C#N)C	3699645
CC1=C(C(=O)C2=C(O1)C=C(C=C2)OC(=O)C(C(C)C)NC(=O)OC(C)(C)C)C3=CC=C(C=C3)[N+](=O)[O-]	3695159
CC(C(=O)NC1=NC(=CS1)C2=CC=CC=C2)OC(=O)CNC(=O)C3=CC=CC=C3F	3672384
CC1=C(C=C(C=C1)Cl)NC(=O)COC(=O)C(CCSC)NC(=O)C2=CC=C(C=C2)Cl	3671251
C1=CC(=CC=C1C2=NC3=C(S2)C=C(C=C3)C(=O)O)N	3665766
CCCCCN1C2=CC=CC=C2N=C1CCNC(=O)C3=CC=C(C=C3)F	3632078
CC1=CC(=C(C=C1NC(=O)COC(=O)CNC(=O)C2=CC=C(C=C2)Cl)OC)[N+](=O)[O-]	3618235
CC1=CC(=CC=C1)NC(=O)COC(=O)CNC(=O)C2CCCCC2	3606824
C1=CC=C2C(=C1)N=NN(S2(=O)=O)CC3=CC(=C(C=C3)Cl)Cl	3603820
CC(C(=O)NC1=CC=C(C=C1)S(=O)(=O)NC2=NC3=CC=CC=C3N=C2)OC4=C(C=C(C=C4)Cl)Cl	3601285
CC1=CC2=C(C=C1)NC(=O)C(=N2)NC(=S)N	3600895
C1=CC=C2C(=C1)NC(=O)C(=N2)NC(=S)N	3600891
COP(=O)(C1=C(OC(=N1)C2=CC=CC3=CC=CC=C32)NCCC4=CC=CC=C4)OC	3591227
CC1=C(C=CC(=C1)Cl)OC(C)C(=O)NC2=CC=C(C=C2)S(=O)(=O)NC3=NC4=CC=CC=C4N=C3	3590295
C1C(C(OC2=CC(=CC(=C21)O)O)C3=CC(=O)C(=C4C(=C3)C(=CC(=C4O)O)C5C(CC6=C(C=C(C=C6O5)O)O)OC(=O)C7=CC(=C(C(=C7)O)O)O)O)OC(=O)C8=CC(=C(C(=C8)O)O)O	3589471
CC(C)CC(C(=O)OCC(=O)NC1=CC(=CC=C1)Cl)N2C(=O)C3CC=CCC3C2=O	3576709
CC1=CC2=C(C=C1)N3CCN(C4C3=C(C2=O)CC4)C(=O)CCl	3557499
CC(C)CC(C(=O)OCC(=O)NC1=CC(=C(C=C1)OC)Cl)N2C(=O)C3CC=CCC3C2=O	3556842
CC1=C(C=C(C=C1)NC(=O)COC(=O)C(CCSC)NC(=O)C2=CC=CC=C2)Cl	3552366
CC1=C(SC(=C1C(=O)OC)NC(=O)COC(=O)CNC(=O)C2CCCCC2)C	3506882
CC1=C(C=C(C=C1)C(=O)NCC(=O)OCC(=O)NC2CCS(=O)(=O)C2)C	3503929
CCN1C(=O)C(=C(C(=N1)[N+](=O)[O-])C(C#N)C2=NC3=C(S2)C=CC(=C3)C(F)(F)F)Cl	3500086
CCCCNC(=O)C1=CC2=C(N=C3C(=CC=CN3C2=O)C)N(C1=N)CC4=CN=CC=C4	3468808
CC1=CC=CC=C1C(=O)NC(CC(C)C)C(=O)OCC2=CC(=O)N3C=C(C=CC3=N2)Br	3410901
CC1=C(C=C(C=C1)S(=O)(=O)N2CCCCC2)NC(=O)COC(=O)CNC(=O)C3=CC(=CC(=C3)Cl)[N+](=O)[O-]	3404196
C1=CC=C2C(=C1)N=NN2C3=C(C=C(C=C3)S(=O)(=O)NC4=CC=CC(=C4)C(F)(F)F)[N+](=O)[O-]	3400335
CC1=CC(=NC2=NC(=NN12)CC(=O)NCC3=CC=CC=C3Cl)C	3390597
CC1=CC(=C(C=C1)NC(=O)COC(=O)CNC(=O)C2=CC3=CC=CC=C3C=C2)[N+](=O)[O-]	3374374
C1=CC=C(C=C1)C2=NC(=NC(=C2)C#N)OC3=CC=C(C=C3)C#N	3357498
CCCN1C2=CC=CC=C2N=C1SCC(=O)N3CC(=O)NC4=CC=CC=C43	3331758
CC1CCC(CC1)C(=O)NC(C(C)C)C(=O)OCC(=O)C2=CC=C(C=C2)Br	3277471
COC1=CC=C(C=C1)C(=O)C(C2=CC=CC=C2)OC(=O)CNC(=O)C3=CC=CO3	3250046
CC1=CC=C(C=C1)C2=C3C(=CN2N4C=NN=C4)N(C(=O)N(C3=O)C)C	3245142
CC1=NC2=C(S1)C=CC3=C2SC(=N3)NC(=O)C4=CC5=C(C=C4)OCCO5	3244649
CN1C(=CC2=C1N=C3C=CC=CN3C2=O)C(=O)N4CCN(CC4)C(=O)C5=CC=CO5	3243905
C1=CN(N=C1)C(=O)C2=CC=C(O2)COC3=CC=C(C=C3)F	3243758
COC1=CC2=NC3=C(C=C2C=C1)C=C(O3)C(=O)NCC4=CC=CC=N4	3243599
CC(C)C(C(=O)NCCN1CCN(CC1)C2=CC=CC=C2)NS(=O)(=O)C3=CC=CS3	3243494
C1=CC=C2C(=C1)C(=O)N(C2=O)COC(=O)CNC(=O)C3=CC=CO3	3243168
CC(=O)OC1(C(=O)NC2=CC=CC=C2O1)C(F)(F)F	3243025
C1=CC(=C(C=C1Cl)F)NC(=O)C2=CC=C(O2)COC3=C(C(=C(C(=C3F)F)F)F)F	3242441
COC1=CC2=NC3=C(C=C2C=C1)C=C(O3)C(=O)NCCCN4CCOCC4	3242433
COC1=CC2=NC3=C(C=C2C=C1)C=C(O3)C(=O)N4CCN(CC4)CC5=CC6=C(C=C5)OCO6	3242345
CN1C(=CC2=C1C3=CC=CC=C3NC2=O)C(=O)NCCN4CCC5=CC=CC=C5C4	3241982
CN1C(=CC2=C1N=C3C=CC=CN3C2=O)C(=O)NCCCN4C=CN=C4	3241215
COC1=CC=CC=C1N2CCN(CC2)C(=O)C3=CC4=C(C=C3)N=C(C(=N4)C5=CC=CO5)C6=CC=CO6	3240449
C1CN(CCN1C2=CC=CC=C2)C(=O)C3=CC(=CC=C3)N4C(=O)C5CC=CCC5C4=O	3240146
C1=CC=NC(=C1)CNC(=O)C2=CC3=C(C=C2)N=C(C(=N3)C4=CC=CO4)C5=CC=CO5	3239711
C1CC2=C(C(C3=C(N2)NC(=S)NC3=O)C4=CC=C(C=C4)Br)C(=O)C1	3238807
COC1=C(C=C(C=C1)CCNC(=O)C2=CC3=C(C=C2)N=C(C(=N3)C4=CC=CO4)C5=CC=CO5)OC	3238500
CCSC1=NN=C(S1)NC(=O)CSC2=NC3=C(C(=O)N2C4=CC=CC=C4OC)SCC3	3238428
CCOC(=O)C1=CC2=C(N=C3C=CC=CN3C2=O)N(C1=NC(=O)C)CC4CCCO4	3238329
C1CCC2=C(C1)C3=C(S2)N=C4C=CC(=CN4C3=O)C(=O)NCC5=CC=CO5	3237626
C1CN(CCC12OCCO2)C(=O)C3=CC4=C(C=C3)N=C(C(=N4)C5=CC=CO5)C6=CC=CO6	3236963
C1C(=O)N(C(S1)C2=CN(N=C2C3=CC4=CC=CC=C4OC3=O)C5=CC=CC=C5)CC6=CC=CO6	3236880
CCCN(CCC)CCCNC(=O)C1=CC2=C(O1)N=C3C=C(C=CC3=C2)OC	3236862
CN1C2=CN(C(=C2C(=O)N(C1=O)C)C3=CC=CC=C3)N4C=NN=C4	3236798
C1CCC(C1)NC(=O)C2=CC3=C(C=C2)N=C(C(=N3)C4=CC=CO4)C5=CC=CO5	3236343
CN(C)C1=NC=NC(=C1)C2=CC(=CC=C2)NS(=O)(=O)C	3234896
CN1CCN(CC1)C2=NC=C3C(=N2)N(C(=O)C(=N3)C4=CC=CC=C4)C5CC5	3234872
CN1CCN(CC1)C2=NC=C3C(=N2)N(C(=O)C(=N3)C4=CC=CC=C4)C5=CC=CC=C5	3234749
CN1CCN(CC1)C2=NC=C3C(=N2)N(C(=O)C(=N3)C4=CC=CC(=C4)C#N)C	3233383
CCNC1=NC=C2C(=N1)N(C(=O)C(=N2)C)C[C@H]3CCCO3	3233024
CC1=CC2=C(C=C1)N(C3=C2N=NC(=N3)SCC(=O)N4CCN(CC4)C5=CC=C(C=C5)F)CC(=O)O	3227817
C1CCC(CC1)NC(=S)N(CCC2=NC3=CC=CC=C3N2)C4CCCC4	3224008
CC1=CC2=C(C=C1)N=C(N2)C3CCCN(C3)C(=S)NC4=CC=CC(=C4C)C	3223980
CC1=C(C=C2C(=C1)C=C(C(=N2)NCCNC(=S)NCCCN3CCOCC3)C#N)C	3221628
COCCNC(=S)NCCCNC1=NC2=CC3=C(C=C2C=C1C#N)OCO3	3221569
CC1CC2=CC=CC=C2N1C(=O)CSC3=NN=C(S3)NC(=O)C(C)C	3220444
CCC(=O)NC1=NN=C(S1)SCC(=O)N2C(CC3=CC=CC=C32)C	3220431
CC1=CN2C(=NC3=NC(=C(C=C3C2=O)C(=O)NCC=C)NCC4CCCO4)C=C1	3162237
COC1=CC=CC(=C1)C2CC(=O)N3CN(CSC3=C2C#N)C4CCCCC4	3160875
CC1=CC=C(C=C1)OCCN2C3=CC=CC=C3N=C2CCNC(=O)C4CCCCC4	3159995
CC1=CC=CC=C1OCCN2C3=CC=CC=C3N=C2CCNC(=O)C4CCCCC4	3159993
C1=COC(=C1)C2=NC3=C(C=C(C=C3)C(=O)NCCO)N=C2C4=CC=CO4	3157644
C1=CC=C(C=C1)C(C2=CC=CC=C2)C(=O)NCC(=O)OCC(=O)C3=CC=CS3	3154680
CCOC1=CC2=C(C=C1)N=C(N=C2C)NC3=NC(CC(=O)N3)C4=CC=C(C=C4)OC	3147411
CC(C)CC(C(=O)NC(CC1=CC=CC=C1)C(=O)OC)NC(=O)OC(C)(C)C	3144747
CC1(C(C1C(=O)NC2=CC=C(C=C2)[N+](=O)[O-])C=C(Cl)Cl)C	3106340
CC1=CC(=CC=C1)NC(=S)NC(C(Cl)(Cl)Cl)NC(=O)C2=CC=CO2	3094957
CC1=CC=C(C=C1)NC(=S)NC(C(Cl)(Cl)Cl)NC(=O)C2=CC=CO2	3094956
CSC1=NC(=C(N=N1)C2=CC=CO2)C3=CC=CO3	3053058
CC(=CCC1=CC=CC2=C1NC=C2C3=C(C(=O)C(=C(C3=O)O)C4=C(NC5=CC=CC=C54)C(C)(C)C=C)O)C	3013166
CC1=CC(=NO1)NC(=O)COC(=O)C(CC2=CC=CC=C2)NC(=O)C3=CC=CO3	3000182
C1CC2=C(C(C3=C(N2)NC(=O)NC3=O)C4=CN(N=C4C5=CC=CS5)C6=CC=CC=C6)C(=O)C1	3000036
CCOC1=CC=CC=C1C(=O)NCC(=O)OCC(=O)NCCC2=CC=C(C=C2)S(=O)(=O)N	2999280
C1=CC=C2C(=C1)NC(=N2)NC3=CC=CC=N3	2999234
C1COCCN1P(=N)(C23CC4CC(C2)CC(C4)C3)N5CCOCC5	2999177
CC(C)C(C(=O)NCC(C1=CC=CO1)N2CCCCC2)NC(=O)C3=CC=CO3	2998924
C1C(=O)N(C(S1)C2=NN(C=C2C3=CC4=CC=CC=C4OC3=O)C5=CC=CC=C5)CC6=CC=CO6	2998250
C1=CC=C(C=C1)C(C(=O)C2=CC=CC=C2)OC(=O)CNC(=O)C3=CC=CO3	2997975
CC(C)(C)NC(=O)NC(=O)COC(=O)CNC(=O)C1=CC(=CC=C1)F	2997708
CCOC1=CC=CC=C1C(=O)NCC(=O)OCC(=O)C2=CC3=C(C=C2)OCCO3	2997590
CN1C2=C(C=C(C=C2)F)C3=C1N=C(N=N3)SCCN4CCCCC4	2988303
CCN1C2=C(C=C(C=C2)F)C3=C1N=C(N=N3)SCCN4CCCCC4	2987903
CCCN1C2=C(C=C(C=C2)F)C3=C1N=C(N=N3)SCCN(CC)CC	2986582
CCN(CC)CCSC1=NC2=C(C3=C(N2C)C=CC(=C3)F)N=N1	2985356
CCCCN1C2=CC=CC=C2N=C1CCNC(=O)C3=CC=C(C=C3)F	2975640
CCCCCN1C2=CC=CC=C2N=C1CCNC(=O)C3=CC(=CC=C3)C	2974013
C1=CC=C2C(=C1)C(=NC(=N2)NC3=CC=C(C=C3)Cl)N.Cl	2953146
COC1=CC=CC(=C1)NC2=NC3=CC=CC=C3C(=N2)NCC4CCCO4.Cl	2951909
CCC1=CC2=C(C=C1)N=C(S2)N3C(C(=C(C3=O)O)C(=O)C4=CC=CO4)C5=CC=CS5	2950564
CC1=CC=CC=C1NC(=O)CSC2=NC(=C(N=N2)C3=CC=CO3)C4=CC=CO4	2941133
C1=CC=C(C=C1)CSC2=NC(=C(N=N2)C3=CC=CO3)C4=CC=CO4	2940938
CC1=CC=CN2C1=NC3=C(C2=O)C=C(C(=N)N3CC=C)C(=O)NCCCOC	2929050
CC1=CC=C(C=C1)C(=O)C(C2=CC=CC=C2)OC(=O)CNC(=O)C3=CC=C(C=C3)Cl	2926382
CCOC(=O)C1CCN(CC1)C(=O)NC2=CC3=C(C=C2)N=C(C(=N3)C4=CC=CO4)C5=CC=CO5	2925160
CCC(C(=O)NC1=NC(=C(S1)C(=O)OCC)C)OC(=O)C(CC(C)C)NC(=O)C2=CC=CC=C2	2915100
C1COCCN1C2=NC(=NC3=CC=CC=C32)NC4=CC=CC=C4.Cl	2908734
C1CC(N(C1)CCC(=O)C2=CC3=C(C=C2)OCCO3)CC4=CC=CC=C4.Cl	2893298
C1=CC=C2C(=C1)C=C(C(=O)O2)C(=O)NC3=CC=CC(=C3)C4=CN5C=CC=CC5=N4	2877674
C1C(=O)N(C(S1)C2=CN(N=C2C3=CC4=CC=CC=C4OC3=O)C5=CC=CC=C5)CC6=CC=CC=C6	2874806
CC1=C(SC(=N1)N)C2=CSC(=N2)NC3=CC=CC=C3	2866410
CC(C(=O)OC1=C(C=C2C(=CC(=O)OC2=C1)C3=CC=CC=C3)Cl)NC(=O)OCC4=CC=CC=C4	2856094
CN(C)CCCNS(=O)(=O)C1=CC=C(C=C1)N2CCC(=N2)C3=CC=C(C=C3)Cl	2837694
C1=CC=C(C=C1)C(C2=C(SC3=CC=CC=C3C2=O)O)C4=C(SC5=CC=CC=C5C4=O)O	2830804
CC1=CC=CC(=C1)C(=O)NC(C(Cl)(Cl)Cl)NC(=S)NC2=CC=C(C=C2)S(=O)(=O)N	2830014
CC1=CC=CC=C1C(=O)NC(C(Cl)(Cl)Cl)NC(=S)NC2=CC=C(C=C2)S(=O)(=O)N	2829993
COC1=CC=C(C=C1)C(=O)NCCC2=NC3=CC=CC=C3N2	2787162
COC1=CC=C(C=C1)C2=NC(=C(C=C2)C#N)OC(=O)C3=C(C=CC=C3Cl)Cl	2767152
CC1=C(C=C(C(=O)O1)NC(=O)C2=CC=CC=C2)C(=O)C3=CC=CC=C3	2737848
CC(C)[C@@H](C(=O)OCC(=O)NC1=C(C=CC=C1F)F)NC(=O)OCC2=CC=CC=C2	2642490
C1=CC=C(C(=C1)NC(=O)COC(=O)CNC(=O)C2=CC(=CC=C2)[N+](=O)[O-])OC(F)F	2573045
C1=CC=C(C=C1)C[C@@H](C2=NC3=CC=CC=C3N2)NC(=O)COC4=CC(=CC=C4)F	2571695
C1=CC=C2C(=C1)C(=CC(=N2)C3=CC=C(S3)Cl)C(=O)OCC(=O)NCC4=CC=CO4	2570075
COC1=C(C=C(C=C1)C2=CSC3=C2C(=NC(=N3)C4=CN=CC=C4)Cl)OC	2566116
COC1=CC(=C(C=C1)C(=O)COC(=O)CNC(=O)C2CCCCC2)OC	2563347
CSCC[C@@H](C1=NC2=CC=CC=C2N1)NC(=O)C3=C(C=CC(=C3)[N+](=O)[O-])Cl	2557358
CC\1(C2=CC=CC=C2N(/C1=C\C(=O)COC(=O)CNC(=O)C3=CC=CC=C3F)C)C	2550125
COC1=C(C=C(C=C1)C2=CSC3=NC(=NC(=C23)N4CCC(CC4)C(=O)N)C5=CN=CC=C5)OC	2548159
CC1=CC2=C(C=C1)N=C(N2)SCC(=O)NC3=CC(=C(C=C3)F)[N+](=O)[O-]	2523370
C1=CC(=CC=C1NC(=O)COC(=O)CNS(=O)(=O)C2=C(C(=C(C=C2)F)F)F)OC(F)F	2520429
C1CC2=CC=CC=C2N(C1)C(=O)COC(=O)CNC(=O)C3=CC(=CC=C3)F	2494248
CC1=C(C=CC(=C1)C(=O)NCC(=O)OCC(=O)NC2=C(C=CC(=C2)Cl)OC)[N+](=O)[O-]	2493982
COC1=CC(=CC(=C1)NC(=O)COC(=O)CNS(=O)(=O)C2=C(C(=C(C=C2)F)F)F)OC	2483290
CC1=C(C=CC=C1[N+](=O)[O-])C(=O)N[C@@H](CCSC)C2=NC3=CC=CC=C3N2	2480416
CC1=C(C=C(C=C1)C(=O)NCC(=O)OCC(=O)NC2=C(C=C(C=C2)Cl)C(F)(F)F)C	2479461
CC1=CC(=C(N1CC2=CC=CO2)C)C(=O)COC(=O)CNC(=O)C3=CC=C(C=C3)F	2474679
C1CCC(CC1)C(=O)NCC(=O)OCC2=CC(=O)OC3=C2C4=CC=CC=C4C=C3	2472292
CC1=CC(=C(N1CC=C)C)C(=O)COC(=O)CNC(=O)C2=CC=CC=C2	2468954
C1=CC(=CC=C1C(=O)N[C@@H](CCC(=O)N)C(=O)OCC(=O)NC2=C(C(=C(C(=C2F)F)F)F)F)F	2463526
CCOC(=O)C1=C(NC(=C1C)C(=O)COC(=O)CCSC2=CC=CC=C2)C	2445171
CC(C)N(C1=CC=CC=C1)C(=O)COC(=O)CNC(=O)C2=CC=C(C=C2)Br	2443235
COC1=CC(=C(C=C1)OC)C(=O)COC(=O)CNC(=O)C2=CC=CC=C2	2436226
CC(C)(C)NC(=O)COC(=O)CNC(=O)C1=CC(=CC(=C1)Cl)[N+](=O)[O-]	2435722
CC(C)NC(=O)COC(=O)CNC(=O)C1=CC(=CC(=C1)Cl)[N+](=O)[O-]	2435679
C1CCC(=CC1)CCNC(=O)COC(=O)CNC(=O)C2=CC(=CC=C2)F	2435108
C1CCC(=CC1)CCNC(=O)COC(=O)CNC(=O)C2=CC=C(C=C2)Cl	2435045
CC(C)CNC(=O)COC(=O)CNC(=O)C1=CC(=CC(=C1)Cl)[N+](=O)[O-]	2434504
CCNC(=O)COC(=O)CNC(=O)C1=CC(=CC(=C1)Cl)[N+](=O)[O-]	2433167
CC\1(C2=CC=CC=C2N(/C1=C\C(=S)NC(=O)C3=CC(=CC=C3)Br)C)C	2429542
CC\1(C2=CC=CC=C2N(/C1=C/C(=S)NC(=O)C3=CC=CC=C3OC)C)C	2428528
C1=CC=C(C(=C1)C(=O)NCC(=O)OCC(=O)NC2=C(C=C(C=N2)C(F)(F)F)Cl)Cl	2427817
CSCC[C@@H](C1=NC2=CC=CC=C2N1)NC(=O)C3=CC(=C(C=C3)Cl)[N+](=O)[O-]	2425159
CN(C1=CC=CC=C1)C(=O)COC(=O)CNC(=O)C2=C(C3=CC=CC=C3S2)Cl	2425149
C1=CC=C2C(=C1)C(=C(S2)C(=O)NCC(=O)OCC(=O)NC3=C(C=C(C=C3Cl)Cl)Cl)Cl	2425120
C1=CC=C(C=C1)C(=O)NCC(=O)OCC(=O)N2C3=CC=CC=C3SC4=CC=CC=C42	2423305
CC\1(C2=CC=CC=C2N(/C1=C\C(=S)NC(=O)C3=CC=CC=C3Cl)C)C	2422483
CC1=NC(=C(C=C1Cl)Cl)NC(=O)COC(=O)CCS(=O)(=O)C2=CC=CC=C2Cl	2420674
CCOC(=O)C1=C(NC(=C1C)C(=O)COC(=O)CNC(=O)C2=CC=CC=C2Cl)C	2417851
C1=CC=C(C=C1)C2=CSC(=N2)NC(=O)COC(=O)CNC(=O)C3=CC=CC=C3	2414563
CC1=CC=CC=C1NC(=O)COC(=O)CNC(=O)C2=C(C3=CC=CC=C3S2)Cl	2412142
C1=CC(=CC=C1C(=O)N[C@@H](CCC(=O)N)C(=O)OCC(=O)NC2=C(C=CC(=C2)Cl)C#N)F	2406978
C1=CC(=CC=C1C(=O)NCC(=O)OCC(=O)NC2=C(C=C(C=C2)Cl)C(F)(F)F)Cl	2397372
C1OC2=C(O1)C=C(C=C2)NC(=O)COC(=O)[C@H](CC3=CNC4=CC=CC=C43)NC(=O)C5=CC=C(C=C5)Cl	2393443
C1CCC(=CC1)CCNC(=O)COC(=O)CNC(=O)C2=CC=CC=C2F	2391995
CSCC[C@@H](C1=NC2=CC=CC=C2N1)NC(=O)COC3=C(C=C(C=C3)Cl)Cl	2388209
CC1=C(C=CC(=C1)C(=O)NCC(=O)OCC(=O)NC2=CC=C(C=C2)OC(F)F)[N+](=O)[O-]	2387789
COC1=CC(=C(C=C1)/C=C/C(=O)NC2=CC=C(C=C2)C3=NN=C4N3CCCCC4)OC	2386270
C1=CC=C2C(=C1)C=C(C(=O)O2)C(=O)NCC3=NC4=CC=CC=C4N3	2382304
CC1=C(C=CC(=C1)C(=O)NCC(=O)OCC(=O)N2CCCCCC2)[N+](=O)[O-]	2380591
C1=CC=C2C(=C1)N=C(S2)COC(=O)CNC(=O)C3=CC=C(C=C3)Cl	2379675
CC1=CC(=C(C=C1)NC(=O)COC(=O)CNC(=O)C2=CC=C(C=C2)Br)C	2378436
CC1=CC=C(C=C1)SCCC(=O)OCC(=O)NC2=C(C=C(C=N2)Cl)Cl	2377635
CC1=CC=C(C=C1)S(=O)(=O)NCC(=O)OCC(=O)NC2=C(C=C(C=N2)Cl)Cl	2377339
C1=CC(=CC=C1C(=O)NCC(=O)OCC(=O)NC2=C(C=C(C=N2)C(F)(F)F)Cl)Cl	2365251
C1=CC=C(C=C1)C[C@@H](C(=O)OCC(=O)NC2=C(C=CC=C2Cl)Cl)NC(=O)C3=CC=CS3	2358443
C1CCN(CC1)C(=O)COC(=O)CNC(=O)C2=CC=CC=C2F	2357590
C1=CC=C2C(=C1)C(=CC(=N2)C3=CC=CS3)C(=O)OCC(=O)NCC4=CC=CO4	2357360
C1=CC=C(C(=C1)SCCC(=O)OCC(=O)NC2=C(C=C(C=C2)F)F)Cl	2357037
C1=CC=C(C=C1)C(=O)NCC(=O)OCC(=O)NC2=C(C=C(C=C2)Cl)C(F)(F)F	2342997
C1=CC=C(C=C1)C[C@@H](C(=O)OCC(=O)NC2=C(C=CC(=C2)F)F)NC(=O)C3=CC=CS3	2340519
C1COCCN1S(=O)(=O)C2=CC3=C(C=C2)N=C(C(=N3)C4=CC=CO4)C5=CC=CO5	2338527
CC1=NN(C(=C1/C=C\2/C(=O)OC(=N2)C3=CC=CC=C3)N4CCCC4)C5=CC=CC=C5	2328636
CC1=NN(C(=C1/C=C\2/C(=O)OC(=N2)C3=CC=C(C=C3)OC(C)C)N4CCCC4)C5=CC=CC=C5	2328634
CC1=CC=C(C=C1)C2=N/C(=C\C3=C(N(N=C3C)C4=CC=CC=C4)N5CCCC5)/C(=O)O2	2328158
CC1=NN(C(=C1/C=C\2/C(=O)OC(=N2)C3=CC=C(C=C3)F)N4CCCC4)C5=CC=CC=C5	2327951
C1=CC=NC(=C1)/C=C/2\C(=O)N(C(=S)S2)NC3=C(C=C(C=N3)C(F)(F)F)Cl	2320029
CN(C)C1=C2C(=C(C=C1)C=C(C#N)C#N)C=CC=C2N(C)C	2316406
CNC1=C(N=C(O1)CC2=CC=CC=C2)S(=O)(=O)C3=CC=C(C=C3)Cl	2313812
C1=COC(=C1)C2=NC3=C(C=C(C=C3)NC(=O)NCCCO)N=C2C4=CC=CO4	2301472
C=CCOC(=O)/C(=C/C1=CC=CO1)/NC(=O)/C=C/C2=CC=CC=C2	2296268
C/C(=C\C1=CC=CC=C1)/C=C\2/C(=O)N(C(=S)S2)CCCC(=O)NC3=CC(=C(C=C3)C(=O)O)O	2286812
C#CCOC(=O)/C(=C/C=C/C1=CC=CC=C1)/NC(=O)C2=CC=CC=C2	2282647
CCC1=NN=C(S1)NS(=O)(=O)C2=CC=C(C=C2)NC(=S)NC(=O)/C=C/C3=CC=C(C=C3)C(C)C	2247463
CC1=CC=C(C=C1)S(=O)(=O)CC#CCOC(=O)C2=CC=C(C=C2)[N+](=O)[O-]	2244013
CC1=CC(=C(C(=C1C)S(=O)(=O)ON2C(=O)C3=CC=CC=C3C2=O)C)C	2238214
CC1=CC2=C(C=C1)N=C(N2)C3=CC=C(C=C3)NC(=O)CSC4=CC=CC=C4	2233956
C1=CC(=CC(=C1)CSC2=NC(=CC(=N2)C(F)(F)F)C3=CC=C(C=C3)Cl)C(=O)O	2222590
CCCCNC1=C(N=C(O1)C2=CC=C(C=C2)OC)S(=O)(=O)C3=CC=CC=C3	2219687
CCCOC1=CC=C(C=C1)C2=NC(=C(O2)N3CCC4=CC=CC=C4C3)C#N	2218798
C1CCCN(CC1)C(=O)NC2=CC3=C(C=C2)N=C(C(=N3)C4=CC=CO4)C5=CC=CO5	2214811
C1OC2=C(O1)C=C(C=C2)C(=O)NC(=S)NC3=C(C=CC(=C3)C4=NC5=CC=CC=C5N4)Cl	2204573
CC1=CC(=C(C=C1)S(=O)(=O)ON2C(=O)C3=CC=CC=C3C2=O)C	2196572
CC1=CC(=C(C=C1)C)S(=O)(=O)ON2C(=O)C3=CC=CC=C3C2=O	2195947
C1=CC=C2C(=C1)NC(=N2)C3=CC(=CC=C3)NC(=O)C4=CC(=CC=C4)NC(=O)C5=CC=CO5	2192323
CC1=CC=C(C=C1)C(=O)N/C(=C/C2=CC=CO2)/C(=O)OCN3C(=O)C4=CC=CC=C4C3=O	2190894
CC1=CC=C(C=C1)/C=C(/C(=O)OCC2=CC=CC=C2)\NC(=O)C3=CC=CC=C3	2187862
CS(=O)(=O)OC1=CC=CC=C1/C=C/2\C(=O)OC(=N2)C3=CC=C(C=C3)F	2182399
CC1=CC(=O)OC2=C1C=CC(=C2)OCC(=O)NCCC3=NC4=CC=CC=C4N3	2177344
C1=CC=C(C=C1)C(=O)N/C(=C/C2=CC=CO2)/C(=O)OCN3C(=O)C4=CC=CC=C4C3=O	2175334
COCCN1C=C(C(C(=C1)C(=O)OC)C2=CC(=C(C(=C2)Br)OC)OC)C(=O)OC	2172338
CC1=CC=C(C=C1)SCCNC(=S)NC2=CC(=CC(=C2)OC)OC	2171186
CCOC(=O)C1=CC2=C(N=C3C=CC=CN3C2=O)N(C1=NC(=O)C4=CN=CC=C4)CC5=CC=CO5	2158304
CC1=NN=C(S1)NC(=O)CSC2=NC3=C(C(=O)N2C4=CC=CC=C4OC)SCC3	2155250
CCOC(=O)C1=CC2=C(N=C3C=CC=CN3C2=O)N(C1=NC(=O)C)CCCOC	2152425
CC1=CC=C(C=C1)S(=O)(=O)/C(=C/Cl)/NC(=O)C2=CC=CC=C2	2134372
CC1=CC(=NO1)NC(=O)COC(=O)[C@H](CC2=CNC3=CC=CC=C32)NC(=O)C4=CC=C(C=C4)F	2115665
C1=CC=C2C(=C1)N=C(S2)COC(=O)CNC(=O)C3=C(C=C(C=C3)Cl)Cl	2110316
CC1=CC(=C(N1CC2=CC=CO2)C)C(=O)COC(=O)CNC(=O)C3=CC(=C(C=C3)Cl)Cl	2108786
CC1=C(NC(=C1C(=O)C)C)C(=O)COC(=O)CCSC2=CC=CC=C2	2108728
C1CCC(CC1)C(=O)NCC(=O)OCC(=O)NC2=CC=C(C=C2)C#N	2100448
COC1=CC(=C(C=C1)OC)C(=O)COC(=O)CNC(=O)C2CCCCC2	2099008
C1CCC(CC1)C(=O)NCC(=O)OCC(=O)NC2=CC3=CC=CC=C3C=C2	2098588
CC1=CC=C(C=C1)C2=N/C(=C\C3=CN=CC=C3)/C(=O)O2	2094146
CSCC[C@@H](C1=NC2=CC=CC=C2N1)NC(=O)COC3=CC=C(C=C3)Cl	2091189
C1C(=O)NC2=CC=CC=C2N1C(=O)CSC3=NN=C(N3CC4=CC5=C(C=C4)OCO5)C6=CC=CC=C6	2089180
C1CCC(CC1)C(=O)NCC(=O)OCC(=O)NC2=NC=C(C=C2)Cl	2084275
CCOC1=C(C=C(C=C1)C(=O)C)CSC2=NC3=CC=CC=C3C(=O)N2CC=C	2079716
CC1=C(C=C(C=C1)C(=O)COC(=O)CNC(=O)COC2=CC=CC=C2C)C	2066742
C1=CC2=C3C(=C1)C(=O)N(C(=O)C3=CC=C2)C4=CC5=C(C=C4)N=CC=C5	2055089
CC1=CC(=CC=C1)CS(=O)(=O)C2=NN=C(O2)[C@H](CC3=CC=CC=C3)NC(=O)OC(C)(C)C	2010180
C1CCC2=C(C1)C=C3C(=NC(=NC3=N2)SCC4=C(C=C(C=C4)Cl)Cl)N	1992940
COC1=CC=C(C=C1)C2=NC(=C(O2)NCCCN3CCOCC3)C#N	1977789
C1CN(CCN1C2=NC=NC3=C2NC4=C3C=C(C=C4)Cl)C(=O)C5=CC=CO5	1972114
CCC1=NN=C(S1)NS(=O)(=O)C2=CC=C(C=C2)NC(=S)NC(=O)/C=C/C3=CC=C(C=C3)OC	1960788
C1=CC=C(C=C1)OCCNC(=O)CSC2=NN=C(S2)N	1957156
C1CCC2=C(CC1)SC3=C2C(=O)N(C(=O)N3CC(=O)NC4=CC=CC=C4)CC5=CC=CO5	1954975
C1=CC=C(C=C1)COC(=O)CNC(=O)/C(=C\C2=CC=C(C=C2)Br)/NC(=O)C3=CC=CC=C3	1947460
CC1=CC=C(C=C1)C(=O)OC2=C(N=C(O2)C3=CC=CO3)C=NC4=CC=C(C=C4)Cl	1905664
CCOC(=O)C(C(=O)OCC)N(C#N)C1=NC(=NC(=N1)OC)N(C)C	1903670
CC1=CC=C(C=C1)C(=O)OC2=C(N=C(O2)C3=CC=CO3)C=NC4=CC=CC=C4	1903139
CCCCC1=C(C(=C(C(=N1)N)C#N)C2=CC=CO2)CCC	1898363
C1CCC2=C(N=C(C(=C2C1)C#N)NCCCO)C3=CC=CO3	1888319
COC1=CC=C(C=C1)N=CC2=C(OC(=N2)C3=CC=CC=C3)OC(=O)C4=CC=CC=C4	1870020
COC1=CC=C(C=C1)C2=NC(=NC(=C2)C#N)OC3=CC=C(C=C3)Cl	1849672
CCC1=NN=C(S1)NS(=O)(=O)C2=CC=C(C=C2)NC(=S)NC(=O)/C=C/C3=CC=CC=C3	1822015
CCOC(=O)C1=C(SC2=C1CCCCC2)N3C(=O)NC4=CC(=C(C=C4N3O)Cl)Cl	1801434
C1CN(CCN1CC2=CC3=C(C=C2)OCO3)C(=O)C4=CC=C(O4)COC5=C(C(=C(C(=C5F)F)F)F)F	1743345
CCN1C2=C(C=C(C=C2)NC(=O)C3=CC=C(O3)Br)C4=CC=CC=C41	1721956
CC1=CC=CC=C1OCC(=O)NCC(=O)OCC(=O)C2=CC3=CC=CC=C3C=C2	1616653
CC1=CC=C(C=C1)C(=O)NCC(=O)OCC(=O)C2=CC(=C(C=C2)C)[N+](=O)[O-]	1612942
CC1=CC=C(C=C1)C(=O)OC2=C(N=C(O2)C3=CC=CC=C3)C=NC4=CC=C(C=C4)N(C)C	1559125
C1=CC=C2C(=C1)NC(=N2)CCNC(=O)C3=CC(=CC(=C3)[N+](=O)[O-])[N+](=O)[O-]	1556384
CC1=C(C(=CC=C1)OCC(=O)NCCC2=NC3=CC=CC=C3N2)C	1555194
C1=CC=C(C=C1)C(=O)NCCC2=NC3=CC=CC=C3N2CC4=CC=C(C=C4)Cl	1527031
C1=CC=C(C(=C1)CN2C3=CC=CC=C3N=C2CCNC(=O)C4=CC=C(C=C4)F)F	1509329
CC(=O)NC1=CC=C(C=C1)S(=O)(=O)NNC(=O)C2=CC3=C(S2)N(C4=CC=CC=C43)C	1490420
C1=CC(=C(C=C1Cl)S(=O)(=O)NC2=NC(=CS2)C3=C(C=CS3)Cl)Cl	1488444
CC1=C2C(=C(SC2=NS1)C(=O)C3=CC=C(C=C3)Br)N	1484484
CC1=C(C=C(C(=O)O1)NC(=O)C2=CC(=CC=C2)Cl)C(=O)C3=CC=CC=C3	1483052
CC1=CC=CC=C1CSC2=NC3=CC(=C(C=C3C(=N)N2CC4=CC=C(C=C4)OC)OC)OC	1482682
CC1=C(C=C(C(=O)O1)NC(=O)C2=CC=C(C=C2)Cl)C(=O)C3=CC=CC=C3	1473623
CC1=C(C=C(C(=O)O1)NC(=O)C2=CC=C(C=C2)OC)C(=O)C3=CC=CC=C3	1473622
CC1=CC=C(C=C1)CN(CC2=CC3=CC4=C(C=C3NC2=O)OCCO4)CC5=NN=NN5CC6=CC=CO6	1464396
CCOC1=C(C=C(C=C1)/C=C\2/C(=O)N(C(=S)S2)NC3=CC=CC=C3)OC	1410264
C1=CC=C(C(=C1)C2=NC(=CC(=O)O2)C3=CC(=CC=C3)Br)F	1388525
[truncated: 10,646 more rows]
